# Supplementary material for: Genome-wide association study revealed significant SNPs for anthracnose resistance, seed alkaloids and protein content in white lupin
Source: Theor Appl Genet. 2024 Jun 10;137(7):155. doi: 10.1007/s00122-024-04665-2 (PMC11164739; doi:10.1007/s00122-024-04665-2)
Supplement: Supplementary file 5 — Supplementary file5 (XLSX 30 kb) [file 122_2024_4665_MOESM5_ESM.xlsx]

## Sheet: TableS1.LUWpanel
Table S1. LUpin White germplasm (LUW panel). Accession number, origin (ISO 3166 ALPHA-3), seed source, improvement stage and assignment of accession in cluster and PCA analysis shown in Figure 1 A and B, respectively, are given.
PROJECT ID	ACCESSION NUMBER	ACCESSION NAME	ORIGIN	ORIGINAL SEED SOURCE*	IMPROVEMENT STAGE	CLUSTER
SmB001	TRI 06001	TRI 06001 (14-06-065-)38.1 [Dr. Römer]	DEU	LLA Triesdorf	advanced breeding line	I
SmB002	TRI 06003	TRI 06003	DEU	LLA Triesdorf	advanced breeding line	II
SmB003	TRI 06004	TRI 06004	DEU	LLA Triesdorf	advanced breeding line	II
SmB004	TRI 06005	TRI 06005	DEU	LLA Triesdorf	advanced breeding line	II
SmB005	TRI 06006	TRI 06006 (14-06-065-)9 [Dr. Römer]	DEU	LLA Triesdorf	advanced breeding line	II
SmB006	TRI 06007	TRI 06007	DEU	LLA Triesdorf	advanced breeding line	II
SmB007	TRI 07001	TRI 07001	DEU	LLA Triesdorf	advanced breeding line	I
SmB008	TRI 07002	TRI 07002	DEU	LLA Triesdorf	advanced breeding line	I
SmB009	TRI 07003	TRI 07003	DEU	LLA Triesdorf	advanced breeding line	I
SmB010	TRI 07004	TRI 07004	DEU	LLA Triesdorf	advanced breeding line	I
SmB011	TRI 07005	TRI 07005	DEU	LLA Triesdorf	advanced breeding line	I
SmB012	TRI 07006	TRI 07006	DEU	LLA Triesdorf	advanced breeding line	I
SmB013	TRI 07007	TRI 07007	DEU	LLA Triesdorf	advanced breeding line	I
SmB014	Celina	Celina	DEU	LLA Triesdorf	cultivar	I
SmB015	TRI 07009	TRI 07009	DEU	LLA Triesdorf	advanced breeding line	I
SmB016	TRI 07010	TRI 07010	DEU	LLA Triesdorf	advanced breeding line	I
SmB017	TRI 07011	TRI 07011	DEU	LLA Triesdorf	advanced breeding line	I
SmB018	TRI 07012	TRI 07012	DEU	LLA Triesdorf	advanced breeding line	I
SmB019	TRI 07013	TRI 07013	DEU	LLA Triesdorf	advanced breeding line	I
SmB020	TRI 07015	TRI 07015	DEU	LLA Triesdorf	advanced breeding line	I
SmB021	TRI 07016	TRI 07016	DEU	LLA Triesdorf	advanced breeding line	II
SmB022	TRI 07017	TRI 07017	DEU	LLA Triesdorf	advanced breeding line	I
SmB023	TRI 07018	TRI 07018	DEU	LLA Triesdorf	advanced breeding line	I
SmB024	TRI 07019	TRI 07019	DEU	LLA Triesdorf	advanced breeding line	I
SmB025	TRI 07020	TRI 07020	DEU	LLA Triesdorf	advanced breeding line	I
SmB026	TRI 07021	TRI 07021	DEU	LLA Triesdorf	advanced breeding line	II
SmB027	TRI 07022	TRI 07022	DEU	LLA Triesdorf	advanced breeding line	I
SmB028	TRI 07023	TRI 07023	DEU	LLA Triesdorf	advanced breeding line	II
SmB029	TRI 07024	TRI 07024	DEU	LLA Triesdorf	advanced breeding line	I
SmB030	TRI 07025	TRI 07025	DEU	LLA Triesdorf	advanced breeding line	II
SmB031	TRI 07026	TRI 07026	DEU	LLA Triesdorf	advanced breeding line	I
SmB032	TRI 07027	TRI 07027	DEU	LLA Triesdorf	advanced breeding line	I
SmB033	TRI 07028	TRI 07028	DEU	LLA Triesdorf	advanced breeding line	II
SmB034	TRI 07029	TRI 07029	DEU	LLA Triesdorf	advanced breeding line	II
SmB035	TRI 07030	TRI 07030	DEU	LLA Triesdorf	advanced breeding line	I
SmB036	TRI 07031	TRI 07031	DEU	LLA Triesdorf	advanced breeding line	II
SmB037	Frieda	Frieda	DEU	LLA Triesdorf	cultivar	I
SmB038	TRI 07033	TRI 07033	DEU	LLA Triesdorf	advanced breeding line	I
SmB039	TRI 07034	TRI 07034	DEU	LLA Triesdorf	advanced breeding line	I
SmB040	TRI 07035	TRI 07035	DEU	LLA Triesdorf	advanced breeding line	I
SmB041	TRI 07036	TRI 07036	DEU	LLA Triesdorf	advanced breeding line	I
SmB042	TRI 07037	TRI 07037	DEU	LLA Triesdorf	advanced breeding line	I
SmB043	TRI 07038	TRI 07038	DEU	LLA Triesdorf	advanced breeding line	I
SmB044	TRI 07039	TRI 07039	DEU	LLA Triesdorf	advanced breeding line	II
SmB045	TRI 07040	TRI 07040	DEU	LLA Triesdorf	advanced breeding line	I
SmB046	TRI 07041	TRI 07041	DEU	LLA Triesdorf	advanced breeding line	I
SmB047	TRI 07042	TRI 07042	DEU	LLA Triesdorf	advanced breeding line	II
SmB048	TRI 07043	TRI 07043	DEU	LLA Triesdorf	advanced breeding line	I
SmB049	TRI 07045	TRI 07045	DEU	LLA Triesdorf	advanced breeding line	II
SmB050	TRI 07046	TRI 07046	DEU	LLA Triesdorf	advanced breeding line	II
SmB051	TRI 07049	TRI 07049	DEU	LLA Triesdorf	advanced breeding line	II
SmB052	TRI 07050	TRI 07050	DEU	LLA Triesdorf	advanced breeding line	II
SmB053	TRI 07051	TRI 07051	DEU	LLA Triesdorf	advanced breeding line	II
SmB054	TRI 07053	TRI 07053	DEU	LLA Triesdorf	advanced breeding line	II
SmB055	TRI 07055	TRI 07055	DEU	LLA Triesdorf	advanced breeding line	I
SmB056	TRI 07057	TRI 07057	DEU	LLA Triesdorf	advanced breeding line	II
SmB057	TRI 07059	TRI 07059	DEU	LLA Triesdorf	advanced breeding line	II
SmB058	TRI 07060	TRI 07060	DEU	LLA Triesdorf	advanced breeding line	II
SmB059	TRI 07061	TRI 07061	DEU	LLA Triesdorf	advanced breeding line	I
SmB060	TRI 07062	TRI 07062	DEU	LLA Triesdorf	advanced breeding line	I
SmB061	TRI 07063	TRI 07063	DEU	LLA Triesdorf	advanced breeding line	II
SmB062	TRI 07064	TRI 07064	DEU	LLA Triesdorf	advanced breeding line	I
SmB063	TRI 07065	TRI 07065	DEU	LLA Triesdorf	advanced breeding line	I
SmB064	TRI 07066	TRI 07066	DEU	LLA Triesdorf	advanced breeding line	I
SmB065	TRI 07067	TRI 07067	DEU	LLA Triesdorf	advanced breeding line	I
SmB066	TRI 07068	TRI 07068	DEU	LLA Triesdorf	advanced breeding line	II
SmB067	TRI 07069	TRI 07069	DEU	LLA Triesdorf	advanced breeding line	II
SmB068	TRI 07070	TRI 07070	DEU	LLA Triesdorf	advanced breeding line	II
SmB069	TRI 07071	TRI 07071	DEU	LLA Triesdorf	advanced breeding line	II
SmB070	TRI 07072	TRI 07072	DEU	LLA Triesdorf	advanced breeding line	II
SmB071	TRI 07073	TRI 07073	DEU	LLA Triesdorf	advanced breeding line	II
SmB072	TRI 07075	TRI 07075	DEU	LLA Triesdorf	advanced breeding line	II
SmB073	TRI 07076	TRI 07076	DEU	LLA Triesdorf	advanced breeding line	II
SmB074	TRI 07077	TRI 07077	DEU	LLA Triesdorf	advanced breeding line	I
SmB075	TRI 07078	TRI 07078	DEU	LLA Triesdorf	advanced breeding line	I
SmB076	LUP 203	----	GRC	IPK	genebank accession	III
SmB077	LUP 204	----	GRC	IPK	genebank accession	III
SmB078	LUP 206	----		IPK	genebank accession	III
SmB079	LUP 207	----	GRC	IPK	genebank accession	III
SmB080	LUP 208	----	GRC	IPK	genebank accession	III
SmB081	LUP 209	----		IPK	genebank accession	III
SmB082	LUP 210	----	GRC	IPK	genebank accession	III
SmB083	LUP 211	----	GRC	IPK	genebank accession	III
SmB084	LUP 212	----		IPK	genebank accession	III
SmB085	LUP 213	----		IPK	genebank accession	III
SmB086	LUP 215	----	GRC	IPK	genebank accession	III
SmB087	LUP 216	----	GRC	IPK	genebank accession	III
SmB088	LUP 217	----		IPK	genebank accession	III
SmB089	LUP 220	Süßlupine		IPK	genebank accession	II
SmB090	LUP 222	----	ITA	IPK	genebank accession	II
SmB091	LUP 223	----		IPK	genebank accession	III
SmB092	LUP 224	----	ITA	IPK	genebank accession	III
SmB093	LUP 225	----		IPK	genebank accession	III
SmB094	LUP 226	----		IPK	genebank accession	III
SmB095	LUP 227	Kraftquell	DEU	IPK	genebank accession	II
SmB096	LUP 230	Petkuser Bittere Weißlupine		IPK	genebank accession	III
SmB097	LUP 234	Kereskedelmi		IPK	genebank accession	III
SmB098	LUP 235	Nährquell	DEU	IPK	genebank accession	II
SmB099	LUP 236	Tremoco	PRT	IPK	genebank accession	II
SmB100	LUP 237	Zágrebeská		IPK	genebank accession	III
SmB101	LUP 239	Neutra	DEU	IPK	genebank accession	II
SmB102	LUP 240	Egyptská		IPK	genebank accession	III
SmB103	LUP 241	Gyulatanyai Fehérvirágú Édes Csillagfürt		IPK	genebank accession	III
SmB104	LUP 242	----		IPK	genebank accession	III
SmB105	LUP 243	Pflugs Gela		IPK	genebank accession	II
SmB106	LUP 244	Hansa		IPK	genebank accession	II
SmB107	LUP 245	Kisvárdai 1432/49		IPK	genebank accession	II
SmB108	LUP 246	Kisvárdai Fehérvirágú Édes Csillagfürt	HUN	IPK	genebank accession	III
SmB109	LUP 247	Przebedowski Srednio-Wczesny	POL	IPK	genebank accession	II
SmB110	LUP 248	Przebedowski Wczesny		IPK	genebank accession	II
SmB111	LUP 249	Siebacher Red		IPK	genebank accession	II
SmB112	LUP 250	Hadmerslebener St. 387	DEU	IPK	genebank accession	II
SmB113	LUP 251	Pflugs Ultra	DEU	IPK	genebank accession	II
SmB114	LUP 252	----		IPK	genebank accession	III
SmB115	LUP 253	Sweet White 7731		IPK	genebank accession	II
SmB116	LUP 254	Sharkia 13		IPK	genebank accession	III
SmB117	LUP 255	Kievskij Skorospelyj	SUN	IPK	genebank accession	II
SmB118	LUP 257	Kievskij Mutant [mutant]		IPK	genebank accession	II
SmB119	LUP 258	----	ETH	IPK	genebank accession	III
SmB120	LUP 260	----	EGY	IPK	genebank accession	III
SmB121	LUP 261	----	ESP	IPK	genebank accession	III
SmB122	LUP 262	----	ESP	IPK	genebank accession	III
SmB123	LUP 263	Altramuz [vernacular name]	ESP	IPK	genebank accession	III
SmB124	LUP 270	Altramuz, Chocho [vernacular name]	ESP	IPK	genebank accession	III
SmB125	LUP 271	Chocho, Altramuz [vernacular name]	ESP	IPK	genebank accession	III
SmB126	LUP 273	----	ESP	IPK	genebank accession	III
SmB127	LUP 275	Altramuz [vernacular name]	ESP	IPK	genebank accession	III
SmB128	LUP 276	Altramuz [vernacular name]	ESP	IPK	genebank accession	III
SmB129	LUP 278	Altramuz, Chocho [vernacular name]	ESP	IPK	genebank accession	III
SmB130	LUP 279	Altramuz [vernacular name]	ESP	IPK	genebank accession	III
SmB131	LUP 281	Altramuz, Chocho [vernacular name]	ESP	IPK	genebank accession	III
SmB132	LUP 286	Altramuz [vernacular name]	ESP	IPK	genebank accession	III
SmB133	LUP 291	Altramuz [vernacular name]	ESP	IPK	genebank accession	III
SmB134	LUP 298	----	ESP	IPK	genebank accession	III
SmB135	LUP 300	----	ESP	IPK	genebank accession	III
SmB137	LUP 2001	Altramuz, Chochos [vernacular name]	ESP	IPK	genebank accession	III
SmB138	LUP 2019	----		IPK	genebank accession	III
SmB139	LUP 2020	Sweet White		IPK	genebank accession	II
SmB140	LUP 2022	----		IPK	genebank accession	III
SmB141	LUP 2023	----		IPK	genebank accession	III
SmB142	LUP 2025	----		IPK	genebank accession	III
SmB143	LUP 2027	----		IPK	genebank accession	III
SmB144	LUP 2029	----		IPK	genebank accession	III
SmB145	LUP 2030	----	MAR	IPK	genebank accession	II
SmB146	LUP 2043	SSK-79		IPK	genebank accession	II
SmB147	LUP 2044	Lupini Bean		IPK	genebank accession	III
SmB148	LUP 2045	----		IPK	genebank accession	III
SmB149	LUP 2046	Doce		IPK	genebank accession	II
SmB150	LUP 2049	----	ITA	IPK	genebank accession	III
SmB151	LUP 2051	Satmarean	ROU	IPK	genebank accession	III
SmB152	LUP 2068	----	ITA	IPK	genebank accession	III
SmB153	LUP 2069	----		IPK	genebank accession	III
SmB154	LUP 2070	----	ITA	IPK	genebank accession	III
SmB155	LUP 2071	----	ITA	IPK	genebank accession	III
SmB156	LUP 2074	Hetman		IPK	genebank accession	II
SmB157	LUP 2076	----	ITA	IPK	genebank accession	II
SmB158	LUP 2077	----	ISR	IPK	genebank accession	II
SmB159	LUP 2078	----	ETH	IPK	genebank accession	III
SmB160	LUP 2079	----	NLD	IPK	genebank accession	III
SmB161	LUP 2081	----		IPK	genebank accession	III
SmB162	LUP 2082	Start		IPK	genebank accession	II
SmB163	LUP 2086	luppino [vernacular name]	ITA	IPK	genebank accession	III
SmB164	LUP 2087	----		IPK	genebank accession	III
SmB165	LUP 2088	Wolodja	SUN	IPK	genebank accession	II
SmB166	LUP 2089	Ultra		IPK	genebank accession	II
SmB167	LUP 2090	Wat		IPK	genebank accession	II
SmB168	LUP 2093	C 17/8 [breeder's line]		IPK	genebank accession	II
SmB170	LUP 2097	----	ITA	IPK	genebank accession	III
SmB171	LUP 2100	----	ITA	IPK	genebank accession	III
SmB172	LUP 2104	Mutante "plenus" aus Neutra [mutant]		IPK	genebank accession	II
SmB173	LUP 2105	Hadm. 51901/63 (Kobin. Mut. "plenus" x "elatus" aus Neutra) [breeder's line]		IPK	genebank accession	II
SmB174	LUP 2106	Hadm. 38444/62 (Mut. "elatus" aus Neutra x Gülzow St. 21) [breeder's line]		IPK	genebank accession	II
SmB175	LUP 2107	Hadm. 16535/57 (Hadm. 2635/50 x Neutra) [breeder's line]		IPK	genebank accession	II
SmB176	LUP 2108	Hadm. 28791/59 (Hadm. 2635/50 x Nährquell) [breeder's line]		IPK	genebank accession	II
SmB177	LUP 2112	Gülzow St. 91 [breeder's line]		IPK	genebank accession	II
SmB178	LUP 5002	KISVARDAI 1432/49		IPK	genebank accession	III
SmB179	LUP 5005	MUENCHEBERGER STAMM 246	DEU	IPK	genebank accession	III
SmB180	LUP 5007	PERAGIS STAMM 786/41 (SUESS)		IPK	genebank accession	II
SmB181	LUP 5008	GUELZOWER WEISSE SUESSLUPINE		IPK	genebank accession	II
SmB182	LUP 5009	GUELZOWER STAMM 883		IPK	genebank accession	II
SmB183	LUP 5011	PERAGIS STAMM 786/41		IPK	genebank accession	III
SmB184	LUP 5012	MATTIS BITTERE WEISSLUPINE		IPK	genebank accession	II
SmB185	LUP 5013	FIRLBECK 293	DEU	IPK	genebank accession	II
SmB186	LUP 5016	PFLUGS GELA	DEU	IPK	genebank accession	II
SmB187	LUP 5017	BLANCA	DEU	IPK	genebank accession	II
SmB188	LUP 5018	KISVARDAI FEHERVIRAGU		IPK	genebank accession	II
SmB189	LUP 5023	MUENCHEBERGER STAMM 019	DEU	IPK	genebank accession	III
SmB190	LUP 5024	GUELZOWER STAMM 884	DEU	IPK	genebank accession	III
SmB191	LUP 5025	LANGE 11/57		IPK	genebank accession	II
SmB192	LUP 5026	GYULATANYAI FEHERVIRAGU		IPK	genebank accession	II
SmB193	LUP 5027	PERAGIS STAMM 749/40		IPK	genebank accession	II
SmB194	LUP 6410	KNEHDENER WEISSLUPINE	DEU	IPK	genebank accession	II
SmB195	LUP 6411	KALINA		IPK	genebank accession	II
SmB196	LUP 6413	KRUSE 186/59	DEU	IPK	genebank accession	II
SmB197	LUP 6414	KIJEWSKIJSKOROSPIELYJ		IPK	genebank accession	II
SmB198	LUP 6415	KAIRO-1		IPK	genebank accession	II
SmB199	LUP 6417	EL HARRACH-2		IPK	genebank accession	III
SmB200	LUP 6419	GIBRIDSTART X KIEVSKIJSCEDRYJ	SUN	IPK	genebank accession	II
SmB201	LUP 6421	BIATORUS-5		IPK	genebank accession	II
SmB202	LUP 6423	WUHOLIES KRETA	GRC	IPK	genebank accession	III
SmB203	LUP 6424	VOLODIA	SUN	IPK	genebank accession	III
SmB204	LUP 6428	----		IPK	genebank accession	II
SmB205	LUP 6430	RENSCHER STAMM 60	DEU	IPK	genebank accession	II
SmB206	LUP 6431	WEISSE TELLERLUPINE		IPK	genebank accession	III
SmB207	LUP 6433	LUCKY	FRA	IPK	genebank accession	II
SmB208	LUP 6435	LUBLANC	FRA	IPK	genebank accession	II
SmB209	LUP 6438	D 9-7		IPK	genebank accession	III
SmB210	LUP 6440	EL HARRACH-1		IPK	genebank accession	III
SmB211	LUP 6443	KAIRO-4		IPK	genebank accession	III
SmB212	LUP 6445	MUTANT-28		IPK	genebank accession	II
SmB213	LUP 6446	NEULAND		IPK	genebank accession	II
SmB214	LUP 6449	HETMAN		IPK	genebank accession	II
SmB215	LUP 6455	LA 71		IPK	genebank accession	III
SmB216	LUP 6462	MULTOLUPA		IPK	genebank accession	II
SmB217	LUP 6463	----		IPK	genebank accession	III
SmB218	LUP 6466	BLONDIN	DEU	IPK	genebank accession	III
SmB219	LUP 6469	MUTANT-5		IPK	genebank accession	II
SmB220	LUP 6476	LA 106		IPK	genebank accession	III
SmB221	LUP 6477	----		IPK	genebank accession	II
SmB222	LUP 6490	2884/49		IPK	genebank accession	II
SmB223	LUP 6493	ZAGREBSKA		IPK	genebank accession	III
SmB224	LUP 6496	IDA	DEU	IPK	genebank accession	II
SmB225	LUP 6498	----		IPK	genebank accession	III
SmB226	LUP 6501	LUCROP	FRA	IPK	genebank accession	II
SmB227	LUP 6503	----		IPK	genebank accession	III
SmB228	LUP 6507	RENSCHER STAMM 23		IPK	genebank accession	II
SmB229	LUP 6511	----	EGY	IPK	genebank accession	III
SmB230	LUP 6515	LUTROP		IPK	genebank accession	II
SmB231	LUP 6981	Weibit	DEU	IPK	genebank accession	II
SmB232	LUP 6988	----		IPK	genebank accession	III
SmB233	LUP 6993	Bardo	DEU	IPK	genebank accession	II
SmB234	LUP 7008	----	ITA	IPK	genebank accession	III
SmB235	PI 287241	MN 48	DEU	USDA ARS National Plant Germplasm	genebank accession	II
SmB236	PI 381322	KIEVSKIJ MUTANT	RUS	USDA ARS National Plant Germplasm	genebank accession	II
SmB237	PI 434855	KALI	NZL	USDA ARS National Plant Germplasm	genebank accession	II
SmB238	PI 457952	1591	ESP	USDA ARS National Plant Germplasm	genebank accession	III
SmB239	PI 468129	WTD 180	POL	USDA ARS National Plant Germplasm	genebank accession	II
SmB240	PI 469096	ULTRA	AUS	USDA ARS National Plant Germplasm	genebank accession	II
SmB241	PI 476372	KIEVSKIJ SKOROSPELYJ	UKR	USDA ARS National Plant Germplasm	genebank accession	II
SmB242	PI 476373	GORIZONT	UKR	USDA ARS National Plant Germplasm	genebank accession	II
SmB243	PI 476374	KALINA	POL	USDA ARS National Plant Germplasm	genebank accession	II
SmB245	PI 516625	GR 337	DEU	USDA ARS National Plant Germplasm	genebank accession	II
SmB244	Balkan	Balkan	BIH	LfL	(pre-)cultivar	III
SmB246	Amiga	Amiga	FRA	LfL	cultivar	II
SmB247	BLU25	BLU 25	CHL	LfL	(pre-)cultivar	III
SmB248	Dieta	Dieta	CZE	LfL	cultivar	II
SmB249	Energy	Energy	DEU	LfL	cultivar	II
SmB250	Feodora	Feodora	FRA	LfL	cultivar	II
SmB251	Figaro	Figaro	FRA	LfL	cultivar	II
SmB252	Nelly	Nelly	FRA	LfL	cultivar	II
SmB253	Sulimo	Sulimo	FRA	LfL	cultivar	II
SmB254	Victor	Victor Baer	CHL	LfL	cultivar	II
SmB255	White All	White All	DEU	LfL	cultivar	II
SmB256	Alboroto-INIA	Alboroto-INIA	CHL	LfL	cultivar	III
SmB257	Fortuna	Fortuna	DEU	LfL	cultivar	II
*LLA Triesdorf: Landwirtschaftliche Lehranstalten Triesdorf, Triesdorf, Germany; IPK: Leibniz Institute of Plant Genetics and Crop Plant Research, Gatersleben, Germany; LfL: Bavarian State Research Center for Agriculture, Freising, Germany
