# Supplementary material for: Genome-wide association study revealed significant SNPs for anthracnose resistance, seed alkaloids and protein content in white lupin
Source: Theor Appl Genet. 2024 Jun 10;137(7):155. doi: 10.1007/s00122-024-04665-2 (PMC11164739; doi:10.1007/s00122-024-04665-2)
Supplement: Supplementary file 6 — Supplementary file6 (XLSX 25 kb) [file 122_2024_4665_MOESM6_ESM.xlsx]

## Sheet: TableS2
Table S2. SNP assays used for genotyping of SNPs in candidate genes along the pauper locus. Given are the SNP assay identifier (SNP ASSAY) with genomic SNP position referring to L. albus reference genome v1.0 (Hufnagel et al. 2020), reference and alternate allele, candidate gene identifier where the SNP is located and sequence surrounding the SNP (SNP_SEQ)
SNP ASSAY	SNP POSITION	REFERENCE ALLELE	ALTERNATE ALLELE	CANDIDATE GENE	SNP_SEQ
Lalb_Chr18_12109519	12109519	T	C	Lalb_Chr18g0051351	CCGACCGGTCTTTAAAAATTAAATTCAATACGGTCCAAACACATTCAGTTTTTGCGGTTTCGGTCTATTTTGGATCAGTTTTCGGTTTTMTTTTTAGAC[T/C]GGTCTGAATTTAAAAACCCTAGTGCAGGCCTTAATGCAAGAGTAACTCAACTTACAATATTAAGATTTGATTATTGTTTTTCTAAAAAAATATATTTG	Biomark X
Lalb_Chr18_12110444	12110444	A	G	Lalb_Chr18g0051351	TTTATTTGTTTTTGGGTATTGTTTGTAGTGGGTTTATTATAGATTTAACATTTTTATGTTAATGGACCAGTTGTACTATCCCATTGCAAAGACTTTAGC[A/G]GAGAAAGCGGGCTGGGATTTTGCAAAGGAGACCGGTTTGGATGTAGTGATGATAAATCCTGGCACAGCCTTGGGCCCTCTCATTCCACCAAGAATCAAT	Biomark X
Lalb_Chr18_12111161	12111161	C	T	Lalb_Chr18g0051351	AATAGTTAGACCATATAATATATTTATTGAGGCACGAAAGGTTCTAGGAGAACTTGACGTTAGTTGTAACACTCCATCCTTGAAATGGATTCCTCTGGA[C/T]CCATGAATTTACTTAATGTGTCACCTTTTAAGTTTAAATACCCCTGTAGTATTTAAGCTTAAAGGGTGGTATGCTTAATAAATTTATGGGACCTATGA	Biomark X
Lalb_Chr18_12111579	12111579	T	C	Lalb_Chr18g0051351	ATATGTATTTATGTCTAATTTTATAATTATATATATATATATATATTAATCGGGTTTGGGGCGAGTTTGAGGTAGAGTATCAATTATCAAACCCGAAC[T/C]CAAAATTTGAATTCGGGTAAAACCTGAACCAAACCATATCGGGTTTTTCCTGTTAAATTCGGGTTGAGGTCGTATGCGTACTCACGGGTTGAGTTTTCA	Biomark X
Lalb_Chr18_12113190	12113190	A	G	Lalb_Chr18g0051351	TAAGTAGAAAGCACTAGACTTCAACATCAATTATTTGATTTAGTTTGCAATAATAGCAATGCTTTTTCTGGAGTAGGGATCTTCTCCATTAATGGAGAG[A/G]CAAGTGAGATTATTAAAATTAGTTTTAAGAACAAAAAAGTCATTACAAGTGTAATAGAATGATTGAATTGTCATTTCATTTTTCATTTTGTATTGTTT	Biomark X
Lalb_Chr18_12113302	12113302	T	C	Lalb_Chr18g0051351	TTAAAATTAGTTTTAAGAACAAAAAAGTCATTACAAGTGTAATAGAATGATTGAATTGTCATTTCATTTTTCATTTTGTATTGTTTTACACCTCACTTG[T/C]CTCTCCATAAATGGAGAGAATTCCTACTCCTTTTTTTGTGTGGTTATTATAGCAATGCTTTTCAATTGCATATAATTTAGTGGGTGTGAGGTTAAATGT	Biomark X
Lalb_Chr18_12321856	12321856	C	T	Lalb_Chr18g0051471	GATGATCCTACAACGAGTACTGACCAAATTTTCTTCATTGT[C/T]GTTATTAATCGTATTACGTCATTGTTTGGTATCGTAAAGTTAGAATCCAAACTTCTTTTCTACTTTCCTTTCCTCAAGAAGTT	Biomark X
Lalb_Chr18_12321946	12321946	T	C	Lalb_Chr18g0051471	TCGTAAAGTTAGAATCCAAACTTCTTTTCTACTTTCCTTTCCTCAAGAAGTTTTCGTT[T/C]TATGTTTACACAGTAAAATACCCAGATCGTATTGGAACTCCCGGAGGTAG	Biomark X
Lalb_Chr18_12322022	12322022	G	A	Lalb_Chr18g0051471	TCGTTTTATGTTTACACAGTAAAATACCCAGATCGTATTGGAACTCCCGGAGGTAGAGAAGAGACTTGAACCCGTACCTAC[G/A]AAACCCCTCCCAATGTTTATGGGAATGAGGAGGAAAGTAACTTCCTAGGTTCAATGATCCTCGGTTTTTTTCTGTGTTTAGTTA	Biomark X
Lalb_Chr18_12322085	12322085	G	C	Lalb_Chr18g0051471	GACTTGAACCCGTACCTACGAAACCCCTCCCAATGTTTATGGGAATGAGGAGGAAAGTAACTTCCTAGGTTCAATGATCCTC[G/C]GTTTTTTTCTGTGTTTAGTTACTTGGGTTTGTACAAGGTACCCTGACCATGATATAAGTGACTTCGGAAGGTAGGTTTTAGGTGAAGAA	Biomark X
Lalb_Chr18_12322353	12322353	A	T	Lalb_Chr18g0051471	CAAAGACTATATAAGTAATAATGTTCGTTCAAAAAACGAGAGAAATTACTCGAAATGTTGTATACTCTCACCAGAAAG[A/T]AAGTCAAGGAAGTGACAATTGTGTTGTAAACGTCGGTGTTTTCGTAAGGGTATCATGGGTAGTCCATTACCAACTAGGTTATTCACAGAGTG	Biomark X
Lalb_Chr18_12322614	12322614	G	T	Lalb_Chr18g0051471	CTCAACACTTCGATAGTAGGTGTGTGAGTGGAAGGAAGTAGTCAGAGTAAAACTCAGAAACATACTATAGTGGTAA[G/T]TTCAATTTCGTAAGTACACTTTAGAGACATCAACCGGTTTTACCACTTCGACGAGAATTTCAAAGTAGGTACCCTTCAAACTCACCAAGGAATTC	Biomark X
Lalb_Chr18_12323161	12323161	C	T	Lalb_Chr18g0051471	GTTCTCCTATCATTATTTGGTTTCGGAAACTCTCTCGAAGAAAATAGTGTACTCGTCCCAGATCAACCACAACCGGTAAA[C/T]CCATTAGTTCTAAACGAACCATATGTATTTACCACACCGTCTCTTACAAATCTCGTCCCAATAACAGTTTACACCTGTCTCTTTCTCATTG	Biomark X
Lalb_Chr18_12323334	12323334	G	T	Lalb_Chr18g0051471	CCACACCCAAACCTCCCAAATTGTTAGTGTTATAGGAAGTATACTTCCCTCTTACCTCAGAAGAGTAATCGGTACCT[G/T]TTTTCTAACTATCTCTTACCTCAACACTCTTAGATATACTCTCATATCAAAATCACACTATACCCTACCAAACCAGAGTATAGATATATATATA	Biomark X
Lalb_Chr18_12323354	12323354	C	T	Lalb_Chr18g0051471	GTTAGTGTTATAGGAAGTATACTTCCCTCTTACCTCAGAAGAGTAATCGGTACCTGTTTTCTAACTATCTCTTAC[C/T]TCAACACTCTTAGATATACTCTCATATCAAAATCACACTATACCCTACCAAACCAGAGTATAGATATATATATATCTTGGAGCTGGTTCCCAAGAG	Biomark X
Lalb_Chr18_12355846	12355846	A	G	Lalb_Chr18g0051511	TATCATATTATGTTTTCTTTTATTTTTTGAGTACTATTTGGCTCAATTAATAAAGAAGATACTTATTCCATGAAAAGGCTTATTGATTAGGACCAAAAA[A/G]AAGGTAACAAAAGAAAAGAAAAAGCTCGAGTGAGGCAAAAACAAAATATGAAACACATTTTGTTTCTCTTTCATATACTTTTCTAAGGTGTAATAACCT	Biomark X
Lalb_Chr18_12355874	12355874	G	C	Lalb_Chr18g0051511	GAGTACTATTTGGCTCAATTAATAAAGAAGATACTTATTCCATGAAAAGGCTTATTGATTAGGACCAAAAAAAAGGTAACAAAAGAAAAGAAAAAGCTC[G/C]AGTGAGGCAAAAACAAAATATGAAACACATTTTGTTTCTCTTTCATATACTTTTCTAAGGTGTAATAACCTTGAGAGCTTCCATCTCCTCTTTAAACTT	Biomark X
Lalb_Chr18_12355947	12355947	G	C	Lalb_Chr18g0051511	AGGTAACAAAAGAAAAGAAAAAGCTCGAGTGAGGCAAAAACAAAATATGAAACACATTTTGTTTCTCTTTCATATACTTTTCTAAGGTGTAATAACCTT[G/C]AGAGCTTCCATCTCCTCTTTAAACTTAGGCATGGCAACACTAGGGAGTGATATGAAAACCCTAACTCCTCCTTCCATTGATGGATCATGGTTACTAGGA	Biomark X
Lalb_Chr18_12356507	12356507	A	T	Lalb_Chr18g0051511	CCTGCATGGACCAATGAGTAAGGCCAATGAAGCTCTTGCTACTTCAAGGTTAAACAAATATTAGTAATTGTAATATTTCTCTAAACAAAAACAACTCAT[A/T]GATTTAAGGCTAATATTCTGTCTCATTAAAATGGAAAATACATTTTCTTGTCATTTTTTGGTATATCTATCAATCTCTCCATATGGGTAAGGAAGTAA	Biomark X
Lalb_Chr18_12356516	12356516	G	T	Lalb_Chr18g0051511	ACCAATGAGTAAGGCCAATGAAGCTCTTGCTACTTCAAGGTTAAACAAATATTAGTAATTGTAATATTTCTCTAAACAAAAACAACTCATAGATTTAAG[G/T]CTAATATTCTGTCTCATTAAAATGGAAAATACATTTTCTTGTCATTTTTTGGTATATCTATCAATCTCTCCATATGGGTAAGGAAGTAATATTTTTAG	Biomark X
Lalb_Chr18_12356554	12356554	C	T	Lalb_Chr18g0051511	GGTTAAACAAATATTAGTAATTGTAATATTTCTCTAAACAAAAACAACTCATAGATTTAAGGCTAATATTCTGTCTCATTAAAATGGAAAATACATTTT[C/T]TTGTCATTTTTTGGTATATCTATCAATCTCTCCATATGGGTAAGGAAGTAATATTTTTAGGATTTATGACTACCACCCCAACAATTGTCGCTCATAGGA	Biomark X
Lalb_Chr18_12356651	12356651	G	A	Lalb_Chr18g0051511	TTCTTGTCATTTTTTGGTATATCTATCAATCTCTCCATATGGGTAAGGAAGTAATATTTTTAGGATTTATGACTACCACCCCAACAATTGTCGCTCATA[G/A]GAATCAAATATTTGACTTTGGCTTAGTAGGATATTTGAGAATCTAGTGAGACCTTACATTACTAAACCAACACCCAATTGATATTTTATTGTCATTTTA	Biomark X
Lalb_Chr18_12356680	12356680	G	T	Lalb_Chr18g0051511	CTCTCCATATGGGTAAGGAAGTAATATTTTTAGGATTTATGACTACCACCCCAACAATTGTCGCTCATAGGAATCAAATATTTGACTTTGGCTTAGTA[G/T]GATAYTTGARAATCTAGTGAGACCTTACATTACTAAACCAACACCCAATTGATATTTTATTGTCATTTTAGGTCAGTGTTTTAACACAATTTCCAAAAA	Biomark X
Lalb_Chr18_12356716	12356716	A	G	Lalb_Chr18g0051511	TTTATGACTACCACCCCAACAATTGTCGCTCATAGGAATCAAATATTTGACTTTGGCTTAGTAGGATATTTGAGAATCTAGTGAGACCTTACATTACTA[A/G]ACCAACACCCRATTRATATTTTATTGTCATTTTAGGTCAGTGTTTTAACACAATTTCCAAAAAATAGTGGGAAAATGAGGTAACAATGTAGTTGAGTTA	Biomark X
Lalb_Chr18_12356731	12356731	G	A	Lalb_Chr18g0051511	CCAACAATTGTCGCTCATAGGAATCAAATATTTGACTTTGGCTTAGTAGGATATTTGAGAATCTAGTGAGACCTTACATTACTARACCAACACCCRATT[G/A]ATATTTTATTGTCATTTTAGGTCAGTGTTTTAACACAATTTCCAAAAAATAGTGGGAAAATGAGGTAACAATGTAGTTGAGTTATGATCATATTCGTTA	Biomark X
Lalb_Chr18_12356816	12356816	T	G	Lalb_Chr18g0051511	ACCAACACCCAATTGATATTTTATTGTCATTTTAGGTCAGTGTTTTAACACAATTTCCAAAAAATAGTGGGAAAATGAGGTAACAATGTAGTTGAGTTA[T/G]GATCATATTCGTTAATAGAGAGACAAATGATTTACAAACAAAAGGGAAATGTAACATTCAATCACATATATATCTATTTTATTAAAATGAAATTACAT	Biomark X
Lalb_Chr18_12356856	12356856	A	C	Lalb_Chr18g0051511	TGTTTTAACACAATTTCCAAAAAATAGTGGGAAAATGAGGTAACAATGTAGTTGAGTTATGATCATATTCGTTAATAGAGAGACAAATGATTTACAAAC[A/C]AAAGGGAAATGTAACATTCAATCACATATATATCTATTTTATTAAAATGAAATTACATTTTTGTCATTAAAAACAACGGAAAATAATGTTGTTGCGGAG	Biomark X
Lalb_Chr18_12356901	12356901	A	T	Lalb_Chr18g0051511	ATGTAGTTGAGTTATGATCATATTCGTTAATAGAGAGACAAATGATTTACAAACAAAAGGGAAATGTAACATTCAATCACATATATATCTATTTTATTA[A/T]AATGAAATTACATTTTTGTCATTAAAAACAACGGAAAATAATGTTGTTGCGGAGACGCCTTATACCACACTATTGAGGTTGTTAAATGCAATTTAAAA	Biomark X
Lalb_Chr18_12357109	12357109	T	C	Lalb_Chr18g0051511	AACCTAAAACCTAAAAAATATTAGACAATTTACCAATAATGCTTACTTAACTAATTTTAAAAGGGGAGGATACATAAATCTAGTCTATATCTTAATCAT[T/C]CATTATTGGAAAATCCAATGGTTTAGATGTATTTACCAATTCAATCCATTAGATTTTCCATGAATGAATGACTATAATGTGAAGTATGTTTTTTCCACA	Biomark X
Lalb_Chr18_12357400	12357400	T	C	Lalb_Chr18g0051511	CTGAGAAAACAAGCAAAGTTTTCCCTTCATTATTTAGGTTTAAGGCCCTAGCTCTTGATCTCCAGACATATGCAGCAAGAGATTCAAATGTTGTGAAAC[T/C]TTGTTCCATTGATTCATTGCAACTAATTTCCTTCATTAAACTCATCTTGAGTCTTCTTATACTCTCCTTGTCCACCTTAAACAACTCATACATAACATC	Biomark X
Lalb_Chr18_12357535	12357535	T	C	Lalb_Chr18g0051511	TAAACTCATCTTGAGTCTTCTTATACTCTCCTTGTCCACCTTAAACAACTCATACATAACATCAGTGGCTGGAAGAAATGGTGAAACTGCAGCAGTGG[T/C]TTCATCCATTGGATTTGGCATTGGTTGTGTAGTGATTGATCCTATTAATCTTTCTCTCTCCCAAACAGGTTTCAAAAAGGGTTCACTTTTTCCACTTGC	Biomark X
Lalb_Chr18_12357828	12357828	T	C	Lalb_Chr18g0051511	AATTTGGTCAACTTGAATGAAACTGGATGTGGGTATTCATTTTCATCTTGTTGAGGATGAAAATCAAAAACCAATTGTTTTGCAATTCGAATGTCATGA[T/C]CATCTAGATAATTGAGAGATGAAAGCTCACAATTTGCAATTGCTTCCAAGAATGGAACTCCATCATTGTTGCAATTGATAGCAACTTTTCCGTTGGGT	Biomark X
Lalb_Chr18_12358001	12358001	C	A	Lalb_Chr18g0051511	ATTGATAGCAACTTTTCCGTTGGGTTGTTTTACTAGCTTACCTGCAAGAGTTGACAAAGATTAGATCTCTGAGTCAATTTTCAATTTTGTTTAATAGCA[C/A]TATTGAAAAGAATGGAACCCCACTTGCCATTTCTTTTTTATAATAAAAATATTAGAGTAAATTACAACTCATCACACGAGTTTTACTGAAATTATATA	Biomark X
Lalb_Chr18_12358422	12358422	A	C	Lalb_Chr18g0051511	GATTTAAATAATACATCATTATCATTATTGATGCATTTTGTAATGAACCAAAAATAATGAAAATGTATTGACTCCTATACTATTTTGATTCATCTCTAT[A/C]ATATATCATATTTTGTTTAACTTTATTACACTTATAATCTTTTTTATGTAAAAAATCATTTATTTCACATGCAAAGGTAGTCAGTGTAATGTGTGTATA	Biomark X
Lalb_Chr18_12359440	12359440	A	T	Lalb_Chr18g0051511	ACTAGTCTCTTAAATATTGGAGATGAATTACACTATTTTTATTGGTATAATATGCTGAAACTTTTAAATGATGTGTCAGTATATTAGTGGACAAGACAA[A/T]ATTCGAGACACCAAATTAAGATAGGTAATTTTCATCCCCATATGTGTAGCATGCTATTATCCTCTAAATAGATTCAAGACACTTGTGACATAAAAAAAT	Biomark X
Lalb_Chr18_12359449	12359449	C	T	Lalb_Chr18g0051511	TTAAATATTGGAGATGAATTACACTATTTTTATTGGTATAATATGCTGAAACTTTTAAATGATGTGTCAGTATATTAGTGGACAAGACAAWATTCGAGA[C/T]ACCAAATTAAGATAGGTAATTTTCATCCCCATATGTGTAGCATGCTATTATCCTCTAAATAGATTCAAGACACTTGTGACATAAAAAAATGAACACTAG	Biomark X
Lalb_Chr18_12359487	12359487	T	G	Lalb_Chr18g0051511	AATATGCTGAAACTTTTAAATGATGTGTCAGTATATTAGTGGACAAGACAAAATTCGAGACACCAAATTAAGATAGGTAATTTTCATCCCCATATGTG[T/G]AGCATGYTATTATCCTCTAAATAGATTCAAGACACTTGTGACATAAAAAAATGAACACTAGCTTACCTGCAAGAGGGTAATAATAAACCAATGCCTTTG	Biomark X
Lalb_Chr18_12359494	12359494	C	T	Lalb_Chr18g0051511	TGAAACTTTTAAATGATGTGTCAGTATATTAGTGGACAAGACAAAATTCGAGACACCAAATTAAGATAGGTAATTTTCATCCCCATATGTGKAGCATG[C/T]TATTATCCTCTAAATAGATTCAAGACACTTGTGACATAAAAAAATGAACACTAGCTTACCTGCAAGAGGGTAATAATAAACCAATGCCTTTGAGAGGGC	Biomark X
Lalb_Chr18_12359525	12359525	G	A	Lalb_Chr18g0051511	AGTGGACAAGACAAAATTCGAGACACCAAATTAAGATAGGTAATTTTCATCCCCATATGTGTAGCATGCTATTATCCTCTAAATAGATTCAAGACACTT[G/A]TGACATAAAAAAATGAACACTAGCTTACCTGCAAGAGGGTAATAATAAACCAATGCCTTTGAGAGGGCTTGTTTGAGCACAAAAGCAGGATCTAGTTGG	Biomark X
Lalb_Chr18_12359579	12359579	T	A	Lalb_Chr18g0051511	TATGTGTAGCATGCTATTATCCTCTAAATAGATTCAAGACACTTGTGACATAAAAAAATGAACACTAGCTTACCTGCAAGAGGGTAATAATAAACCAA[T/A]GCCTTTGAGAGGGCTTGTTTGAGCACAAAAGCAGGATCTAGTTGGCCATTTGAGGGTGATTGGTAAACATGAACAATAGGCCAAATGCTATCAGGATAG	Biomark X
Lalb_Chr18_12359687	12359687	T	A	Lalb_Chr18g0051511	GAGGGCTTGTTTGAGCACAAAAGCAGGATCTAGTTGGCCATTTGAGGGTGATTGGTAAACATGAACAATAGGCCAAATGCTATCAGGATAGGGTCTATG[T/A]TCAAGTGYAGATAGAGGAAGAACAATGGAAGGAGTTGGTTTAGAAGGTTTAACATGCACTACTTCTTTCATCTCAATTTTCAGTGATGCCATTTGATAT	Biomark X
Lalb_Chr18_12359695	12359695	C	T	Lalb_Chr18g0051511	GTTTGAGCACAAAAGCAGGATCTAGTTGGCCATTTGAGGGTGATTGGTAAACATGAACAATAGGCCAAATGCTATCAGGATAGGGTCTATGWTCAAGTG[C/T]AGATAGAGGAAGAACAATGGAAGGAGTTGGTTTAGAAGGTTTAACATGCACTACTTCTTTCATCTCAATTTTCAGTGATGCCATTTGATATGCCATGAA	Biomark X
Lalb_Chr18_12359911	12359911	G	A	Lalb_Chr18g0051511	GTGTGGGGAGGATGGATTAAGGAGATATGAAATGCTGAGAGGAATATATTTATTCTTCTTTTTATGGACTTCTACTTCATGTCTTCTATGTACATATCT[G/A]CATCTAACATTTAATATTAGGGATGAAAATGAGGTCGGCCAACACGGGTACTACATATTTATACTTATATTATTTATGAGTACCTGTGTGAGAAACGAG	Biomark X
Lalb_Chr18_12359938	12359938	A	C	Lalb_Chr18g0051511	TGAAATGCTGAGAGGAATATATTTATTCTTCTTTTTATGGACTTCTACTTCATGTCTTCTATGTACATATCTGCATCTAACATTTAATATTAGGGATGA[A/C]AATGAGGTCGGCCAACACGGGTACTACATATTTATACTTATATTATTTATGAGTACCTGTGTGAGAAACGAGTATTTGTCAGTACCCAATGAGTTTTC	Biomark X
Lalb_Chr18_12359951	12359951	C	G	Lalb_Chr18g0051511	GGAATATATTTATTCTTCTTTTTATGGACTTCTACTTCATGTCTTCTATGTACATATCTGCATCTAACATTTAATATTAGGGATGAAAATGAGGTCGGC[C/G]AACACGGGTACTACATATTTATACTTATATTATTTATGAGTACCTGTGTGAGAAACGAGTATTTGTCAGTACCCAATGAGTTTTCAATTTTAATTACA	Biomark X
Lalb_Chr18_12362073	12362073	T	G	Lalb_Chr18g0051521	AGATAACAATATCGTTGGCTCCTTCTCATCCAAATACCATCAAAACAAGATCTCACATATCATAACATGATACATTGGATCTTGTTTTCATGGTATTTG[T/G]ATGAGACCATCTACAAATTTTAGTTTATGTTTTGAGATTAGATTTATCATCATTGATCTTGTCCATTGGTGAAATTTTCTCCATTCAGTAATGGAGAAA	Biomark X
Lalb_Chr18_12362159	12362159	C	T	Lalb_Chr18g0051521	TTCATGGTATTTGTATGAGACCATCTACAAATTTTAGTTTATGTTTTGAGATTAGATTTATCATCATTGATCTTGTCCATTGGTGAAATTTTCTCCATT[C/T]AGTAATGGAGAAACCATGACAATAGTCGGGTTTTCTAAAGGTGAACATAGAAGGGTGCATATGGATCTTGTGATATACCTATAATGTTGATTTGAAGAT	Biomark X
Lalb_Chr18_12362700	12362700	A	G	Lalb_Chr18g0051521	ATTACAAGCTCTACCACACCAATGAGCCCAAAAGGCCATGAAGTGTTTCTATTCCGTGCTATATTATAACAAGGGACTTGAGCCTGAAATATAACATTG[A/G]TCATTCTATTCCATTCTAATAGTACAATATGAGAATAATATAATAACATATTTCAAGCATCTCAACAGAACGATTTAATGAATACAATCTAA	Biomark X
Lalb_Chr18_12373445	12373445	A	T	Lalb_Chr18g0051531	CTCATACTCAATAAGTAAATCTGTCTCTACTCCCAATTAGATGGAGCTTTGTCCATTTGGTGTATTATTATACGAGGAGAGATCCACTTACACCAAGAR[A/T]AAGTGGAAAAAATTACTTCACATCATGATCATTCATTCTTGGGAAATCCAATAGTTTGAATTGATGAGTACATCTAAACTATTGGATTTTACAAGATT	Biomark X
Lalb_Chr18_12373631	12373631	A	G	Lalb_Chr18g0051531	TTTTACAAGATTGAATGACTAAAATGAGGAGTAGGTTTTTCCACTTATTCTTGGATTAAATGAATTTCTCCCCTTATTATAAATATAAAATGAGGGGGG[A/G]AAAGTACAAAACAAGATATTTCCTACCTTTTCATCAAAAGACAAGATTAGAAAGCAAAAAATATCTTGTATCATTGATTCTTAGGACATCAAAACTAGT	Biomark X
Lalb_Chr18_12374068	12374068	A	T	Lalb_Chr18g0051531	AGGCATCATCATCATCTTCTTCATCAACAAGTTCTTATTCTTCTTTCATGCAAGACTTAGATTTGTATGATCTTTTGGGCATTGATAGTTCTTGTGATC[A/T]AACACAGGTGAAGATGGCATATCGATCTCTTCAGAAACGATGTCATCCTGATATTGCTGGTCCTTCTGGCCACGACATGGCTATTATACTTAATCAAG	Biomark X
Lalb_Chr18_12374298	12374298	T	C	Lalb_Chr18g0051531	ATGGCCTATGATAAGGTTAGTTATGATGTTCTTTCATGGGTTGGTTTTGTTTCCTTCAAATTTTATGTTCTAGTAGGGAATAGTTAAGACTTAAGAAGG[T/C]GTTTTAAATTGTGGTTGTGATCGCGATTATTGTAATAGTTGCAGTTACTCTGGTTGCTGTTATTGCGGCGGATGCAGCCTGATGTAGTCCGATGGGCC	Biomark X
Lalb_Chr18_12374352	12374352	T	C	Lalb_Chr18g0051531	TTCAAATTTTATGTTCTAGTAGGGAATAGTTAAGACTTAAGAAGGTGTTTTAAATTGTGGTTGTGATCGCGATTATTGTAATAGTTGCAGTTACTCTGG[T/C]TGCTGTTATTGCGGCGGATGCAGCCTGATGTAGTCCGATGGGCCTGATGCGGTCCAAATGCAATCTAATATGGTTGTGTTGCGGTCACATCAATGTGAT	Biomark X
Lalb_Chr18_12374423	12374423	T	C	Lalb_Chr18g0051531	ATTATTGTAATAGTTGCAGTTACTCTGGTTGCTGTTATTGCGGCGGATGCAGCCTGATGTAGTCCGATGGGCCTGATGCGGTCCAAATGCAATCTAATA[T/C]GGTTGTGTTGCGGTCACATCAATGTGATTCGGAATCATACCGTAATTACAGTATGATGCGGCAGTCACCACAACTACAATATTGTGACCACATCAGATG	Biomark X
Lalb_Chr18_12374479	12374479	A	T	Lalb_Chr18g0051531	TGTAGTCCGATGGGCCTGATGCGGTCCAAATGCAATCTAATATGGTTGTGTTGCGGTCACATCAATGTGATTCGGAATCATACCGTAATTACAGTATG[A/T]TGCGGCAGTCACCACAACTACAATATTGTGACCACATCAGATGATACGATCCATAATTTAAATCACTGGTTAAGACATTTTTGAAAGCTTTCGTCATAA	Biomark X
Lalb_Chr18_12374489	12374489	C	T	Lalb_Chr18g0051531	ATGGGCCTGATGCGGTCCAAATGCAATCTAATATGGTTGTGTTGCGGTCACATCAATGTGATTCGGAATCATACCGTAATTACAGTATGATGCGGCAGT[C/T]ACCACAACTACAATATTGTGACCACATCAGATGATACGATCCATAATTTAAATCACTGGTTAAGACATTTTTGAAAGCTTTCGTCATAACATGAATTTT	Biomark X
Lalb_Chr18_12374519	12374519	G	T	Lalb_Chr18g0051531	ATATGGTTGTGTTGCGGTCACATCAATGTGATTCGGAATCATACCGTAATTACAGTATGATGCGGCAGTCACCACAACTACAATATTGTGACCACATCA[G/T]ATGATACGATCCATAATTTAAATCACTGGTTAAGACATTTTTGAAAGCTTTCGTCATAACATGAATTTTTTTAATTTTTTTAAAAAGAACTATGTCAAA	Biomark X
Lalb_Chr18_12375019	12375019	C	T	Lalb_Chr18g0051531	CGCATATTGTTATTAAAACAATATTTTTGAATCCGATACGGCCATATCATTGTGGTCACCGCAACCACAATATTGCGGCCGCATTAAGTGATGCGGTC[C/T]GCAATTTAAATAATTGGTTTCAGTATTAAAGTAGTGAACAATTTGTTTTGGGTGGTTGCTTAGTATGATGAGAAAATATGATGCAGGAGCAAGCAAAAA	Biomark X
Lalb_Chr18_12375095	12375095	A	T	Lalb_Chr18g0051531	GGCCGCATTAAGTGATGCGGTCCGCAATTTAAATAATTGGTTTCAGTATTAAAGTAGTGAACAATTTGTTTTGGGTGGTTGCTTAGTATGATGAGAAA[A/T]TATGATGCAGGAGCAAGCAAAAATTTCAGACTTCAAAGGCTTCACTGGTAGACCCATTTACTCAGTTTGGTGTGGGTCAGAAAGTGAGCAGCGAGCCAT	Biomark X
Lalb_Chr18_12375399	12375399	C	G	Lalb_Chr18g0051531	ATGGGCTAACTCTGAAGAGAAAACCCAAGAGGCAATTGATTCTTGTCCTGTCAACTGCATCTCGTAAGTGTGCATACCATTATACACTTTTCGTGTAAA[C/G]GACGAGTCAGTTTAAGGTTTGGTTGTTGTTGTATTTCTCGGTAATCGTATTTGGTGGGTTGATATATCCCCGAATTCTACTTTGTCAGTAGCCAACTA	Biomark X
Lalb_Chr18_12375467	12375467	C	T	Lalb_Chr18g0051531	TGTGCATACCATTATACACTTTTCGTGTAAACGACGAGTCAGTTTAAGGTTTGGTTGTTGTTGTATTTCTCGGTAATCGTATTTGGTGGGTTGATATAT[C/T]CCCGAATTCTACTTTGTCAGTAGCCAACTAGTCATTGATAGGGTTAATAGTAAATGATGGCAGAGGACAAGTTGAGCACATATTTCTATATTCTCTAT	Biomark X
Lalb_Chr18_12375637	12375637	T	C	Lalb_Chr18g0051531	TTGAGCACATATTTCTATATTCTCTATACACACATTTTATCTCAAAATAATCATAAAAGTTTATGTTTGCATTGTTTTGTTGCAACTATTTTCTGGAA[T/C]AGGTTTGTTAGTATCCCTTAGGTGTTTGGCTTGTACAAATTTGAGAAGATATTTGCTTGTAAATGATAACTTTTCTGCTATGAATAAAATAGGATGGTT	Biomark X
Lalb_Chr18_12376714	12376714	A	G	Lalb_Chr18g0051531	CAGGAGCTACATGGTATATGATTGGATTGGCAGTTATAGAACTTGTGGCTATCATTGGTAACACAAAAAGATAGAAGTACACAAGATTAAAGGGTTGAT[A/G]CCAAAAATAGGATAGATACATGTAATTACAAGTAAAGTATGTGAAGAAACACATGAATAATTGGAGGTTGTGTATTACAAATTATGTATTAAGAGTCT	Biomark X
Lalb_Chr18_12376905	12376905	G	A	Lalb_Chr18g0051531	GAGTCTGTTTTATACTTTGTTTTTCGAGGGCAATAGAGAGGGAAGGAAAATGTTCTAAGTCCTCTTATTTTTCTTTCTTCCCCTCTAAAACCTAACTT[G/A]CACATGGGCTTCGGTTTCTACTGCGGACATAAAAACTAAGAATATCATACTTCATTAATGGATATGAGCGTTCTTTTAAATATCAGATTACATAATGAG	Biomark X
Lalb_Chr18_12376949	12376949	A	G	Lalb_Chr18g0051531	AGGAAAATGTTCTAAGTCCTCTTATTTTTCTTTCTTCCCCTCTAAAACCTAACTTGCACATGGGCTTCGGTTTCTACTGCGGACATAAAAACTAAGAAT[A/G]TCATACTTCATTAATGGATATGAGCGTTCTTTTAAATATCAGATTACATAATGAGGCTGTAATATTATGGTTGTGGTGTCGCAACTATTTTACACAAT	Biomark X
Lalb_Chr18_12377395	12377395	G	T	Lalb_Chr18g0051531	CCTGTGAAATAGGCTAGTAAACAATTAAGAAAATAGTATACTAAGAATGAGACCCGATTTGAAGTAAATAAGCGGTTCTTTACTAACATTTTCTTGTTA[G/T]ATAGATTTGATATGAGTATAACCTTATAATTCAGTAAGTCACTTAAATTTTATCCACAAATAAAAGAGTGTATATTGCTAACATTTTCCGTATAATACA	Biomark X
Lalb_Chr18_12377725	12377725	G	A	Lalb_Chr18g0051541	ATATGTTGACAAAATAAATATACACGTTAAACTTATGAGTATAATATATATGAACTGATAACGAAAAGATTTATACACAATCAATGTATCATCTACCATTC[G/A]TTTGTATTACTTTTTTAAAGAGTTAATAATGGTAAAAAAAACTCTTACTCTGTCAATGTATAAGTCTTTTTCTCCGAACCTATATATTATGAAATATAA	Biomark X
Lalb_Chr18_12377785	12377785	A	G	Lalb_Chr18g0051541	CGAAAAGATTTATACACAATCAATGTATCATCTACCATTCGTTTGTATTACTTTTTTAAAGAGTTAATAATGGTAAAAAAAACTCTTACTCTGTCAATGT[A/G]TAAGTCTTTTTCTCCGAACCTATATATTATGAAATATAATATAATTGTGAAATAAAATAATGGTAAAGAGTTATATGAATGATCTACGAATTATTTCAG	Biomark X
Lalb_Chr18_12377820	12377820	T	A	Lalb_Chr18g0051541	CCATTCGTTTGTATTACTTTTTTAAAGAGTTAATAATGGTAAAAAAAACTCTTACTCTGTCAATGTATAAGTCTTTTTCTCCGAACCTATATATTATGAAA[T/A]ATAATATAATTGTGAAATAAAATAATGGTAAAGAGTTATATGAATGATCTACGAATTATTTCAGGATAAATTATGGTTACTTCTTGGCTACATTGGCTA	Biomark X
Lalb_Chr18_12378803	12378803	A	G	Lalb_Chr18g0051541	AAGGAATAAAAACCTAAAGCAATTTAGTATTAGCTTGCATCAGCCAGAAGTCCAAAATGGCAACTTCAAAATGCAAAGAAGGCACGAAATACTCAAAACATAAACATCTTAAA[A/G]GGTGACCCAGTGTATAAGGCTCTGACCTAACAGGATCTGGGAAAGGTGTACACAGCCTTACCATCACAAGCGAAGAGGATGCTTCCAGGTCAAAACACA	Biomark X
Lalb_Chr18_12378878	12378878	G	A	Lalb_Chr18g0051541	CACGAAATACTCAAAACATAAACATCTTAAAAGGTGACCCAGTGTATAAGGCTCTGACCTAACAGGATCTGGGAAAGGTGTACACAGCCTTACCATCACAAGCGAA[G/A]AGGATGCTTCCAGGTCAAAACACAAATAGACTAAATTTAAGAATTGGCATAAACTATGCAACTTAGGCTGGTTGTCTGTATTATCAATAGCATATTAGC	Biomark X
Lalb_Chr18_12378885	12378885	C	T	Lalb_Chr18g0051541	TACTCAAAACATAAACATCTTAAAAGGTGACCCAGTGTATAAGGCTCTGACCTAACAGGATCTGGGAAAGGTGTACACAGCCTTACCATCACAAGCGAAGAGGATG[C/T]TTCCAGGTCAAAACACAAATAGACTAAATTTAAGAATTGGCATAAACTATGCAACTTAGGCTGGTTGTCTGTATTATCAATAGCATATTAGCATTCTTC	Biomark X
Lalb_Chr18_12379259	12379259	C	A	Lalb_Chr18g0051541	CAACTCAAACCTTAGAATGAACCTAAAACCCGGTTTTCCAAGATTGGTCTGTGAAAGAATCCATCAAGATGAAGTCTTTAACATCACATACACATCATC[C/A]AATAGTATGACACACTTGCTCCATCGTAGTGATTTCAATTTAATTCTTTTTCCTAAAAAAATGTTGAGTGTTAAAGTCCCACATTCATTGAGTATGAA	Biomark X
Lalb_Chr18_12379496	12379496	A	G	Lalb_Chr18g0051541	TTCCTCCAACAACCCTAGAGAATAATTTCAGCCTTTGCTCATCTTCATTCAATTATTACACCCACCTCTTTCATAAGCACTTTCTAACAAATTCCTTCC[A/G]ACTACTTAACTGATGGCTGAATTATCTTAATCCTAATTCTTTAAAAATTCATAATTTCATTGTTACTAAAGCTTTTAGGGAACGTCTTTTTTTAAAAAC	Biomark X
Lalb_Chr18_12379770	12379770	A	G	Lalb_Chr18g0051541	TGGACAAGGTCTGCACTCTATGCCTTCTATATCCTCCACAAACAAGCTTTTGATTGGATTTCAGCCCAGACATTCTAATATTGTATTAAGGTCTATCTC[A/G]ATGTTGGGTCACCTGTAGAAGCTCAGTCATACAGATTTCATGCTCTAGACATCCAGTCTTAGGAGTAACATATTTCGTTAAGGGTCCGTTTGCGAGTTA	Biomark X
Lalb_Chr18_12379847	12379847	G	A	Lalb_Chr18g0051541	ATATTGTATTAAGGTCTATCTCAATGTTGGGTCACCTGTAGAAGCTCAGTCATACAGATTTCATGCTCTAGACATCCAGTCTTAGGAGTAACATATTTC[G/A]TTAAGGGTCCGTTTGCGAGTTAGGTTCTGGAGGGGAAATAAAGGAAAGGAAGACTTCGTAGTAATCTCACACAAGTGTATTTCATGGCTTTGAAGCCTT	Biomark X
Lalb_Chr18_12379905	12379905	G	A	Lalb_Chr18g0051541	TTCATGCTCTAGACATCCAGTCTTAGGAGTAACATATTTCGTTAAGGGTCCGTTTGCGAGTTAGGTTCTGGAGGGGAAATAAAGGAAAGGAAGACTTC[G/A]TAGTAATCTCACACAAGTGTATTTCATGGCTTTGAAGCCTTCCCTTTCCATTCATTCCCCTTCAAAACTCAACTCCCAAAGGGACCCAAAGTGTTTAAG	Biomark X
Lalb_Chr18_12380342	12380342	G	T	Lalb_Chr18g0051541	TATTTATAAATCTAATTTTTCATTTTTAGTATTACTTTTGTATTCTTGTAACAAGGTGCAAATTAAACCAACTGGTCAATTATAGCAGTTGGGGTCAAA[G/T]TTGAGTTACGATTATACTTCATATTTCATTAATTTTTCACTATAAACTTATAATGTTAAATAATAATTCTGGTTATGCCTTTAAGCTATGTTCAAGTC	Biomark X
Lalb_Chr18_12380400	12380400	A	C	Lalb_Chr18g0051541	CAAATTAAACCAACTGGTCAATTATAGCAGTTGGGGTCAAAGTTGAGTTACGATTATACTTCATATTTCATTAATTTTTCACTATAAACTTATAATGTT[A/C]AATAATAATTCTGGTTATGCCTTTAAGCTATGTTCAAGTCCTGTAATATCTTATTAAATAAAGTGAGAGATGTAATCTGGTAAGCGTTTATTATTCAAG	Biomark X
Lalb_Chr18_12380508	12380508	T	C	Lalb_Chr18g0051541	TTCTGGTTATGCCTTTAAGCTATGTTCAAGTCCTGTAATATCTTATTAAATAAAGTGAGAGATGTAATCTGGTAAGCGTTTATTATTCAAGTTTATTGC[T/C]TGATTTTACCAATACTACCAAGTTTACTTGGCAAACCTGCACAAAATCTAGCCTTCAACTTAAAATACGAAAAGCAATATTTTATGTTATAATCATGA	Biomark X
Lalb_Chr18_12380702	12380702	A	G	Lalb_Chr18g0051541	ATGAAGGCATATCAATATCTCTTGGGTTTATTCAAGTGTGAAGTCTCACATTGAATATAAGGGGAGAAATAAAAAAGTTTATAAGTAAGAAAGGCTCAT[A/G]GAACTAATGCCTTAAAGTTTTAGTTCAAGACATAATGTCTCGCTTGTGGCTCTCCACTCTTCCCATACCCCGGTAACAATGGAACTCCCCGATCGTAGT	Biomark X
Lalb_Chr18_12380714	12380714	T	A	Lalb_Chr18g0051541	CAATATCTCTTGGGTTTATTCAAGTGTGAAGTCTCACATTGAATATAAGGGGAGAAATAAAAAAGTTTATAAGTAAGAAAGGCTCATAGAACTAATGCC[T/A]TAAAGTTTTAGTTCAAGACATAATGTCTCGCTTGTGGCTCTCCACTCTTCCCATACCCCGGTAACAATGGAACTCCCCGATCGTAGTCTGGTCGAACAA	Biomark X
Lalb_Chr18_12380912	12380912	G	T	Lalb_Chr18g0051541	TATCTATATCTATATCTATATCAGACTCTTCATTTGCGAGCATAACTTTCCACACATCTATCCTCTCTAGACGCACTATCCGGGAGTCTCGAGCACTA[G/T]GCCGCCTTTACTATTATTATTATTATTATTATTATTATTATTAAAGCATAGAAATGAGAGAAAATAAGAGAAGTTGATAATTACCTGCATACAGGTCTC	Biomark X
Lalb_Chr18_12381373	12381373	G	A	Lalb_Chr18g0051541	TTTTTAGAGCAAAGAAATCAGAAGGGGAGAGAAATTTGAGAGGGGAGATGGCTTAATATGATGACTCCTGCTTCCGATTTGGGGCTAAAAAGCCCATT[G/A]TGAGACTCCGATTCCAAATTCTTCATAAACGGGCTGTAAAGCCCACTTTGCAACATTATATATATATATATATATATATATATATTTATATATATATAT	Biomark X
Lalb_Chr18_12417324	12417324	T	C	Lalb_Chr18g0051551	CCCATTAATCAAAGCTTATTCCAGTGGTTGCTATACTTAGCGTGCGTTTGGTATGTTGAGGAAAAAAGTTGAGTTTATAAACTTCATTTGGTTGCCAAA[T/C]ATACATAGTTTATATTTTCAGCTTATTTTTCAAAAAATAAACATAAACTACAAAATTTAAACCATATACCAAACAACCCCTTAATGTTAGAAATTGAG	Biomark X
Lalb_Chr18_12418989	12418989	C	T	Lalb_Chr18g0051551	TATAGATTGAGATCATTTTAATTAGTGTGATTTTTTTTGAAAGTATTTCGTTTGTCTACTTTAGAATTTTCCATCTACACTTCAATTTTGTTGGTGGA[C/T]AAAGAAAATGATATTATTAAATTGCACCAAAAAGTGCAAGGTTAGTACATGAATGCATTGATAGGAAAAAAATAATACAAAAAACAATTATGCAAGACA	Biomark X
Lalb_Chr18_12453494	12453494	A	G	Lalb_Chr18g0051561	GAGGATTCAGATTTCATTAATTTATGTAAGTAGTAACTTTGGCTTGTTAATGAAGTTCCCAAAAGTAGCGGTAAGAAGTGGTTCCTTATAATAAGCTSA[A/G]AATTGAGAAACAATCGCATCATCGTTCATTCATTCAGAGTTTAGGATTGAATAACATATGAGATAAGAATCATTGAATCGAAGAAAGAAGGAATCAGA	Biomark X
Lalb_Chr18_12453864	12453864	A	T	Lalb_Chr18g0051561	TGTTTTTTTGTCCCAAAAGTTTGATAGGGTCAGGCATAAATCATAGAATACAGAAGTAGGACCTGTTATTTTGGTATAACTAAATGTATCTTCTCACGC[A/T]ATGGGTAAAAAACTAATCTTTTTTCGGATGCCTAGCTGTCCCTCCCAACAAGTATAGCCCCTGGAATGAAACCTTTTTCTTGGCCTATTTTGAGATCGA	Biomark X
Lalb_Chr18_12454057	12454057	T	C	Lalb_Chr18g0051561	ATCGAGTGAGCCTTACACCACTAGACCAAGGGCCGAAAACTGATGAGTGATAAGCTAGCTAATTGAATTGAAGTTGTTTGTTAAATTTAGCTGATCAA[T/C]TTTCTAATATTGGTAAAATAATGATGTAAAGAGGCATATAAGCCTTAAGCCACTTGTTAAGTCATGGTTTGTAAATGGAAGATTTGTTTAAAGAAAGCT	Biomark X
Lalb_Chr18_12454447	12454447	C	T	Lalb_Chr18g0051561	TTTGATTCCTTCCTTCTTACATTTGTATATATATGTTACTTTTCATATTACTCATATTACATTTGTTGTTCATATGTCCGTTTCTGTCTCTAGTATTG[C/T]GCAGTTTAAAGGAGAGTTTTGATCAGGCTTTAGAGAGGAATGATGTCAAGGCAATTGTTGTAACAGGTATTGCAAAGAGTTTTTTGTTTTCTAAGCATG	Biomark X
Lalb_Chr18_12457069	12457069	A	T	Lalb_Chr18g0051561	GATATGTCAGGGCTGCCTCCCAAAAGATCTCAGGACCATGCTATTCACTTAAAGGAAGGGGCTGGGATACCTAATCTCAGACCATATAGATGTCTCTAC[A/T]ACCAGAAAGCAGAGGTGGAAAGGTTAGTAAGGGAGATGCTGGAGGCTGGGGTTATTAAGCATAGTATCAGTCCTTACTCCAACCCCATTATACTGGTCA	Biomark X
Lalb_Chr18_12463263	12463263	A	G	Lalb_Chr18g0051561	GGTAGCTTTATTAGCTAGCCGGTTTTTGAGTACCGACTTTTCGTAGAAATTTCTCTACGTATGATATTCCCATTGCCTCTTGGAATGAATAGGTACCC[A/G]GGATTACTGATCGTGGTTTGGTTCCAAGACCAGTGAAAAAGGTTGCCATCCTTGGTGGGGGACTAATGGGCTCCGGAATAGCAACTGCTTTAATTCTTG	Biomark X
Lalb_Chr18_12463364	12463364	A	T	Lalb_Chr18g0051561	GATTACTGATCGTGGTTTGGTTCCAAGACCAGTGAAAAAGGTTGCCATCCTTGGTGGGGGACTAATGGGCTCCGGAATAGCAACTGCTTTAATTCTTGG[A/T]AACTATCCTGTCATCTTGAAAGAAGTGAATGAGAAGTTCTTGGATGCAGGTCTTAAGAGGGTTAAAGGTGAGAGCTGATTCTTGTAAATTGGTTTTTGC	Biomark X
Lalb_Chr18_12466205	12466205	A	G	Lalb_Chr18g0051561	TTTTTTTTCCTAAAATATAGGGACATGGTTGAAATAGAGCCAAATAATGTATGATGATGAGATCTTTGTGTGCTGCCTAATTGTTAAGACAAAATAAAA[A/G]TAGTTTGGATTCATAATAGTGTTGTGATAACCGGATCGGACAGTCCGATCGCTGACCGGACTTGAAAATGACTCTGGTTTGTAGTTTTAACCGAATGA	Biomark X
Lalb_Chr18_12466214	12466214	A	G	Lalb_Chr18g0051561	CTAAAATATAGGGACATGGTTGAAATAGAGCCAAATAATGTATGATGATGAGATCTTTGTGTGCTGCCTAATTGTTAAGACAAAATAAAAATAGTTTGG[A/G]TTCATAATAGTGTTGTGATAACCGGATCGGACAGTCCGATCGCTGACCGGACTTGAAAATGACTCTGGTTTGTAGTTTTAACCGAATGAGTGGATAAA	Biomark X
Lalb_Chr18_12466479	12466479	A	G	Lalb_Chr18g0051561	ATATATATATATATATATATAATATATGTGTTTGTTATTGGCTATTTCAAGTGAAATGAATAGTTGTGCCATATAGAATAATAATTATTTCATGAGGAG[A/G]GTGGCTATTAGACAGAACCAATCAAATTATTTTATGTCATAAAAAAATAATTCTAATAAGGATATTGTTGTCTTTTTAAAATGTTATTTTAAGCTTGTG	Biomark X
