# Supplementary material for: Genome-wide association study revealed significant SNPs for anthracnose resistance, seed alkaloids and protein content in white lupin
Source: Theor Appl Genet. 2024 Jun 10;137(7):155. doi: 10.1007/s00122-024-04665-2 (PMC11164739; doi:10.1007/s00122-024-04665-2)
Supplement: Supplementary file 7 — Supplementary file7 (XLSX 83 kb) [file 122_2024_4665_MOESM7_ESM.xlsx]

## Sheet: TableS3.TargetedGBS
Table S3. List of variants from the 39 accessions of the pangenome (Hufnagel et al. 2021) used for enrichment by SeqSNP targeted GBS. SNP ID, chromosome, position, reference allele and alternate allele(s) identified in the LUW panel are given.
SNP ID	Chromosome	Position	Reference allele	Alternate allele(s)
Lalb_Chr02_500447	Lalb_Chr02	500447	T	C
Lalb_Chr02_504522	Lalb_Chr02	504522	A	G
Lalb_Chr02_506985	Lalb_Chr02	506985	T	A
Lalb_Chr02_508424	Lalb_Chr02	508424	T	G
Lalb_Chr02_510533	Lalb_Chr02	510533	T	C
Lalb_Chr02_512361	Lalb_Chr02	512361	T	A
Lalb_Chr02_514335	Lalb_Chr02	514335	A	G
Lalb_Chr02_516199	Lalb_Chr02	516199	C	A
Lalb_Chr02_518456	Lalb_Chr02	518456	A	G
Lalb_Chr02_520560	Lalb_Chr02	520560	A	T
Lalb_Chr02_522425	Lalb_Chr02	522425	C	T
Lalb_Chr02_524455	Lalb_Chr02	524455	A	G
Lalb_Chr02_526332	Lalb_Chr02	526332	G	A
Lalb_Chr02_528445	Lalb_Chr02	528445	C	T
Lalb_Chr02_530728	Lalb_Chr02	530728	G	A
Lalb_Chr02_532501	Lalb_Chr02	532501	A	G
Lalb_Chr02_534334	Lalb_Chr02	534334	G	A
Lalb_Chr02_535888	Lalb_Chr02	535888	A	G
Lalb_Chr02_538275	Lalb_Chr02	538275	C	G
Lalb_Chr02_540632	Lalb_Chr02	540632	T	A
Lalb_Chr02_542522	Lalb_Chr02	542522	T	C
Lalb_Chr02_544547	Lalb_Chr02	544547	C	A
Lalb_Chr02_546450	Lalb_Chr02	546450	G	T
Lalb_Chr02_549214	Lalb_Chr02	549214	C	T
Lalb_Chr02_550460	Lalb_Chr02	550460	A	T
Lalb_Chr02_552267	Lalb_Chr02	552267	T	G
Lalb_Chr02_554466	Lalb_Chr02	554466	C	A
Lalb_Chr02_556584	Lalb_Chr02	556584	T	.
Lalb_Chr02_558525	Lalb_Chr02	558525	A	T
Lalb_Chr02_560400	Lalb_Chr02	560400	G	C
Lalb_Chr02_562309	Lalb_Chr02	562309	A	G
Lalb_Chr02_564442	Lalb_Chr02	564442	G	A
Lalb_Chr02_566764	Lalb_Chr02	566764	G	A
Lalb_Chr02_568537	Lalb_Chr02	568537	T	C
Lalb_Chr02_570351	Lalb_Chr02	570351	T	C
Lalb_Chr02_572792	Lalb_Chr02	572792	C	T
Lalb_Chr02_574515	Lalb_Chr02	574515	C	T
Lalb_Chr02_576125	Lalb_Chr02	576125	A	.
Lalb_Chr02_578375	Lalb_Chr02	578375	G	A
Lalb_Chr02_580220	Lalb_Chr02	580220	C	T
Lalb_Chr02_582176	Lalb_Chr02	582176	T	A
Lalb_Chr02_584454	Lalb_Chr02	584454	A	T
Lalb_Chr02_586546	Lalb_Chr02	586546	C	G
Lalb_Chr02_588726	Lalb_Chr02	588726	C	T
Lalb_Chr02_590422	Lalb_Chr02	590422	C	T
Lalb_Chr02_592449	Lalb_Chr02	592449	T	.
Lalb_Chr02_594440	Lalb_Chr02	594440	A	G
Lalb_Chr02_596399	Lalb_Chr02	596399	A	C
Lalb_Chr02_598353	Lalb_Chr02	598353	C	T
Lalb_Chr02_600348	Lalb_Chr02	600348	T	A
Lalb_Chr02_602254	Lalb_Chr02	602254	C	G
Lalb_Chr02_604454	Lalb_Chr02	604454	C	A
Lalb_Chr02_606364	Lalb_Chr02	606364	A	G
Lalb_Chr02_608230	Lalb_Chr02	608230	G	A
Lalb_Chr02_610388	Lalb_Chr02	610388	C	T
Lalb_Chr02_612536	Lalb_Chr02	612536	A	.
Lalb_Chr02_614537	Lalb_Chr02	614537	A	G
Lalb_Chr02_616486	Lalb_Chr02	616486	A	G
Lalb_Chr02_618915	Lalb_Chr02	618915	C	.
Lalb_Chr02_620393	Lalb_Chr02	620393	A	G
Lalb_Chr02_624568	Lalb_Chr02	624568	A	T
Lalb_Chr02_626423	Lalb_Chr02	626423	A	.
Lalb_Chr02_628203	Lalb_Chr02	628203	C	T
Lalb_Chr02_630775	Lalb_Chr02	630775	C	A
Lalb_Chr02_632446	Lalb_Chr02	632446	A	C
Lalb_Chr02_634349	Lalb_Chr02	634349	G	C
Lalb_Chr02_636428	Lalb_Chr02	636428	C	A
Lalb_Chr02_638692	Lalb_Chr02	638692	C	.
Lalb_Chr02_640547	Lalb_Chr02	640547	A	.
Lalb_Chr02_642454	Lalb_Chr02	642454	A	.
Lalb_Chr02_644288	Lalb_Chr02	644288	A	G
Lalb_Chr02_646444	Lalb_Chr02	646444	C	T
Lalb_Chr02_648413	Lalb_Chr02	648413	A	.
Lalb_Chr02_649801	Lalb_Chr02	649801	G	A
Lalb_Chr02_652940	Lalb_Chr02	652940	A	C
Lalb_Chr02_654466	Lalb_Chr02	654466	C	A
Lalb_Chr02_656681	Lalb_Chr02	656681	G	.
Lalb_Chr02_658233	Lalb_Chr02	658233	G	T
Lalb_Chr02_660066	Lalb_Chr02	660066	T	G
Lalb_Chr02_662537	Lalb_Chr02	662537	A	.
Lalb_Chr02_664445	Lalb_Chr02	664445	C	G
Lalb_Chr02_666447	Lalb_Chr02	666447	T	A
Lalb_Chr02_668408	Lalb_Chr02	668408	A	C
Lalb_Chr02_670597	Lalb_Chr02	670597	A	.
Lalb_Chr02_672518	Lalb_Chr02	672518	C	.
Lalb_Chr02_674586	Lalb_Chr02	674586	G	T
Lalb_Chr02_676343	Lalb_Chr02	676343	C	T
Lalb_Chr02_678646	Lalb_Chr02	678646	T	.
Lalb_Chr02_680466	Lalb_Chr02	680466	A	.
Lalb_Chr02_682472	Lalb_Chr02	682472	A	T
Lalb_Chr02_684397	Lalb_Chr02	684397	C	G
Lalb_Chr02_686500	Lalb_Chr02	686500	A	C
Lalb_Chr02_688385	Lalb_Chr02	688385	T	C
Lalb_Chr02_690673	Lalb_Chr02	690673	A	G
Lalb_Chr02_693190	Lalb_Chr02	693190	A	T
Lalb_Chr02_694498	Lalb_Chr02	694498	A	T
Lalb_Chr02_696087	Lalb_Chr02	696087	C	T
Lalb_Chr02_698391	Lalb_Chr02	698391	C	T
Lalb_Chr02_699969	Lalb_Chr02	699969	G	T
Lalb_Chr02_702425	Lalb_Chr02	702425	G	.
Lalb_Chr02_704636	Lalb_Chr02	704636	A	.
Lalb_Chr02_706465	Lalb_Chr02	706465	T	.
Lalb_Chr02_708559	Lalb_Chr02	708559	C	G
Lalb_Chr02_710099	Lalb_Chr02	710099	G	.
Lalb_Chr02_712535	Lalb_Chr02	712535	T	A
Lalb_Chr02_714450	Lalb_Chr02	714450	A	G
Lalb_Chr02_716157	Lalb_Chr02	716157	C	A
Lalb_Chr02_718270	Lalb_Chr02	718270	A	.
Lalb_Chr02_720320	Lalb_Chr02	720320	A	G
Lalb_Chr02_722407	Lalb_Chr02	722407	T	A
Lalb_Chr02_724417	Lalb_Chr02	724417	A	T
Lalb_Chr02_726551	Lalb_Chr02	726551	G	A
Lalb_Chr02_728661	Lalb_Chr02	728661	A	T
Lalb_Chr02_730435	Lalb_Chr02	730435	C	A
Lalb_Chr02_732183	Lalb_Chr02	732183	C	T
Lalb_Chr02_734575	Lalb_Chr02	734575	G	.
Lalb_Chr02_736351	Lalb_Chr02	736351	A	G
Lalb_Chr02_738517	Lalb_Chr02	738517	G	.
Lalb_Chr02_740346	Lalb_Chr02	740346	T	C
Lalb_Chr02_742377	Lalb_Chr02	742377	T	.
Lalb_Chr02_744543	Lalb_Chr02	744543	C	.
Lalb_Chr02_746377	Lalb_Chr02	746377	C	A
Lalb_Chr02_747781	Lalb_Chr02	747781	T	C
Lalb_Chr02_750596	Lalb_Chr02	750596	C	.
Lalb_Chr02_752419	Lalb_Chr02	752419	A	.
Lalb_Chr02_754464	Lalb_Chr02	754464	G	A
Lalb_Chr02_756525	Lalb_Chr02	756525	T	C
Lalb_Chr02_758259	Lalb_Chr02	758259	G	.
Lalb_Chr02_759958	Lalb_Chr02	759958	T	.
Lalb_Chr02_762173	Lalb_Chr02	762173	T	.
Lalb_Chr02_764091	Lalb_Chr02	764091	G	.
Lalb_Chr02_766423	Lalb_Chr02	766423	G	A
Lalb_Chr02_768428	Lalb_Chr02	768428	T	A
Lalb_Chr02_772474	Lalb_Chr02	772474	C	T
Lalb_Chr02_776382	Lalb_Chr02	776382	G	A
Lalb_Chr02_778147	Lalb_Chr02	778147	G	.
Lalb_Chr02_780193	Lalb_Chr02	780193	T	C
Lalb_Chr02_782342	Lalb_Chr02	782342	A	G
Lalb_Chr02_788643	Lalb_Chr02	788643	T	C
Lalb_Chr02_791637	Lalb_Chr02	791637	A	G
Lalb_Chr02_792473	Lalb_Chr02	792473	C	T
Lalb_Chr02_793928	Lalb_Chr02	793928	G	C
Lalb_Chr02_795895	Lalb_Chr02	795895	C	.
Lalb_Chr02_798351	Lalb_Chr02	798351	T	C
Lalb_Chr02_800657	Lalb_Chr02	800657	G	A
Lalb_Chr02_802411	Lalb_Chr02	802411	T	A
Lalb_Chr02_804465	Lalb_Chr02	804465	T	C
Lalb_Chr02_806326	Lalb_Chr02	806326	C	.
Lalb_Chr02_808571	Lalb_Chr02	808571	G	A
Lalb_Chr02_810417	Lalb_Chr02	810417	C	T
Lalb_Chr02_812238	Lalb_Chr02	812238	G	T
Lalb_Chr02_814355	Lalb_Chr02	814355	A	C
Lalb_Chr02_815868	Lalb_Chr02	815868	T	C
Lalb_Chr02_818245	Lalb_Chr02	818245	C	T
Lalb_Chr02_821424	Lalb_Chr02	821424	T	C
Lalb_Chr02_822993	Lalb_Chr02	822993	C	G
Lalb_Chr02_824417	Lalb_Chr02	824417	A	G
Lalb_Chr02_828026	Lalb_Chr02	828026	G	A
Lalb_Chr02_828549	Lalb_Chr02	828549	A	.
Lalb_Chr02_830377	Lalb_Chr02	830377	G	A
Lalb_Chr02_834904	Lalb_Chr02	834904	C	T
Lalb_Chr02_836516	Lalb_Chr02	836516	C	A
Lalb_Chr02_837606	Lalb_Chr02	837606	A	.
Lalb_Chr02_840615	Lalb_Chr02	840615	G	A
Lalb_Chr02_842930	Lalb_Chr02	842930	G	.
Lalb_Chr02_844296	Lalb_Chr02	844296	T	C
Lalb_Chr02_846256	Lalb_Chr02	846256	G	.
Lalb_Chr02_848271	Lalb_Chr02	848271	C	G
Lalb_Chr02_850512	Lalb_Chr02	850512	G	A
Lalb_Chr02_852367	Lalb_Chr02	852367	C	.
Lalb_Chr02_854482	Lalb_Chr02	854482	T	.
Lalb_Chr02_856821	Lalb_Chr02	856821	C	A;T
Lalb_Chr02_859054	Lalb_Chr02	859054	C	T
Lalb_Chr02_860719	Lalb_Chr02	860719	C	T
Lalb_Chr02_862536	Lalb_Chr02	862536	A	G
Lalb_Chr02_864492	Lalb_Chr02	864492	A	G
Lalb_Chr02_866516	Lalb_Chr02	866516	C	G
Lalb_Chr02_868698	Lalb_Chr02	868698	T	A
Lalb_Chr02_869516	Lalb_Chr02	869516	A	T
Lalb_Chr02_874644	Lalb_Chr02	874644	C	T
Lalb_Chr02_876292	Lalb_Chr02	876292	C	T
Lalb_Chr02_878317	Lalb_Chr02	878317	C	T
Lalb_Chr02_880378	Lalb_Chr02	880378	G	.
Lalb_Chr02_882418	Lalb_Chr02	882418	G	A
Lalb_Chr02_884688	Lalb_Chr02	884688	G	A
Lalb_Chr02_886367	Lalb_Chr02	886367	C	.
Lalb_Chr02_889368	Lalb_Chr02	889368	C	T
Lalb_Chr02_889903	Lalb_Chr02	889903	T	.
Lalb_Chr02_892600	Lalb_Chr02	892600	A	.
Lalb_Chr02_894025	Lalb_Chr02	894025	G	C
Lalb_Chr02_896352	Lalb_Chr02	896352	T	A
Lalb_Chr02_898337	Lalb_Chr02	898337	A	G
Lalb_Chr02_900492	Lalb_Chr02	900492	T	A
Lalb_Chr02_902426	Lalb_Chr02	902426	A	G
Lalb_Chr02_904135	Lalb_Chr02	904135	T	.
Lalb_Chr02_906404	Lalb_Chr02	906404	T	.
Lalb_Chr02_908582	Lalb_Chr02	908582	A	T
Lalb_Chr02_910240	Lalb_Chr02	910240	A	.
Lalb_Chr02_915098	Lalb_Chr02	915098	G	A
Lalb_Chr02_916164	Lalb_Chr02	916164	G	.
Lalb_Chr02_919161	Lalb_Chr02	919161	C	T
Lalb_Chr02_922626	Lalb_Chr02	922626	C	T
Lalb_Chr02_924473	Lalb_Chr02	924473	T	A
Lalb_Chr02_926429	Lalb_Chr02	926429	T	C
Lalb_Chr02_928398	Lalb_Chr02	928398	A	.
Lalb_Chr02_930542	Lalb_Chr02	930542	C	T
Lalb_Chr02_934465	Lalb_Chr02	934465	T	.
Lalb_Chr02_936512	Lalb_Chr02	936512	G	A
Lalb_Chr02_938664	Lalb_Chr02	938664	C	T
Lalb_Chr02_940387	Lalb_Chr02	940387	A	T
Lalb_Chr02_942353	Lalb_Chr02	942353	A	G
Lalb_Chr02_944153	Lalb_Chr02	944153	C	A
Lalb_Chr02_946441	Lalb_Chr02	946441	G	T
Lalb_Chr02_948449	Lalb_Chr02	948449	T	C
Lalb_Chr02_950590	Lalb_Chr02	950590	A	G
Lalb_Chr02_952377	Lalb_Chr02	952377	T	.
Lalb_Chr02_954881	Lalb_Chr02	954881	C	T
Lalb_Chr02_956509	Lalb_Chr02	956509	T	G
Lalb_Chr02_958473	Lalb_Chr02	958473	T	C
Lalb_Chr02_960556	Lalb_Chr02	960556	C	.
Lalb_Chr02_962711	Lalb_Chr02	962711	T	C
Lalb_Chr02_964434	Lalb_Chr02	964434	T	G
Lalb_Chr02_966445	Lalb_Chr02	966445	C	T
Lalb_Chr02_968330	Lalb_Chr02	968330	A	.
Lalb_Chr02_972230	Lalb_Chr02	972230	C	.
Lalb_Chr02_977918	Lalb_Chr02	977918	C	A
Lalb_Chr02_978455	Lalb_Chr02	978455	C	T
Lalb_Chr02_980164	Lalb_Chr02	980164	T	C
Lalb_Chr02_981823	Lalb_Chr02	981823	T	A
Lalb_Chr02_984276	Lalb_Chr02	984276	T	C
Lalb_Chr02_986423	Lalb_Chr02	986423	C	G
Lalb_Chr02_988425	Lalb_Chr02	988425	A	.
Lalb_Chr02_990460	Lalb_Chr02	990460	T	.
Lalb_Chr02_994522	Lalb_Chr02	994522	C	.
Lalb_Chr02_996398	Lalb_Chr02	996398	C	T
Lalb_Chr02_998306	Lalb_Chr02	998306	C	T
Lalb_Chr02_1000759	Lalb_Chr02	1000759	T	A
Lalb_Chr02_1002436	Lalb_Chr02	1002436	G	A
Lalb_Chr02_1004431	Lalb_Chr02	1004431	A	G
Lalb_Chr02_1006161	Lalb_Chr02	1006161	T	A
Lalb_Chr02_1008464	Lalb_Chr02	1008464	C	T
Lalb_Chr02_1010424	Lalb_Chr02	1010424	C	T
Lalb_Chr02_1012308	Lalb_Chr02	1012308	T	C
Lalb_Chr02_1014669	Lalb_Chr02	1014669	T	.
Lalb_Chr02_1016615	Lalb_Chr02	1016615	T	A
Lalb_Chr02_1018246	Lalb_Chr02	1018246	C	T
Lalb_Chr02_1020354	Lalb_Chr02	1020354	C	A
Lalb_Chr02_1022412	Lalb_Chr02	1022412	G	A
Lalb_Chr02_1026472	Lalb_Chr02	1026472	A	.
Lalb_Chr02_1029065	Lalb_Chr02	1029065	G	A
Lalb_Chr02_1030184	Lalb_Chr02	1030184	A	G
Lalb_Chr02_1032558	Lalb_Chr02	1032558	T	G
Lalb_Chr02_1034436	Lalb_Chr02	1034436	A	.
Lalb_Chr02_1036782	Lalb_Chr02	1036782	A	.
Lalb_Chr02_1038208	Lalb_Chr02	1038208	C	T
Lalb_Chr02_1040457	Lalb_Chr02	1040457	C	G
Lalb_Chr02_1042381	Lalb_Chr02	1042381	T	A
Lalb_Chr02_1044382	Lalb_Chr02	1044382	T	G
Lalb_Chr02_1046688	Lalb_Chr02	1046688	T	A
Lalb_Chr02_1048649	Lalb_Chr02	1048649	T	.
Lalb_Chr02_1050394	Lalb_Chr02	1050394	T	A
Lalb_Chr02_1052219	Lalb_Chr02	1052219	T	.
Lalb_Chr02_1054531	Lalb_Chr02	1054531	G	.
Lalb_Chr02_1056286	Lalb_Chr02	1056286	A	G
Lalb_Chr02_1058427	Lalb_Chr02	1058427	G	.
Lalb_Chr02_1060409	Lalb_Chr02	1060409	C	T
Lalb_Chr02_1060946	Lalb_Chr02	1060946	T	C
Lalb_Chr04_11919357	Lalb_Chr04	11919357	T	G
Lalb_Chr04_11921341	Lalb_Chr04	11921341	G	A
Lalb_Chr04_11923258	Lalb_Chr04	11923258	G	A
Lalb_Chr04_11925445	Lalb_Chr04	11925445	C	A
Lalb_Chr04_11927446	Lalb_Chr04	11927446	A	G
Lalb_Chr04_11929355	Lalb_Chr04	11929355	C	T
Lalb_Chr04_11931458	Lalb_Chr04	11931458	A	C
Lalb_Chr04_11933631	Lalb_Chr04	11933631	A	C
Lalb_Chr04_11935363	Lalb_Chr04	11935363	A	G
Lalb_Chr04_11937412	Lalb_Chr04	11937412	C	A
Lalb_Chr04_11939378	Lalb_Chr04	11939378	T	G
Lalb_Chr04_11945351	Lalb_Chr04	11945351	T	C
Lalb_Chr04_11947517	Lalb_Chr04	11947517	C	A
Lalb_Chr04_11949365	Lalb_Chr04	11949365	G	A
Lalb_Chr04_11951741	Lalb_Chr04	11951741	C	.
Lalb_Chr04_11953190	Lalb_Chr04	11953190	C	T
Lalb_Chr04_11955390	Lalb_Chr04	11955390	C	T
Lalb_Chr04_11957958	Lalb_Chr04	11957958	T	A
Lalb_Chr04_11959370	Lalb_Chr04	11959370	C	T
Lalb_Chr04_11961869	Lalb_Chr04	11961869	C	G
Lalb_Chr04_11963536	Lalb_Chr04	11963536	A	.
Lalb_Chr04_11965408	Lalb_Chr04	11965408	T	C
Lalb_Chr04_11967670	Lalb_Chr04	11967670	T	A
Lalb_Chr04_11969470	Lalb_Chr04	11969470	A	T
Lalb_Chr04_11971310	Lalb_Chr04	11971310	C	T
Lalb_Chr04_11973202	Lalb_Chr04	11973202	A	G
Lalb_Chr04_11975244	Lalb_Chr04	11975244	A	G
Lalb_Chr04_11977408	Lalb_Chr04	11977408	C	A
Lalb_Chr04_11979409	Lalb_Chr04	11979409	A	G
Lalb_Chr04_11981715	Lalb_Chr04	11981715	C	T
Lalb_Chr04_11983177	Lalb_Chr04	11983177	T	C
Lalb_Chr04_11985308	Lalb_Chr04	11985308	G	C
Lalb_Chr04_11987200	Lalb_Chr04	11987200	A	C
Lalb_Chr04_11993251	Lalb_Chr04	11993251	G	.
Lalb_Chr04_11995191	Lalb_Chr04	11995191	T	.
Lalb_Chr04_11997550	Lalb_Chr04	11997550	T	A;G
Lalb_Chr04_11999274	Lalb_Chr04	11999274	T	A
Lalb_Chr04_12001552	Lalb_Chr04	12001552	G	A
Lalb_Chr04_12003417	Lalb_Chr04	12003417	T	C
Lalb_Chr04_12005829	Lalb_Chr04	12005829	G	.
Lalb_Chr04_12007270	Lalb_Chr04	12007270	G	A
Lalb_Chr04_12009323	Lalb_Chr04	12009323	C	A;T
Lalb_Chr04_12011243	Lalb_Chr04	12011243	G	A
Lalb_Chr04_12013448	Lalb_Chr04	12013448	C	A;T
Lalb_Chr04_12014732	Lalb_Chr04	12014732	C	T
Lalb_Chr04_12017328	Lalb_Chr04	12017328	G	A
Lalb_Chr04_12019332	Lalb_Chr04	12019332	A	G
Lalb_Chr04_12023112	Lalb_Chr04	12023112	G	A
Lalb_Chr04_12025219	Lalb_Chr04	12025219	A	T
Lalb_Chr04_12029452	Lalb_Chr04	12029452	T	C
Lalb_Chr04_12031409	Lalb_Chr04	12031409	G	A
Lalb_Chr04_12033365	Lalb_Chr04	12033365	T	.
Lalb_Chr04_12037597	Lalb_Chr04	12037597	G	.
Lalb_Chr04_12039916	Lalb_Chr04	12039916	T	C
Lalb_Chr04_12041357	Lalb_Chr04	12041357	G	T
Lalb_Chr04_12043304	Lalb_Chr04	12043304	T	C
Lalb_Chr04_12045379	Lalb_Chr04	12045379	T	A;C
Lalb_Chr04_12047230	Lalb_Chr04	12047230	G	.
Lalb_Chr04_12049281	Lalb_Chr04	12049281	G	A
Lalb_Chr04_12051219	Lalb_Chr04	12051219	T	A
Lalb_Chr04_12053447	Lalb_Chr04	12053447	C	T
Lalb_Chr04_12055559	Lalb_Chr04	12055559	G	A
Lalb_Chr04_12057233	Lalb_Chr04	12057233	A	.
Lalb_Chr04_12059343	Lalb_Chr04	12059343	G	A
Lalb_Chr04_12061365	Lalb_Chr04	12061365	A	.
Lalb_Chr04_12063500	Lalb_Chr04	12063500	C	.
Lalb_Chr04_12065323	Lalb_Chr04	12065323	A	.
Lalb_Chr04_12067352	Lalb_Chr04	12067352	C	.
Lalb_Chr04_12069329	Lalb_Chr04	12069329	T	.
Lalb_Chr04_12071261	Lalb_Chr04	12071261	C	T
Lalb_Chr04_12073405	Lalb_Chr04	12073405	A	G
Lalb_Chr04_12075362	Lalb_Chr04	12075362	C	T
Lalb_Chr04_12077323	Lalb_Chr04	12077323	G	.
Lalb_Chr04_12079434	Lalb_Chr04	12079434	A	T
Lalb_Chr04_12081394	Lalb_Chr04	12081394	G	A
Lalb_Chr04_12083358	Lalb_Chr04	12083358	C	.
Lalb_Chr04_12085340	Lalb_Chr04	12085340	G	T
Lalb_Chr04_12087628	Lalb_Chr04	12087628	T	.
Lalb_Chr04_12089504	Lalb_Chr04	12089504	G	T
Lalb_Chr04_12091511	Lalb_Chr04	12091511	C	.
Lalb_Chr04_12093374	Lalb_Chr04	12093374	C	A
Lalb_Chr04_12095475	Lalb_Chr04	12095475	T	.
Lalb_Chr04_12097374	Lalb_Chr04	12097374	A	.
Lalb_Chr04_12099379	Lalb_Chr04	12099379	G	A
Lalb_Chr04_12101374	Lalb_Chr04	12101374	A	C
Lalb_Chr04_12103076	Lalb_Chr04	12103076	C	T
Lalb_Chr04_12105349	Lalb_Chr04	12105349	C	T
Lalb_Chr04_12107298	Lalb_Chr04	12107298	C	G
Lalb_Chr04_12109367	Lalb_Chr04	12109367	T	C
Lalb_Chr04_12111096	Lalb_Chr04	12111096	C	T
Lalb_Chr04_12113091	Lalb_Chr04	12113091	G	.
Lalb_Chr04_12115458	Lalb_Chr04	12115458	A	C
Lalb_Chr04_12117423	Lalb_Chr04	12117423	G	A
Lalb_Chr04_12119454	Lalb_Chr04	12119454	C	G
Lalb_Chr04_12121328	Lalb_Chr04	12121328	A	G
Lalb_Chr04_12123461	Lalb_Chr04	12123461	C	.
Lalb_Chr04_12125375	Lalb_Chr04	12125375	C	T
Lalb_Chr04_12127367	Lalb_Chr04	12127367	C	T
Lalb_Chr04_12129297	Lalb_Chr04	12129297	C	T
Lalb_Chr04_12133492	Lalb_Chr04	12133492	T	A
Lalb_Chr04_12135374	Lalb_Chr04	12135374	G	T
Lalb_Chr04_12137363	Lalb_Chr04	12137363	G	.
Lalb_Chr04_12139284	Lalb_Chr04	12139284	A	G
Lalb_Chr04_12141254	Lalb_Chr04	12141254	G	C
Lalb_Chr04_12143310	Lalb_Chr04	12143310	G	A
Lalb_Chr04_12145375	Lalb_Chr04	12145375	G	A
Lalb_Chr04_12147358	Lalb_Chr04	12147358	G	T
Lalb_Chr04_12149351	Lalb_Chr04	12149351	A	G
Lalb_Chr04_12151386	Lalb_Chr04	12151386	T	G
Lalb_Chr04_12153159	Lalb_Chr04	12153159	A	.
Lalb_Chr04_12155359	Lalb_Chr04	12155359	T	C
Lalb_Chr04_12157481	Lalb_Chr04	12157481	G	A
Lalb_Chr04_12158970	Lalb_Chr04	12158970	T	G
Lalb_Chr04_12161307	Lalb_Chr04	12161307	T	C
Lalb_Chr04_12163330	Lalb_Chr04	12163330	A	G
Lalb_Chr04_12165323	Lalb_Chr04	12165323	T	C
Lalb_Chr04_12167509	Lalb_Chr04	12167509	G	C
Lalb_Chr04_12169437	Lalb_Chr04	12169437	G	A
Lalb_Chr04_12177341	Lalb_Chr04	12177341	T	G
Lalb_Chr04_12179303	Lalb_Chr04	12179303	G	A
Lalb_Chr04_12181010	Lalb_Chr04	12181010	G	A
Lalb_Chr04_12183202	Lalb_Chr04	12183202	G	A
Lalb_Chr04_12185365	Lalb_Chr04	12185365	A	G
Lalb_Chr04_12187056	Lalb_Chr04	12187056	G	.
Lalb_Chr04_12191210	Lalb_Chr04	12191210	A	T
Lalb_Chr04_12199226	Lalb_Chr04	12199226	A	G
Lalb_Chr04_12201355	Lalb_Chr04	12201355	C	T
Lalb_Chr04_12203361	Lalb_Chr04	12203361	T	C
Lalb_Chr04_12205284	Lalb_Chr04	12205284	T	A;C
Lalb_Chr04_12207539	Lalb_Chr04	12207539	G	.
Lalb_Chr04_12209493	Lalb_Chr04	12209493	G	T
Lalb_Chr04_12211368	Lalb_Chr04	12211368	G	.
Lalb_Chr04_12213361	Lalb_Chr04	12213361	C	.
Lalb_Chr04_12215373	Lalb_Chr04	12215373	A	T
Lalb_Chr04_12217377	Lalb_Chr04	12217377	T	C
Lalb_Chr04_12219318	Lalb_Chr04	12219318	C	T
Lalb_Chr04_12221609	Lalb_Chr04	12221609	A	.
Lalb_Chr04_12223158	Lalb_Chr04	12223158	A	G
Lalb_Chr04_12225360	Lalb_Chr04	12225360	C	T
Lalb_Chr04_12227486	Lalb_Chr04	12227486	A	.
Lalb_Chr04_12229518	Lalb_Chr04	12229518	A	T
Lalb_Chr04_12231478	Lalb_Chr04	12231478	T	C
Lalb_Chr04_12237416	Lalb_Chr04	12237416	G	A
Lalb_Chr04_12239341	Lalb_Chr04	12239341	G	A
Lalb_Chr04_12241340	Lalb_Chr04	12241340	G	A
Lalb_Chr04_12245657	Lalb_Chr04	12245657	C	T
Lalb_Chr04_12247464	Lalb_Chr04	12247464	C	G
Lalb_Chr04_12249292	Lalb_Chr04	12249292	C	G
Lalb_Chr04_12251263	Lalb_Chr04	12251263	T	C
Lalb_Chr04_12253402	Lalb_Chr04	12253402	T	C
Lalb_Chr04_12255422	Lalb_Chr04	12255422	C	A
Lalb_Chr04_12257386	Lalb_Chr04	12257386	A	.
Lalb_Chr04_12259249	Lalb_Chr04	12259249	C	T
Lalb_Chr04_12261535	Lalb_Chr04	12261535	C	.
Lalb_Chr04_12263675	Lalb_Chr04	12263675	A	G
Lalb_Chr04_12265528	Lalb_Chr04	12265528	G	T
Lalb_Chr04_12267385	Lalb_Chr04	12267385	G	T
Lalb_Chr04_12269238	Lalb_Chr04	12269238	G	T
Lalb_Chr04_12271324	Lalb_Chr04	12271324	G	A
Lalb_Chr04_12273196	Lalb_Chr04	12273196	G	A
Lalb_Chr04_12275373	Lalb_Chr04	12275373	T	C
Lalb_Chr04_12277489	Lalb_Chr04	12277489	T	.
Lalb_Chr04_12279186	Lalb_Chr04	12279186	T	C
Lalb_Chr04_12283359	Lalb_Chr04	12283359	T	C
Lalb_Chr04_12285346	Lalb_Chr04	12285346	T	C
Lalb_Chr04_12287306	Lalb_Chr04	12287306	A	T
Lalb_Chr04_12289619	Lalb_Chr04	12289619	T	C
Lalb_Chr04_12291057	Lalb_Chr04	12291057	G	A
Lalb_Chr04_12293105	Lalb_Chr04	12293105	A	.
Lalb_Chr04_12299151	Lalb_Chr04	12299151	A	.
Lalb_Chr04_12305373	Lalb_Chr04	12305373	C	A
Lalb_Chr04_12307265	Lalb_Chr04	12307265	T	C
Lalb_Chr04_12309415	Lalb_Chr04	12309415	C	.
Lalb_Chr04_12311249	Lalb_Chr04	12311249	G	A
Lalb_Chr04_12315386	Lalb_Chr04	12315386	A	C
Lalb_Chr04_12317308	Lalb_Chr04	12317308	A	C
Lalb_Chr04_12319413	Lalb_Chr04	12319413	C	A
Lalb_Chr04_12321300	Lalb_Chr04	12321300	A	G
Lalb_Chr04_12323351	Lalb_Chr04	12323351	C	.
Lalb_Chr04_12325288	Lalb_Chr04	12325288	T	.
Lalb_Chr04_12327284	Lalb_Chr04	12327284	A	G
Lalb_Chr04_12333378	Lalb_Chr04	12333378	G	T
Lalb_Chr04_12335011	Lalb_Chr04	12335011	A	G
Lalb_Chr04_12337343	Lalb_Chr04	12337343	T	A
Lalb_Chr04_12339261	Lalb_Chr04	12339261	C	G
Lalb_Chr04_12341577	Lalb_Chr04	12341577	T	A
Lalb_Chr04_12349861	Lalb_Chr04	12349861	T	C
Lalb_Chr04_12355443	Lalb_Chr04	12355443	A	G
Lalb_Chr04_12357555	Lalb_Chr04	12357555	T	C
Lalb_Chr04_12359391	Lalb_Chr04	12359391	A	.
Lalb_Chr04_12361381	Lalb_Chr04	12361381	C	T
Lalb_Chr04_12363361	Lalb_Chr04	12363361	T	G
Lalb_Chr04_12365264	Lalb_Chr04	12365264	G	A
Lalb_Chr04_12367363	Lalb_Chr04	12367363	G	.
Lalb_Chr04_12369465	Lalb_Chr04	12369465	C	T
Lalb_Chr04_12371291	Lalb_Chr04	12371291	T	.
Lalb_Chr04_12373220	Lalb_Chr04	12373220	T	C
Lalb_Chr04_12375369	Lalb_Chr04	12375369	G	.
Lalb_Chr04_12377508	Lalb_Chr04	12377508	C	T
Lalb_Chr04_12379338	Lalb_Chr04	12379338	G	C
Lalb_Chr04_12381343	Lalb_Chr04	12381343	T	G
Lalb_Chr04_12383443	Lalb_Chr04	12383443	T	C
Lalb_Chr04_12385490	Lalb_Chr04	12385490	T	A
Lalb_Chr04_12387270	Lalb_Chr04	12387270	G	.
Lalb_Chr04_12389291	Lalb_Chr04	12389291	G	C
Lalb_Chr04_12390857	Lalb_Chr04	12390857	G	.
Lalb_Chr04_12393620	Lalb_Chr04	12393620	C	T
Lalb_Chr04_12395399	Lalb_Chr04	12395399	G	.
Lalb_Chr04_12397275	Lalb_Chr04	12397275	C	A
Lalb_Chr04_12399510	Lalb_Chr04	12399510	G	.
Lalb_Chr04_12401398	Lalb_Chr04	12401398	T	A
Lalb_Chr04_12403382	Lalb_Chr04	12403382	T	.
Lalb_Chr04_12404803	Lalb_Chr04	12404803	G	.
Lalb_Chr04_12407399	Lalb_Chr04	12407399	C	.
Lalb_Chr04_12413389	Lalb_Chr04	12413389	G	.
Lalb_Chr04_12415464	Lalb_Chr04	12415464	T	C
Lalb_Chr04_12417583	Lalb_Chr04	12417583	T	.
Lalb_Chr04_12419209	Lalb_Chr04	12419209	C	G
Lalb_Chr04_12421332	Lalb_Chr04	12421332	C	T
Lalb_Chr04_12423305	Lalb_Chr04	12423305	C	T
Lalb_Chr04_12424849	Lalb_Chr04	12424849	G	T
Lalb_Chr04_12426999	Lalb_Chr04	12426999	C	A;T
Lalb_Chr04_12429300	Lalb_Chr04	12429300	A	G
Lalb_Chr04_12431319	Lalb_Chr04	12431319	G	T
Lalb_Chr04_12432992	Lalb_Chr04	12432992	C	T
Lalb_Chr04_12435340	Lalb_Chr04	12435340	T	.
Lalb_Chr04_12437381	Lalb_Chr04	12437381	T	C
Lalb_Chr04_12439244	Lalb_Chr04	12439244	C	G
Lalb_Chr04_12443196	Lalb_Chr04	12443196	T	C
Lalb_Chr04_12445188	Lalb_Chr04	12445188	C	.
Lalb_Chr04_12447379	Lalb_Chr04	12447379	C	T
Lalb_Chr04_12449401	Lalb_Chr04	12449401	G	.
Lalb_Chr04_12453364	Lalb_Chr04	12453364	G	.
Lalb_Chr04_12455652	Lalb_Chr04	12455652	G	A
Lalb_Chr04_12457273	Lalb_Chr04	12457273	C	T
Lalb_Chr04_12459266	Lalb_Chr04	12459266	T	G
Lalb_Chr04_12461322	Lalb_Chr04	12461322	T	.
Lalb_Chr04_12463336	Lalb_Chr04	12463336	T	G
Lalb_Chr04_12465413	Lalb_Chr04	12465413	C	.
Lalb_Chr04_12467377	Lalb_Chr04	12467377	C	G
Lalb_Chr04_12469368	Lalb_Chr04	12469368	G	A
Lalb_Chr04_12471268	Lalb_Chr04	12471268	A	G;T
Lalb_Chr04_12473359	Lalb_Chr04	12473359	G	A
Lalb_Chr04_12477453	Lalb_Chr04	12477453	C	T
Lalb_Chr04_12485256	Lalb_Chr04	12485256	A	G
Lalb_Chr04_12487284	Lalb_Chr04	12487284	A	T
Lalb_Chr04_12489276	Lalb_Chr04	12489276	T	C
Lalb_Chr04_12491469	Lalb_Chr04	12491469	A	T
Lalb_Chr04_12493352	Lalb_Chr04	12493352	A	T
Lalb_Chr04_12495347	Lalb_Chr04	12495347	C	T
Lalb_Chr04_12497371	Lalb_Chr04	12497371	C	T
Lalb_Chr04_12499111	Lalb_Chr04	12499111	A	T
Lalb_Chr04_12501410	Lalb_Chr04	12501410	C	.
Lalb_Chr04_12503275	Lalb_Chr04	12503275	G	C
Lalb_Chr04_12505484	Lalb_Chr04	12505484	A	T
Lalb_Chr04_12507411	Lalb_Chr04	12507411	C	T
Lalb_Chr04_12509327	Lalb_Chr04	12509327	G	T
Lalb_Chr04_12511345	Lalb_Chr04	12511345	T	C
Lalb_Chr04_12513451	Lalb_Chr04	12513451	T	C
Lalb_Chr04_12515434	Lalb_Chr04	12515434	G	.
Lalb_Chr04_12517262	Lalb_Chr04	12517262	C	T
Lalb_Chr04_12519305	Lalb_Chr04	12519305	T	C
Lalb_Chr04_12521463	Lalb_Chr04	12521463	C	.
Lalb_Chr04_12523298	Lalb_Chr04	12523298	C	.
Lalb_Chr04_12525346	Lalb_Chr04	12525346	T	.
Lalb_Chr04_12528010	Lalb_Chr04	12528010	A	C
Lalb_Chr04_12529335	Lalb_Chr04	12529335	A	.
Lalb_Chr04_12531269	Lalb_Chr04	12531269	C	.
Lalb_Chr04_12533395	Lalb_Chr04	12533395	C	.
Lalb_Chr04_12535757	Lalb_Chr04	12535757	T	C;G
Lalb_Chr04_12537363	Lalb_Chr04	12537363	C	T
Lalb_Chr04_12539314	Lalb_Chr04	12539314	A	C
Lalb_Chr04_12541364	Lalb_Chr04	12541364	A	G
Lalb_Chr04_12543423	Lalb_Chr04	12543423	G	A
Lalb_Chr04_12545636	Lalb_Chr04	12545636	T	A
Lalb_Chr04_12547530	Lalb_Chr04	12547530	A	C
Lalb_Chr04_12549216	Lalb_Chr04	12549216	T	A
Lalb_Chr04_12551782	Lalb_Chr04	12551782	A	G
Lalb_Chr04_12553226	Lalb_Chr04	12553226	C	G
Lalb_Chr04_12555377	Lalb_Chr04	12555377	T	G
Lalb_Chr04_12557506	Lalb_Chr04	12557506	C	T
Lalb_Chr04_12561388	Lalb_Chr04	12561388	C	T
Lalb_Chr04_12563380	Lalb_Chr04	12563380	C	T
Lalb_Chr04_12565378	Lalb_Chr04	12565378	C	A
Lalb_Chr04_12567158	Lalb_Chr04	12567158	A	C
Lalb_Chr04_12569173	Lalb_Chr04	12569173	C	.
Lalb_Chr04_12571299	Lalb_Chr04	12571299	G	.
Lalb_Chr04_12573433	Lalb_Chr04	12573433	G	.
Lalb_Chr04_12575253	Lalb_Chr04	12575253	T	.
Lalb_Chr04_12577336	Lalb_Chr04	12577336	G	A
Lalb_Chr04_12579362	Lalb_Chr04	12579362	A	.
Lalb_Chr04_12581343	Lalb_Chr04	12581343	G	A
Lalb_Chr04_12583394	Lalb_Chr04	12583394	A	C
Lalb_Chr04_12585406	Lalb_Chr04	12585406	G	T
Lalb_Chr04_12587319	Lalb_Chr04	12587319	A	G
Lalb_Chr04_12589698	Lalb_Chr04	12589698	A	T
Lalb_Chr04_12591457	Lalb_Chr04	12591457	A	T
Lalb_Chr04_12593439	Lalb_Chr04	12593439	A	T
Lalb_Chr04_12595127	Lalb_Chr04	12595127	A	T
Lalb_Chr04_12597248	Lalb_Chr04	12597248	T	A
Lalb_Chr04_12599388	Lalb_Chr04	12599388	A	G
Lalb_Chr04_12601393	Lalb_Chr04	12601393	T	C
Lalb_Chr04_12603409	Lalb_Chr04	12603409	C	T
Lalb_Chr04_12605422	Lalb_Chr04	12605422	C	T
Lalb_Chr04_12607351	Lalb_Chr04	12607351	G	.
Lalb_Chr04_12609225	Lalb_Chr04	12609225	C	.
Lalb_Chr04_12611482	Lalb_Chr04	12611482	T	.
Lalb_Chr04_12613371	Lalb_Chr04	12613371	A	.
Lalb_Chr04_12615350	Lalb_Chr04	12615350	A	T
Lalb_Chr04_12617293	Lalb_Chr04	12617293	G	T
Lalb_Chr04_12619284	Lalb_Chr04	12619284	C	.
Lalb_Chr04_12621387	Lalb_Chr04	12621387	T	A
Lalb_Chr04_12625452	Lalb_Chr04	12625452	C	T
Lalb_Chr04_12627358	Lalb_Chr04	12627358	C	A
Lalb_Chr04_12629443	Lalb_Chr04	12629443	G	A
Lalb_Chr04_12631263	Lalb_Chr04	12631263	A	G;T
Lalb_Chr04_12633334	Lalb_Chr04	12633334	G	A
Lalb_Chr04_12635288	Lalb_Chr04	12635288	C	.
Lalb_Chr04_12637345	Lalb_Chr04	12637345	T	.
Lalb_Chr04_12639351	Lalb_Chr04	12639351	A	.
Lalb_Chr04_12641347	Lalb_Chr04	12641347	T	.
Lalb_Chr04_12643284	Lalb_Chr04	12643284	G	A
Lalb_Chr04_12645247	Lalb_Chr04	12645247	A	T
Lalb_Chr04_12647161	Lalb_Chr04	12647161	C	G
Lalb_Chr04_12649412	Lalb_Chr04	12649412	C	T
Lalb_Chr04_12651368	Lalb_Chr04	12651368	C	A
Lalb_Chr04_12653341	Lalb_Chr04	12653341	G	A
Lalb_Chr04_12657660	Lalb_Chr04	12657660	T	G
Lalb_Chr04_12659026	Lalb_Chr04	12659026	C	.
Lalb_Chr04_12661295	Lalb_Chr04	12661295	C	.
Lalb_Chr04_12663137	Lalb_Chr04	12663137	T	C
Lalb_Chr04_12665208	Lalb_Chr04	12665208	C	.
Lalb_Chr04_12667026	Lalb_Chr04	12667026	G	.
Lalb_Chr04_12669328	Lalb_Chr04	12669328	G	.
Lalb_Chr04_12671352	Lalb_Chr04	12671352	G	A
Lalb_Chr04_12673335	Lalb_Chr04	12673335	A	G
Lalb_Chr04_12675368	Lalb_Chr04	12675368	C	.
Lalb_Chr04_12676804	Lalb_Chr04	12676804	T	.
Lalb_Chr04_12679256	Lalb_Chr04	12679256	A	T
Lalb_Chr04_12681237	Lalb_Chr04	12681237	A	T
Lalb_Chr04_12684037	Lalb_Chr04	12684037	T	G
Lalb_Chr04_12685419	Lalb_Chr04	12685419	T	C
Lalb_Chr04_12687201	Lalb_Chr04	12687201	C	T
Lalb_Chr04_12689304	Lalb_Chr04	12689304	G	.
Lalb_Chr04_12691638	Lalb_Chr04	12691638	T	.
Lalb_Chr04_12693030	Lalb_Chr04	12693030	T	C
Lalb_Chr04_12695443	Lalb_Chr04	12695443	G	A
Lalb_Chr04_12697331	Lalb_Chr04	12697331	C	T
Lalb_Chr04_12699506	Lalb_Chr04	12699506	C	G
Lalb_Chr04_12701298	Lalb_Chr04	12701298	A	.
Lalb_Chr04_12703415	Lalb_Chr04	12703415	T	G
Lalb_Chr04_12705334	Lalb_Chr04	12705334	A	T
Lalb_Chr04_12707279	Lalb_Chr04	12707279	G	A
Lalb_Chr04_12709667	Lalb_Chr04	12709667	T	.
Lalb_Chr04_12711363	Lalb_Chr04	12711363	A	G
Lalb_Chr04_12713357	Lalb_Chr04	12713357	T	.
Lalb_Chr04_12715333	Lalb_Chr04	12715333	G	.
Lalb_Chr04_12717289	Lalb_Chr04	12717289	C	T
Lalb_Chr04_12719603	Lalb_Chr04	12719603	C	T
Lalb_Chr04_12723048	Lalb_Chr04	12723048	C	T
Lalb_Chr04_12725518	Lalb_Chr04	12725518	G	T
Lalb_Chr04_12727392	Lalb_Chr04	12727392	T	G
Lalb_Chr04_12729655	Lalb_Chr04	12729655	C	G
Lalb_Chr04_12731355	Lalb_Chr04	12731355	G	A
Lalb_Chr04_12733447	Lalb_Chr04	12733447	G	T
Lalb_Chr04_12737221	Lalb_Chr04	12737221	G	.
Lalb_Chr04_12739388	Lalb_Chr04	12739388	A	T
Lalb_Chr04_12741228	Lalb_Chr04	12741228	A	.
Lalb_Chr04_12743482	Lalb_Chr04	12743482	T	C
Lalb_Chr04_12745382	Lalb_Chr04	12745382	G	A
Lalb_Chr04_12747333	Lalb_Chr04	12747333	A	C
Lalb_Chr04_12749250	Lalb_Chr04	12749250	T	A
Lalb_Chr04_12751409	Lalb_Chr04	12751409	A	.
Lalb_Chr04_12755364	Lalb_Chr04	12755364	G	.
Lalb_Chr04_12759684	Lalb_Chr04	12759684	T	C
Lalb_Chr04_12761476	Lalb_Chr04	12761476	A	G
Lalb_Chr04_12763332	Lalb_Chr04	12763332	C	T
Lalb_Chr04_12765451	Lalb_Chr04	12765451	G	A
Lalb_Chr04_12767132	Lalb_Chr04	12767132	C	.
Lalb_Chr04_12769450	Lalb_Chr04	12769450	T	C
Lalb_Chr04_12771265	Lalb_Chr04	12771265	T	C
Lalb_Chr04_12773233	Lalb_Chr04	12773233	C	T
Lalb_Chr04_12775432	Lalb_Chr04	12775432	C	.
Lalb_Chr04_12777403	Lalb_Chr04	12777403	G	A
Lalb_Chr04_12779467	Lalb_Chr04	12779467	G	A;C
Lalb_Chr04_12781373	Lalb_Chr04	12781373	C	A
Lalb_Chr04_12781530	Lalb_Chr04	12781530	G	.
Lalb_Chr04_15390105	Lalb_Chr04	15390105	C	.
Lalb_Chr04_15392196	Lalb_Chr04	15392196	C	T
Lalb_Chr04_15394044	Lalb_Chr04	15394044	T	A
Lalb_Chr04_15396020	Lalb_Chr04	15396020	C	T
Lalb_Chr04_15398160	Lalb_Chr04	15398160	G	A
Lalb_Chr04_15400065	Lalb_Chr04	15400065	T	A
Lalb_Chr04_15402126	Lalb_Chr04	15402126	T	.
Lalb_Chr04_15404277	Lalb_Chr04	15404277	A	G
Lalb_Chr04_15408042	Lalb_Chr04	15408042	T	C
Lalb_Chr04_15410085	Lalb_Chr04	15410085	A	.
Lalb_Chr04_15412122	Lalb_Chr04	15412122	G	.
Lalb_Chr04_15413973	Lalb_Chr04	15413973	T	.
Lalb_Chr04_15415856	Lalb_Chr04	15415856	A	.
Lalb_Chr04_15417992	Lalb_Chr04	15417992	T	.
Lalb_Chr04_15420153	Lalb_Chr04	15420153	G	T
Lalb_Chr04_15422106	Lalb_Chr04	15422106	C	T
Lalb_Chr04_15424158	Lalb_Chr04	15424158	C	T
Lalb_Chr04_15426276	Lalb_Chr04	15426276	T	C
Lalb_Chr04_15428100	Lalb_Chr04	15428100	G	.
Lalb_Chr04_15429906	Lalb_Chr04	15429906	T	C
Lalb_Chr04_15432244	Lalb_Chr04	15432244	C	T
Lalb_Chr04_15434277	Lalb_Chr04	15434277	A	T
Lalb_Chr04_15435815	Lalb_Chr04	15435815	A	T
Lalb_Chr04_15438167	Lalb_Chr04	15438167	G	A
Lalb_Chr04_15439895	Lalb_Chr04	15439895	T	A
Lalb_Chr04_15442292	Lalb_Chr04	15442292	C	T
Lalb_Chr04_15444352	Lalb_Chr04	15444352	A	G
Lalb_Chr04_15446057	Lalb_Chr04	15446057	T	C
Lalb_Chr04_15447957	Lalb_Chr04	15447957	T	A
Lalb_Chr04_15449825	Lalb_Chr04	15449825	A	C
Lalb_Chr04_15451855	Lalb_Chr04	15451855	A	G
Lalb_Chr04_15454145	Lalb_Chr04	15454145	T	A
Lalb_Chr04_15456093	Lalb_Chr04	15456093	G	T
Lalb_Chr04_15458116	Lalb_Chr04	15458116	G	C
Lalb_Chr04_15460030	Lalb_Chr04	15460030	A	T
Lalb_Chr04_15462196	Lalb_Chr04	15462196	A	G
Lalb_Chr04_15464165	Lalb_Chr04	15464165	T	C
Lalb_Chr04_15466133	Lalb_Chr04	15466133	T	C
Lalb_Chr04_15475832	Lalb_Chr04	15475832	A	G
Lalb_Chr04_15478156	Lalb_Chr04	15478156	A	.
Lalb_Chr04_15479929	Lalb_Chr04	15479929	A	.
Lalb_Chr04_15482110	Lalb_Chr04	15482110	G	.
Lalb_Chr04_15484210	Lalb_Chr04	15484210	A	.
Lalb_Chr04_15486074	Lalb_Chr04	15486074	A	G
Lalb_Chr04_15488158	Lalb_Chr04	15488158	G	C
Lalb_Chr04_15490234	Lalb_Chr04	15490234	C	A
Lalb_Chr04_15491888	Lalb_Chr04	15491888	T	C
Lalb_Chr04_15493992	Lalb_Chr04	15493992	C	A
Lalb_Chr04_15495935	Lalb_Chr04	15495935	A	T
Lalb_Chr04_15497711	Lalb_Chr04	15497711	A	G
Lalb_Chr04_15500278	Lalb_Chr04	15500278	G	.
Lalb_Chr04_15502038	Lalb_Chr04	15502038	G	.
Lalb_Chr04_15504125	Lalb_Chr04	15504125	T	G
Lalb_Chr04_15508172	Lalb_Chr04	15508172	T	A
Lalb_Chr04_15510133	Lalb_Chr04	15510133	T	C
Lalb_Chr04_15511979	Lalb_Chr04	15511979	T	C
Lalb_Chr04_15514118	Lalb_Chr04	15514118	A	G
Lalb_Chr04_15516074	Lalb_Chr04	15516074	G	C
Lalb_Chr04_15518125	Lalb_Chr04	15518125	A	.
Lalb_Chr04_15519991	Lalb_Chr04	15519991	A	.
Lalb_Chr04_15522376	Lalb_Chr04	15522376	G	.
Lalb_Chr04_15524383	Lalb_Chr04	15524383	C	T
Lalb_Chr04_15525856	Lalb_Chr04	15525856	C	T
Lalb_Chr04_15528140	Lalb_Chr04	15528140	G	A
Lalb_Chr04_15530103	Lalb_Chr04	15530103	C	.
Lalb_Chr04_15532383	Lalb_Chr04	15532383	G	C
Lalb_Chr04_15534059	Lalb_Chr04	15534059	G	.
Lalb_Chr04_15536469	Lalb_Chr04	15536469	C	T
Lalb_Chr04_15538050	Lalb_Chr04	15538050	A	G
Lalb_Chr04_15540068	Lalb_Chr04	15540068	A	T
Lalb_Chr04_15542422	Lalb_Chr04	15542422	A	T
Lalb_Chr04_15544096	Lalb_Chr04	15544096	C	.
Lalb_Chr04_15546197	Lalb_Chr04	15546197	T	G
Lalb_Chr04_15548189	Lalb_Chr04	15548189	C	T
Lalb_Chr04_15550149	Lalb_Chr04	15550149	C	A
Lalb_Chr04_15551783	Lalb_Chr04	15551783	T	.
Lalb_Chr04_15554071	Lalb_Chr04	15554071	G	.
Lalb_Chr04_15556171	Lalb_Chr04	15556171	A	C
Lalb_Chr04_15558026	Lalb_Chr04	15558026	A	G
Lalb_Chr04_15559898	Lalb_Chr04	15559898	G	C
Lalb_Chr04_15561578	Lalb_Chr04	15561578	T	.
Lalb_Chr04_15564586	Lalb_Chr04	15564586	A	G
Lalb_Chr04_15566043	Lalb_Chr04	15566043	A	C
Lalb_Chr04_15568252	Lalb_Chr04	15568252	G	A
Lalb_Chr04_15569966	Lalb_Chr04	15569966	G	T
Lalb_Chr04_15572366	Lalb_Chr04	15572366	T	C
Lalb_Chr04_15574165	Lalb_Chr04	15574165	T	A
Lalb_Chr04_15576096	Lalb_Chr04	15576096	G	A
Lalb_Chr04_15578095	Lalb_Chr04	15578095	T	.
Lalb_Chr04_15579506	Lalb_Chr04	15579506	T	G
Lalb_Chr04_15582049	Lalb_Chr04	15582049	T	A
Lalb_Chr04_15584449	Lalb_Chr04	15584449	C	T
Lalb_Chr04_15585917	Lalb_Chr04	15585917	G	T
Lalb_Chr04_15588575	Lalb_Chr04	15588575	T	G
Lalb_Chr04_15590034	Lalb_Chr04	15590034	C	.
Lalb_Chr04_15592306	Lalb_Chr04	15592306	G	A
Lalb_Chr04_15594079	Lalb_Chr04	15594079	C	A
Lalb_Chr04_15596239	Lalb_Chr04	15596239	G	C
Lalb_Chr04_15598097	Lalb_Chr04	15598097	A	C
Lalb_Chr04_15599937	Lalb_Chr04	15599937	A	C
Lalb_Chr04_15602081	Lalb_Chr04	15602081	G	A
Lalb_Chr04_15604106	Lalb_Chr04	15604106	G	A
Lalb_Chr04_15606251	Lalb_Chr04	15606251	G	A
Lalb_Chr04_15607691	Lalb_Chr04	15607691	G	.
Lalb_Chr04_15610022	Lalb_Chr04	15610022	A	.
Lalb_Chr04_15612114	Lalb_Chr04	15612114	T	.
Lalb_Chr04_15614117	Lalb_Chr04	15614117	A	G
Lalb_Chr04_15616023	Lalb_Chr04	15616023	A	T
Lalb_Chr04_15618038	Lalb_Chr04	15618038	G	.
Lalb_Chr04_15619702	Lalb_Chr04	15619702	T	C
Lalb_Chr04_15621113	Lalb_Chr04	15621113	C	T
Lalb_Chr04_15624069	Lalb_Chr04	15624069	G	.
Lalb_Chr04_15626210	Lalb_Chr04	15626210	G	A
Lalb_Chr04_15628177	Lalb_Chr04	15628177	C	T
Lalb_Chr04_15630375	Lalb_Chr04	15630375	G	A
Lalb_Chr04_15632443	Lalb_Chr04	15632443	A	.
Lalb_Chr04_15634145	Lalb_Chr04	15634145	T	C
Lalb_Chr04_15636082	Lalb_Chr04	15636082	T	C
Lalb_Chr04_15638197	Lalb_Chr04	15638197	G	A
Lalb_Chr04_15642247	Lalb_Chr04	15642247	C	T
Lalb_Chr04_15644431	Lalb_Chr04	15644431	T	G
Lalb_Chr04_15648368	Lalb_Chr04	15648368	C	T
Lalb_Chr04_15650506	Lalb_Chr04	15650506	C	.
Lalb_Chr04_15651932	Lalb_Chr04	15651932	G	T
Lalb_Chr04_15653890	Lalb_Chr04	15653890	T	.
Lalb_Chr04_15656194	Lalb_Chr04	15656194	A	G
Lalb_Chr04_15657786	Lalb_Chr04	15657786	T	.
Lalb_Chr04_15660161	Lalb_Chr04	15660161	C	.
Lalb_Chr04_15662236	Lalb_Chr04	15662236	T	G
Lalb_Chr04_15664200	Lalb_Chr04	15664200	G	A
Lalb_Chr04_15665990	Lalb_Chr04	15665990	G	.
Lalb_Chr04_15668131	Lalb_Chr04	15668131	C	G
Lalb_Chr04_15670207	Lalb_Chr04	15670207	G	.
Lalb_Chr04_15672290	Lalb_Chr04	15672290	C	T
Lalb_Chr04_15674090	Lalb_Chr04	15674090	A	T
Lalb_Chr04_15676077	Lalb_Chr04	15676077	G	C
Lalb_Chr04_15678081	Lalb_Chr04	15678081	T	C
Lalb_Chr04_15680080	Lalb_Chr04	15680080	C	G
Lalb_Chr04_15682083	Lalb_Chr04	15682083	G	T
Lalb_Chr04_15684119	Lalb_Chr04	15684119	A	G
Lalb_Chr04_15686178	Lalb_Chr04	15686178	C	T
Lalb_Chr04_15688175	Lalb_Chr04	15688175	T	.
Lalb_Chr04_15690038	Lalb_Chr04	15690038	A	.
Lalb_Chr04_15691979	Lalb_Chr04	15691979	C	T
Lalb_Chr04_15694640	Lalb_Chr04	15694640	A	G
Lalb_Chr04_15696098	Lalb_Chr04	15696098	A	G
Lalb_Chr04_15698133	Lalb_Chr04	15698133	G	T
Lalb_Chr04_15700067	Lalb_Chr04	15700067	C	T
Lalb_Chr04_15704124	Lalb_Chr04	15704124	T	C
Lalb_Chr04_15706186	Lalb_Chr04	15706186	C	.
Lalb_Chr04_15708337	Lalb_Chr04	15708337	C	.
Lalb_Chr04_15710316	Lalb_Chr04	15710316	G	A
Lalb_Chr04_15712664	Lalb_Chr04	15712664	T	C
Lalb_Chr04_15713894	Lalb_Chr04	15713894	A	.
Lalb_Chr04_15715913	Lalb_Chr04	15715913	C	.
Lalb_Chr04_15718081	Lalb_Chr04	15718081	C	A
Lalb_Chr04_15720113	Lalb_Chr04	15720113	A	.
Lalb_Chr04_15722216	Lalb_Chr04	15722216	T	.
Lalb_Chr04_15724197	Lalb_Chr04	15724197	A	G
Lalb_Chr04_15726124	Lalb_Chr04	15726124	G	A
Lalb_Chr04_15728133	Lalb_Chr04	15728133	T	C
Lalb_Chr04_15730026	Lalb_Chr04	15730026	G	.
Lalb_Chr04_15732302	Lalb_Chr04	15732302	T	A
Lalb_Chr04_15734020	Lalb_Chr04	15734020	C	.
Lalb_Chr04_15736083	Lalb_Chr04	15736083	T	C
Lalb_Chr04_15738168	Lalb_Chr04	15738168	C	G
Lalb_Chr04_15740125	Lalb_Chr04	15740125	C	T
Lalb_Chr04_15742105	Lalb_Chr04	15742105	A	G
Lalb_Chr04_15744232	Lalb_Chr04	15744232	A	G
Lalb_Chr04_15746062	Lalb_Chr04	15746062	G	.
Lalb_Chr04_15748180	Lalb_Chr04	15748180	A	G
Lalb_Chr04_15750264	Lalb_Chr04	15750264	T	.
Lalb_Chr04_15752158	Lalb_Chr04	15752158	G	A
Lalb_Chr04_15754103	Lalb_Chr04	15754103	G	A
Lalb_Chr04_15756259	Lalb_Chr04	15756259	C	T
Lalb_Chr04_15758311	Lalb_Chr04	15758311	A	G
Lalb_Chr04_15759991	Lalb_Chr04	15759991	G	A
Lalb_Chr04_15761932	Lalb_Chr04	15761932	C	.
Lalb_Chr04_15764048	Lalb_Chr04	15764048	T	.
Lalb_Chr04_15765990	Lalb_Chr04	15765990	C	A
Lalb_Chr04_15768138	Lalb_Chr04	15768138	A	T
Lalb_Chr04_15769999	Lalb_Chr04	15769999	C	A
Lalb_Chr04_15772232	Lalb_Chr04	15772232	G	A
Lalb_Chr04_15774098	Lalb_Chr04	15774098	A	G
Lalb_Chr04_15776152	Lalb_Chr04	15776152	C	T
Lalb_Chr04_15778302	Lalb_Chr04	15778302	A	T
Lalb_Chr04_15779837	Lalb_Chr04	15779837	A	.
Lalb_Chr04_15782007	Lalb_Chr04	15782007	T	.
Lalb_Chr04_15784016	Lalb_Chr04	15784016	T	.
Lalb_Chr04_15785915	Lalb_Chr04	15785915	G	A
Lalb_Chr04_15788149	Lalb_Chr04	15788149	C	T
Lalb_Chr04_15790087	Lalb_Chr04	15790087	A	.
Lalb_Chr04_15792215	Lalb_Chr04	15792215	A	.
Lalb_Chr04_15794074	Lalb_Chr04	15794074	T	C
Lalb_Chr04_15796084	Lalb_Chr04	15796084	T	.
Lalb_Chr04_15797776	Lalb_Chr04	15797776	A	.
Lalb_Chr04_15801978	Lalb_Chr04	15801978	T	C
Lalb_Chr04_15804096	Lalb_Chr04	15804096	C	.
Lalb_Chr04_15806102	Lalb_Chr04	15806102	G	A
Lalb_Chr04_15810352	Lalb_Chr04	15810352	G	.
Lalb_Chr04_15812124	Lalb_Chr04	15812124	A	T
Lalb_Chr04_15814376	Lalb_Chr04	15814376	C	.
Lalb_Chr04_15816249	Lalb_Chr04	15816249	C	T
Lalb_Chr04_15818064	Lalb_Chr04	15818064	C	.
Lalb_Chr04_15820147	Lalb_Chr04	15820147	C	.
Lalb_Chr04_15822248	Lalb_Chr04	15822248	C	.
Lalb_Chr04_15824342	Lalb_Chr04	15824342	C	.
Lalb_Chr04_15826193	Lalb_Chr04	15826193	T	C
Lalb_Chr04_15830091	Lalb_Chr04	15830091	A	G
Lalb_Chr04_15832310	Lalb_Chr04	15832310	G	A
Lalb_Chr04_15834080	Lalb_Chr04	15834080	T	.
Lalb_Chr04_15836335	Lalb_Chr04	15836335	T	A
Lalb_Chr04_15838152	Lalb_Chr04	15838152	A	G
Lalb_Chr04_15840032	Lalb_Chr04	15840032	A	C
Lalb_Chr04_15845958	Lalb_Chr04	15845958	A	G
Lalb_Chr04_15848092	Lalb_Chr04	15848092	G	.
Lalb_Chr04_15850296	Lalb_Chr04	15850296	A	G
Lalb_Chr04_15851910	Lalb_Chr04	15851910	G	.
Lalb_Chr04_15854007	Lalb_Chr04	15854007	C	T
Lalb_Chr04_15856099	Lalb_Chr04	15856099	T	.
Lalb_Chr04_15858134	Lalb_Chr04	15858134	G	A
Lalb_Chr04_15860241	Lalb_Chr04	15860241	C	A
Lalb_Chr04_15861815	Lalb_Chr04	15861815	C	A
Lalb_Chr04_15864115	Lalb_Chr04	15864115	T	A
Lalb_Chr04_15866220	Lalb_Chr04	15866220	C	A
Lalb_Chr04_15867980	Lalb_Chr04	15867980	G	C
Lalb_Chr04_15870224	Lalb_Chr04	15870224	A	T
Lalb_Chr04_15872009	Lalb_Chr04	15872009	A	G
Lalb_Chr04_15874089	Lalb_Chr04	15874089	C	T
Lalb_Chr04_15875957	Lalb_Chr04	15875957	G	.
Lalb_Chr04_15878281	Lalb_Chr04	15878281	C	T
Lalb_Chr04_15879710	Lalb_Chr04	15879710	C	G
Lalb_Chr04_15882246	Lalb_Chr04	15882246	C	G
Lalb_Chr04_15884406	Lalb_Chr04	15884406	T	C
Lalb_Chr04_15886199	Lalb_Chr04	15886199	C	.
Lalb_Chr04_15888287	Lalb_Chr04	15888287	T	C
Lalb_Chr04_15890154	Lalb_Chr04	15890154	A	G
Lalb_Chr04_15892109	Lalb_Chr04	15892109	T	C
Lalb_Chr04_15894156	Lalb_Chr04	15894156	T	C
Lalb_Chr04_15896070	Lalb_Chr04	15896070	G	A
Lalb_Chr04_15898274	Lalb_Chr04	15898274	G	A
Lalb_Chr04_15900030	Lalb_Chr04	15900030	G	A
Lalb_Chr04_15902330	Lalb_Chr04	15902330	C	T
Lalb_Chr04_15904154	Lalb_Chr04	15904154	A	.
Lalb_Chr04_15905934	Lalb_Chr04	15905934	T	C
Lalb_Chr04_15907826	Lalb_Chr04	15907826	T	A
Lalb_Chr04_15910322	Lalb_Chr04	15910322	C	.
Lalb_Chr04_15912156	Lalb_Chr04	15912156	C	.
Lalb_Chr04_15914119	Lalb_Chr04	15914119	A	G
Lalb_Chr04_15916047	Lalb_Chr04	15916047	T	A;C
Lalb_Chr04_15918088	Lalb_Chr04	15918088	G	A
Lalb_Chr04_15920101	Lalb_Chr04	15920101	C	G
Lalb_Chr04_15921926	Lalb_Chr04	15921926	A	C
Lalb_Chr04_15923966	Lalb_Chr04	15923966	C	.
Lalb_Chr04_15926066	Lalb_Chr04	15926066	T	G
Lalb_Chr04_15928076	Lalb_Chr04	15928076	A	.
Lalb_Chr04_15930002	Lalb_Chr04	15930002	C	.
Lalb_Chr04_15933993	Lalb_Chr04	15933993	T	C
Lalb_Chr04_15936114	Lalb_Chr04	15936114	C	.
Lalb_Chr04_15938019	Lalb_Chr04	15938019	G	A
Lalb_Chr04_15940664	Lalb_Chr04	15940664	C	G
Lalb_Chr04_15941997	Lalb_Chr04	15941997	G	T
Lalb_Chr04_15944134	Lalb_Chr04	15944134	G	.
Lalb_Chr04_15946240	Lalb_Chr04	15946240	A	.
Lalb_Chr04_15948107	Lalb_Chr04	15948107	G	.
Lalb_Chr04_15950106	Lalb_Chr04	15950106	T	G
Lalb_Chr04_15951979	Lalb_Chr04	15951979	G	A
Lalb_Chr04_15954188	Lalb_Chr04	15954188	C	T
Lalb_Chr04_15956026	Lalb_Chr04	15956026	G	T
Lalb_Chr04_15959774	Lalb_Chr04	15959774	G	A
Lalb_Chr04_15962255	Lalb_Chr04	15962255	T	A
Lalb_Chr04_15964040	Lalb_Chr04	15964040	C	T
Lalb_Chr04_15965975	Lalb_Chr04	15965975	A	.
Lalb_Chr04_15968179	Lalb_Chr04	15968179	C	G
Lalb_Chr04_15970067	Lalb_Chr04	15970067	G	A
Lalb_Chr04_15972500	Lalb_Chr04	15972500	G	A
Lalb_Chr04_15973966	Lalb_Chr04	15973966	A	C
Lalb_Chr04_15976122	Lalb_Chr04	15976122	G	A
Lalb_Chr04_15978011	Lalb_Chr04	15978011	C	T
Lalb_Chr04_15980304	Lalb_Chr04	15980304	A	T
Lalb_Chr04_15982546	Lalb_Chr04	15982546	G	.
Lalb_Chr04_15984100	Lalb_Chr04	15984100	A	.
Lalb_Chr04_15986096	Lalb_Chr04	15986096	T	.
Lalb_Chr04_15987701	Lalb_Chr04	15987701	G	A
Lalb_Chr04_15990404	Lalb_Chr04	15990404	G	A
Lalb_Chr04_15992107	Lalb_Chr04	15992107	C	.
Lalb_Chr04_15993941	Lalb_Chr04	15993941	A	.
Lalb_Chr04_15996102	Lalb_Chr04	15996102	C	T
Lalb_Chr04_15998057	Lalb_Chr04	15998057	T	C
Lalb_Chr04_15999851	Lalb_Chr04	15999851	C	T
Lalb_Chr04_16002138	Lalb_Chr04	16002138	A	G
Lalb_Chr04_16004096	Lalb_Chr04	16004096	T	.
Lalb_Chr04_16006050	Lalb_Chr04	16006050	T	C
Lalb_Chr04_16008561	Lalb_Chr04	16008561	T	C
Lalb_Chr04_16009626	Lalb_Chr04	16009626	T	C
Lalb_Chr04_16012526	Lalb_Chr04	16012526	C	.
Lalb_Chr04_16014165	Lalb_Chr04	16014165	T	A
Lalb_Chr04_16016090	Lalb_Chr04	16016090	A	T
Lalb_Chr04_16017946	Lalb_Chr04	16017946	T	C
Lalb_Chr04_16020096	Lalb_Chr04	16020096	C	A
Lalb_Chr04_16022020	Lalb_Chr04	16022020	G	T
Lalb_Chr04_16024115	Lalb_Chr04	16024115	T	C
Lalb_Chr04_16026114	Lalb_Chr04	16026114	G	.
Lalb_Chr04_16028118	Lalb_Chr04	16028118	G	A
Lalb_Chr04_16030177	Lalb_Chr04	16030177	C	.
Lalb_Chr04_16032871	Lalb_Chr04	16032871	T	G
Lalb_Chr04_16034137	Lalb_Chr04	16034137	G	T
Lalb_Chr04_16036138	Lalb_Chr04	16036138	A	T
Lalb_Chr04_16038403	Lalb_Chr04	16038403	G	A
Lalb_Chr04_16042348	Lalb_Chr04	16042348	A	G
Lalb_Chr04_16044555	Lalb_Chr04	16044555	G	A
Lalb_Chr04_16046060	Lalb_Chr04	16046060	C	.
Lalb_Chr04_16047999	Lalb_Chr04	16047999	A	G
Lalb_Chr04_16050217	Lalb_Chr04	16050217	C	.
Lalb_Chr04_16052159	Lalb_Chr04	16052159	C	.
Lalb_Chr04_16054206	Lalb_Chr04	16054206	G	A
Lalb_Chr04_16056106	Lalb_Chr04	16056106	A	.
Lalb_Chr04_16058179	Lalb_Chr04	16058179	A	.
Lalb_Chr04_16059986	Lalb_Chr04	16059986	C	.
Lalb_Chr04_16062083	Lalb_Chr04	16062083	C	T
Lalb_Chr04_16064114	Lalb_Chr04	16064114	G	.
Lalb_Chr04_16065903	Lalb_Chr04	16065903	C	G
Lalb_Chr04_16068694	Lalb_Chr04	16068694	C	G
Lalb_Chr04_16069626	Lalb_Chr04	16069626	T	.
Lalb_Chr04_16074312	Lalb_Chr04	16074312	C	G
Lalb_Chr04_16076065	Lalb_Chr04	16076065	A	G
Lalb_Chr04_16077944	Lalb_Chr04	16077944	C	.
Lalb_Chr04_16080213	Lalb_Chr04	16080213	C	A
Lalb_Chr04_16082131	Lalb_Chr04	16082131	T	C
Lalb_Chr04_16084717	Lalb_Chr04	16084717	C	T
Lalb_Chr04_16085908	Lalb_Chr04	16085908	C	T
Lalb_Chr04_16088118	Lalb_Chr04	16088118	T	.
Lalb_Chr04_16090176	Lalb_Chr04	16090176	G	.
Lalb_Chr04_16094039	Lalb_Chr04	16094039	A	.
Lalb_Chr04_16096114	Lalb_Chr04	16096114	C	T
Lalb_Chr04_16098204	Lalb_Chr04	16098204	G	C
Lalb_Chr04_16100463	Lalb_Chr04	16100463	C	T
Lalb_Chr04_16101992	Lalb_Chr04	16101992	G	A
Lalb_Chr04_16104173	Lalb_Chr04	16104173	C	.
Lalb_Chr04_16108077	Lalb_Chr04	16108077	C	T
Lalb_Chr04_16109990	Lalb_Chr04	16109990	T	C
Lalb_Chr04_16111916	Lalb_Chr04	16111916	G	A
Lalb_Chr04_16114166	Lalb_Chr04	16114166	G	A
Lalb_Chr04_16116190	Lalb_Chr04	16116190	C	.
Lalb_Chr04_16118006	Lalb_Chr04	16118006	C	T
Lalb_Chr04_16120152	Lalb_Chr04	16120152	A	.
Lalb_Chr04_16122044	Lalb_Chr04	16122044	G	.
Lalb_Chr04_16124063	Lalb_Chr04	16124063	A	T
Lalb_Chr04_16126349	Lalb_Chr04	16126349	C	T
Lalb_Chr04_16128246	Lalb_Chr04	16128246	T	.
Lalb_Chr04_16130091	Lalb_Chr04	16130091	T	G
Lalb_Chr04_16132023	Lalb_Chr04	16132023	A	.
Lalb_Chr04_16134146	Lalb_Chr04	16134146	C	T
Lalb_Chr04_16135778	Lalb_Chr04	16135778	C	T
Lalb_Chr04_16138081	Lalb_Chr04	16138081	A	G;T
Lalb_Chr04_16140027	Lalb_Chr04	16140027	C	.
Lalb_Chr04_16142184	Lalb_Chr04	16142184	T	.
Lalb_Chr04_16144174	Lalb_Chr04	16144174	C	T
Lalb_Chr04_16146187	Lalb_Chr04	16146187	A	C
Lalb_Chr04_16147990	Lalb_Chr04	16147990	C	.
Lalb_Chr04_16150099	Lalb_Chr04	16150099	A	G
Lalb_Chr04_16152128	Lalb_Chr04	16152128	C	T
Lalb_Chr04_16154083	Lalb_Chr04	16154083	T	C
Lalb_Chr04_16156144	Lalb_Chr04	16156144	A	G
Lalb_Chr04_16158337	Lalb_Chr04	16158337	G	T
Lalb_Chr04_16160514	Lalb_Chr04	16160514	T	A
Lalb_Chr04_16162039	Lalb_Chr04	16162039	T	C
Lalb_Chr04_16164103	Lalb_Chr04	16164103	A	G
Lalb_Chr04_16166093	Lalb_Chr04	16166093	T	C
Lalb_Chr04_16168124	Lalb_Chr04	16168124	C	.
Lalb_Chr04_16170163	Lalb_Chr04	16170163	C	T
Lalb_Chr04_16171795	Lalb_Chr04	16171795	G	C
Lalb_Chr04_16173950	Lalb_Chr04	16173950	G	T
Lalb_Chr04_16176112	Lalb_Chr04	16176112	C	G
Lalb_Chr04_16178178	Lalb_Chr04	16178178	A	T
Lalb_Chr04_16180308	Lalb_Chr04	16180308	C	.
Lalb_Chr04_16181999	Lalb_Chr04	16181999	C	T
Lalb_Chr04_16184171	Lalb_Chr04	16184171	T	.
Lalb_Chr04_16185969	Lalb_Chr04	16185969	T	G
Lalb_Chr04_16187806	Lalb_Chr04	16187806	T	C
Lalb_Chr04_16190120	Lalb_Chr04	16190120	T	C
Lalb_Chr04_16192176	Lalb_Chr04	16192176	T	A
Lalb_Chr04_16194609	Lalb_Chr04	16194609	T	.
Lalb_Chr04_16195888	Lalb_Chr04	16195888	G	.
Lalb_Chr04_16197640	Lalb_Chr04	16197640	C	T
Lalb_Chr04_16199879	Lalb_Chr04	16199879	G	.
Lalb_Chr04_16202100	Lalb_Chr04	16202100	G	.
Lalb_Chr04_16203989	Lalb_Chr04	16203989	T	C
Lalb_Chr04_16206197	Lalb_Chr04	16206197	G	.
Lalb_Chr04_16208101	Lalb_Chr04	16208101	G	.
Lalb_Chr04_16210117	Lalb_Chr04	16210117	T	G
Lalb_Chr04_16212154	Lalb_Chr04	16212154	C	.
Lalb_Chr04_16213973	Lalb_Chr04	16213973	G	T
Lalb_Chr04_16216340	Lalb_Chr04	16216340	T	C
Lalb_Chr04_16218154	Lalb_Chr04	16218154	G	A
Lalb_Chr04_16220032	Lalb_Chr04	16220032	C	A;T
Lalb_Chr04_16221943	Lalb_Chr04	16221943	T	C
Lalb_Chr04_16224095	Lalb_Chr04	16224095	C	.
Lalb_Chr04_16226107	Lalb_Chr04	16226107	G	.
Lalb_Chr04_16228014	Lalb_Chr04	16228014	A	G
Lalb_Chr04_16230126	Lalb_Chr04	16230126	C	T
Lalb_Chr04_16232201	Lalb_Chr04	16232201	C	G
Lalb_Chr04_16234131	Lalb_Chr04	16234131	C	A
Lalb_Chr04_16235902	Lalb_Chr04	16235902	C	.
Lalb_Chr04_16238404	Lalb_Chr04	16238404	G	.
Lalb_Chr04_16240119	Lalb_Chr04	16240119	C	T
Lalb_Chr04_16242040	Lalb_Chr04	16242040	T	A
Lalb_Chr04_16243968	Lalb_Chr04	16243968	T	C
Lalb_Chr04_16245990	Lalb_Chr04	16245990	G	A
Lalb_Chr04_16248094	Lalb_Chr04	16248094	T	C
Lalb_Chr04_16250047	Lalb_Chr04	16250047	C	G
Lalb_Chr04_16252135	Lalb_Chr04	16252135	C	T
Lalb_Chr04_16254065	Lalb_Chr04	16254065	C	T
Lalb_Chr04_16256117	Lalb_Chr04	16256117	T	C
Lalb_Chr04_16258121	Lalb_Chr04	16258121	C	.
Lalb_Chr04_16260102	Lalb_Chr04	16260102	G	A
Lalb_Chr04_16262171	Lalb_Chr04	16262171	C	.
Lalb_Chr04_16264112	Lalb_Chr04	16264112	A	G
Lalb_Chr04_16267937	Lalb_Chr04	16267937	A	.
Lalb_Chr04_16270006	Lalb_Chr04	16270006	C	.
Lalb_Chr04_16272046	Lalb_Chr04	16272046	G	.
Lalb_Chr04_16274147	Lalb_Chr04	16274147	A	.
Lalb_Chr04_16276351	Lalb_Chr04	16276351	C	.
Lalb_Chr04_16278223	Lalb_Chr04	16278223	G	C
Lalb_Chr04_16279993	Lalb_Chr04	16279993	T	C
Lalb_Chr04_16282194	Lalb_Chr04	16282194	C	T
Lalb_Chr04_16284089	Lalb_Chr04	16284089	T	C
Lalb_Chr04_16286250	Lalb_Chr04	16286250	A	G
Lalb_Chr04_16288248	Lalb_Chr04	16288248	G	.
Lalb_Chr04_16290138	Lalb_Chr04	16290138	C	A
Lalb_Chr04_16291981	Lalb_Chr04	16291981	A	C
Lalb_Chr04_16294057	Lalb_Chr04	16294057	A	G
Lalb_Chr04_16296175	Lalb_Chr04	16296175	G	A
Lalb_Chr04_16298337	Lalb_Chr04	16298337	C	.
Lalb_Chr04_16300062	Lalb_Chr04	16300062	T	G
Lalb_Chr04_16302087	Lalb_Chr04	16302087	G	.
Lalb_Chr04_16304101	Lalb_Chr04	16304101	A	.
Lalb_Chr04_16306113	Lalb_Chr04	16306113	T	A
Lalb_Chr04_16308352	Lalb_Chr04	16308352	C	.
Lalb_Chr04_16310152	Lalb_Chr04	16310152	T	.
Lalb_Chr04_16312023	Lalb_Chr04	16312023	C	.
Lalb_Chr04_16313879	Lalb_Chr04	16313879	T	.
Lalb_Chr04_16316128	Lalb_Chr04	16316128	T	.
Lalb_Chr04_16317981	Lalb_Chr04	16317981	G	A
Lalb_Chr04_16319833	Lalb_Chr04	16319833	T	.
Lalb_Chr04_16321841	Lalb_Chr04	16321841	C	A
Lalb_Chr04_16324091	Lalb_Chr04	16324091	T	C
Lalb_Chr04_16326439	Lalb_Chr04	16326439	G	.
Lalb_Chr04_16328421	Lalb_Chr04	16328421	T	G
Lalb_Chr04_16330053	Lalb_Chr04	16330053	C	.
Lalb_Chr04_16332307	Lalb_Chr04	16332307	T	A
Lalb_Chr04_16334097	Lalb_Chr04	16334097	T	C
Lalb_Chr04_16336090	Lalb_Chr04	16336090	T	C
Lalb_Chr04_16337984	Lalb_Chr04	16337984	G	A
Lalb_Chr04_16340069	Lalb_Chr04	16340069	T	A
Lalb_Chr04_16341755	Lalb_Chr04	16341755	T	C
Lalb_Chr04_16343152	Lalb_Chr04	16343152	C	T
Lalb_Chr04_16346276	Lalb_Chr04	16346276	C	.
Lalb_Chr04_16349960	Lalb_Chr04	16349960	T	A
Lalb_Chr04_16352141	Lalb_Chr04	16352141	A	T
Lalb_Chr04_16354266	Lalb_Chr04	16354266	G	A
Lalb_Chr04_16356238	Lalb_Chr04	16356238	G	C
Lalb_Chr04_16358118	Lalb_Chr04	16358118	G	C
Lalb_Chr04_16359683	Lalb_Chr04	16359683	C	T
Lalb_Chr04_16362197	Lalb_Chr04	16362197	T	G
Lalb_Chr04_16364212	Lalb_Chr04	16364212	C	.
Lalb_Chr04_16366074	Lalb_Chr04	16366074	A	G
Lalb_Chr04_16368091	Lalb_Chr04	16368091	A	.
Lalb_Chr04_16370044	Lalb_Chr04	16370044	G	C
Lalb_Chr04_16371814	Lalb_Chr04	16371814	T	C
Lalb_Chr04_16374069	Lalb_Chr04	16374069	G	A
Lalb_Chr04_16375897	Lalb_Chr04	16375897	G	T
Lalb_Chr04_16378175	Lalb_Chr04	16378175	C	T
Lalb_Chr04_16380050	Lalb_Chr04	16380050	A	C
Lalb_Chr04_16382142	Lalb_Chr04	16382142	C	T
Lalb_Chr04_16384020	Lalb_Chr04	16384020	G	A
Lalb_Chr04_16385981	Lalb_Chr04	16385981	A	G
Lalb_Chr04_16387864	Lalb_Chr04	16387864	C	T
Lalb_Chr04_16390023	Lalb_Chr04	16390023	G	.
Lalb_Chr04_16392071	Lalb_Chr04	16392071	T	C
Lalb_Chr04_16394090	Lalb_Chr04	16394090	G	.
Lalb_Chr04_16396397	Lalb_Chr04	16396397	C	T
Lalb_Chr04_16398018	Lalb_Chr04	16398018	C	T
Lalb_Chr04_16400251	Lalb_Chr04	16400251	C	T
Lalb_Chr04_16402203	Lalb_Chr04	16402203	T	A
Lalb_Chr04_16404058	Lalb_Chr04	16404058	A	G
Lalb_Chr04_16406282	Lalb_Chr04	16406282	C	T
Lalb_Chr04_16408095	Lalb_Chr04	16408095	G	A
Lalb_Chr04_16412284	Lalb_Chr04	16412284	A	T
Lalb_Chr04_16413835	Lalb_Chr04	16413835	A	G
Lalb_Chr04_16416212	Lalb_Chr04	16416212	C	T
Lalb_Chr04_16418113	Lalb_Chr04	16418113	T	C
Lalb_Chr04_16420073	Lalb_Chr04	16420073	G	T
Lalb_Chr04_16421824	Lalb_Chr04	16421824	A	G
Lalb_Chr04_16424139	Lalb_Chr04	16424139	T	C
Lalb_Chr04_16426190	Lalb_Chr04	16426190	G	A
Lalb_Chr04_16428064	Lalb_Chr04	16428064	A	T
Lalb_Chr04_16430137	Lalb_Chr04	16430137	G	T
Lalb_Chr04_16431766	Lalb_Chr04	16431766	C	T
Lalb_Chr04_16434302	Lalb_Chr04	16434302	T	C
Lalb_Chr04_16436000	Lalb_Chr04	16436000	T	.
Lalb_Chr04_16438108	Lalb_Chr04	16438108	C	A
Lalb_Chr04_16440114	Lalb_Chr04	16440114	C	G
Lalb_Chr04_16442069	Lalb_Chr04	16442069	G	T
Lalb_Chr04_16444453	Lalb_Chr04	16444453	G	A
Lalb_Chr04_16446035	Lalb_Chr04	16446035	G	A
Lalb_Chr04_16448239	Lalb_Chr04	16448239	G	A
Lalb_Chr04_16450203	Lalb_Chr04	16450203	T	C
Lalb_Chr04_16462091	Lalb_Chr04	16462091	T	A
Lalb_Chr04_16464256	Lalb_Chr04	16464256	A	C
Lalb_Chr04_16465918	Lalb_Chr04	16465918	A	G
Lalb_Chr04_16468162	Lalb_Chr04	16468162	G	.
Lalb_Chr04_16470001	Lalb_Chr04	16470001	T	C
Lalb_Chr04_16478144	Lalb_Chr04	16478144	T	C
Lalb_Chr04_16480127	Lalb_Chr04	16480127	A	T
Lalb_Chr04_16481922	Lalb_Chr04	16481922	T	C
Lalb_Chr04_16484263	Lalb_Chr04	16484263	T	C
Lalb_Chr04_16488104	Lalb_Chr04	16488104	T	G
Lalb_Chr04_16489887	Lalb_Chr04	16489887	G	A
Lalb_Chr04_16491923	Lalb_Chr04	16491923	G	A;C
Lalb_Chr04_16493826	Lalb_Chr04	16493826	T	C
Lalb_Chr04_16497626	Lalb_Chr04	16497626	A	G
Lalb_Chr04_16500117	Lalb_Chr04	16500117	G	.
Lalb_Chr04_16502158	Lalb_Chr04	16502158	C	A
Lalb_Chr04_16503925	Lalb_Chr04	16503925	A	C
Lalb_Chr04_16506109	Lalb_Chr04	16506109	T	C
Lalb_Chr04_16507858	Lalb_Chr04	16507858	G	C
Lalb_Chr04_16510101	Lalb_Chr04	16510101	T	C
Lalb_Chr04_16512078	Lalb_Chr04	16512078	C	T
Lalb_Chr04_16514009	Lalb_Chr04	16514009	A	T
Lalb_Chr04_16516108	Lalb_Chr04	16516108	A	C
Lalb_Chr04_16518053	Lalb_Chr04	16518053	C	T
Lalb_Chr04_16520280	Lalb_Chr04	16520280	T	C
Lalb_Chr04_16522111	Lalb_Chr04	16522111	A	G
Lalb_Chr04_16523859	Lalb_Chr04	16523859	A	.
Lalb_Chr04_16525947	Lalb_Chr04	16525947	A	G
Lalb_Chr04_16528015	Lalb_Chr04	16528015	T	.
Lalb_Chr04_16530108	Lalb_Chr04	16530108	T	A
Lalb_Chr04_16531794	Lalb_Chr04	16531794	C	.
Lalb_Chr04_16540563	Lalb_Chr04	16540563	G	.
Lalb_Chr04_16541853	Lalb_Chr04	16541853	A	T
Lalb_Chr04_16543914	Lalb_Chr04	16543914	A	G
Lalb_Chr04_16545978	Lalb_Chr04	16545978	G	.
Lalb_Chr04_16548127	Lalb_Chr04	16548127	G	.
Lalb_Chr04_16550509	Lalb_Chr04	16550509	T	A
Lalb_Chr04_16551946	Lalb_Chr04	16551946	G	A
Lalb_Chr04_16554037	Lalb_Chr04	16554037	T	A
Lalb_Chr04_16554408	Lalb_Chr04	16554408	T	.
Lalb_Chr04_16559552	Lalb_Chr04	16559552	G	A
Lalb_Chr04_16560221	Lalb_Chr04	16560221	T	A
Lalb_Chr04_16561764	Lalb_Chr04	16561764	G	A
Lalb_Chr04_16564114	Lalb_Chr04	16564114	A	T
Lalb_Chr04_16565990	Lalb_Chr04	16565990	A	G
Lalb_Chr04_16568077	Lalb_Chr04	16568077	T	A
Lalb_Chr04_16570079	Lalb_Chr04	16570079	G	C
Lalb_Chr04_16571856	Lalb_Chr04	16571856	T	C
Lalb_Chr04_16576384	Lalb_Chr04	16576384	C	.
Lalb_Chr04_16578094	Lalb_Chr04	16578094	C	.
Lalb_Chr04_16582050	Lalb_Chr04	16582050	T	G
Lalb_Chr04_16588540	Lalb_Chr04	16588540	G	C
Lalb_Chr04_16593271	Lalb_Chr04	16593271	T	G
Lalb_Chr04_16594123	Lalb_Chr04	16594123	C	G
Lalb_Chr04_16596060	Lalb_Chr04	16596060	C	T
Lalb_Chr04_16598103	Lalb_Chr04	16598103	G	.
Lalb_Chr04_16600264	Lalb_Chr04	16600264	G	C
Lalb_Chr04_16602222	Lalb_Chr04	16602222	C	.
Lalb_Chr04_16604042	Lalb_Chr04	16604042	A	.
Lalb_Chr04_16606080	Lalb_Chr04	16606080	C	.
Lalb_Chr04_16608097	Lalb_Chr04	16608097	G	C
Lalb_Chr04_16609692	Lalb_Chr04	16609692	G	C
Lalb_Chr04_16612286	Lalb_Chr04	16612286	A	.
Lalb_Chr04_16614158	Lalb_Chr04	16614158	A	G
Lalb_Chr04_16624108	Lalb_Chr04	16624108	T	G
Lalb_Chr04_16626182	Lalb_Chr04	16626182	T	C
Lalb_Chr04_16628084	Lalb_Chr04	16628084	T	G
Lalb_Chr04_16630365	Lalb_Chr04	16630365	T	C
Lalb_Chr04_16632113	Lalb_Chr04	16632113	A	.
Lalb_Chr04_16638146	Lalb_Chr04	16638146	G	.
Lalb_Chr04_16639962	Lalb_Chr04	16639962	G	A
Lalb_Chr04_16642398	Lalb_Chr04	16642398	T	C
Lalb_Chr04_16644124	Lalb_Chr04	16644124	G	C
Lalb_Chr04_16646192	Lalb_Chr04	16646192	T	G
Lalb_Chr04_16647916	Lalb_Chr04	16647916	T	G
Lalb_Chr04_16650117	Lalb_Chr04	16650117	T	A
Lalb_Chr04_16652087	Lalb_Chr04	16652087	G	C
Lalb_Chr04_16654091	Lalb_Chr04	16654091	G	.
Lalb_Chr04_16655972	Lalb_Chr04	16655972	A	.
Lalb_Chr04_16658342	Lalb_Chr04	16658342	C	.
Lalb_Chr04_16660336	Lalb_Chr04	16660336	G	A
Lalb_Chr04_16662231	Lalb_Chr04	16662231	T	G
Lalb_Chr04_16664186	Lalb_Chr04	16664186	T	C
Lalb_Chr04_16666083	Lalb_Chr04	16666083	A	G
Lalb_Chr04_16668008	Lalb_Chr04	16668008	A	G
Lalb_Chr04_16670016	Lalb_Chr04	16670016	G	.
Lalb_Chr04_16672094	Lalb_Chr04	16672094	C	T
Lalb_Chr04_16674067	Lalb_Chr04	16674067	C	.
Lalb_Chr04_16675888	Lalb_Chr04	16675888	C	T
Lalb_Chr04_16677690	Lalb_Chr04	16677690	G	.
Lalb_Chr04_16680064	Lalb_Chr04	16680064	G	A
Lalb_Chr04_16682076	Lalb_Chr04	16682076	A	G
Lalb_Chr04_16684076	Lalb_Chr04	16684076	T	C
Lalb_Chr04_16686344	Lalb_Chr04	16686344	C	T
Lalb_Chr04_16687552	Lalb_Chr04	16687552	C	G
Lalb_Chr04_16690089	Lalb_Chr04	16690089	C	G
Lalb_Chr04_16692183	Lalb_Chr04	16692183	A	.
Lalb_Chr04_16694135	Lalb_Chr04	16694135	T	.
Lalb_Chr04_16696582	Lalb_Chr04	16696582	G	.
Lalb_Chr04_16698093	Lalb_Chr04	16698093	G	.
Lalb_Chr04_16700063	Lalb_Chr04	16700063	T	.
Lalb_Chr04_16702459	Lalb_Chr04	16702459	A	C
Lalb_Chr04_16704090	Lalb_Chr04	16704090	G	.
Lalb_Chr04_16705961	Lalb_Chr04	16705961	C	A
Lalb_Chr04_16708065	Lalb_Chr04	16708065	T	C
Lalb_Chr04_16709796	Lalb_Chr04	16709796	A	G
Lalb_Chr04_16712033	Lalb_Chr04	16712033	C	.
Lalb_Chr04_16714136	Lalb_Chr04	16714136	A	G
Lalb_Chr04_16715849	Lalb_Chr04	16715849	G	A
Lalb_Chr04_16717968	Lalb_Chr04	16717968	G	A
Lalb_Chr04_16719987	Lalb_Chr04	16719987	A	C
Lalb_Chr04_16721980	Lalb_Chr04	16721980	G	A
Lalb_Chr04_16724235	Lalb_Chr04	16724235	G	C
Lalb_Chr04_16725975	Lalb_Chr04	16725975	G	A
Lalb_Chr04_16727668	Lalb_Chr04	16727668	G	T
Lalb_Chr04_16729949	Lalb_Chr04	16729949	G	T
Lalb_Chr05_7128777	Lalb_Chr05	7128777	C	T
Lalb_Chr05_7132525	Lalb_Chr05	7132525	C	.
Lalb_Chr05_7134813	Lalb_Chr05	7134813	A	.
Lalb_Chr05_7136756	Lalb_Chr05	7136756	A	.
Lalb_Chr05_7139005	Lalb_Chr05	7139005	G	C
Lalb_Chr05_7140964	Lalb_Chr05	7140964	C	T
Lalb_Chr05_7142727	Lalb_Chr05	7142727	G	A
Lalb_Chr05_7144873	Lalb_Chr05	7144873	G	.
Lalb_Chr05_7146857	Lalb_Chr05	7146857	T	.
Lalb_Chr05_7148701	Lalb_Chr05	7148701	C	.
Lalb_Chr05_7151254	Lalb_Chr05	7151254	T	.
Lalb_Chr05_7153094	Lalb_Chr05	7153094	C	T
Lalb_Chr05_7154967	Lalb_Chr05	7154967	C	T
Lalb_Chr05_7156934	Lalb_Chr05	7156934	G	A
Lalb_Chr05_7158671	Lalb_Chr05	7158671	A	G
Lalb_Chr05_7160750	Lalb_Chr05	7160750	A	T
Lalb_Chr05_7166754	Lalb_Chr05	7166754	C	A
Lalb_Chr05_7168705	Lalb_Chr05	7168705	C	.
Lalb_Chr05_7170755	Lalb_Chr05	7170755	C	T
Lalb_Chr05_7172926	Lalb_Chr05	7172926	G	A
Lalb_Chr05_7174600	Lalb_Chr05	7174600	A	G
Lalb_Chr05_7178425	Lalb_Chr05	7178425	G	T
Lalb_Chr05_7180808	Lalb_Chr05	7180808	C	T
Lalb_Chr05_7182775	Lalb_Chr05	7182775	A	T
Lalb_Chr05_7184671	Lalb_Chr05	7184671	G	A
Lalb_Chr05_7188734	Lalb_Chr05	7188734	C	.
Lalb_Chr05_7190799	Lalb_Chr05	7190799	A	.
Lalb_Chr05_7194847	Lalb_Chr05	7194847	C	A
Lalb_Chr05_7196779	Lalb_Chr05	7196779	G	T
Lalb_Chr05_7198772	Lalb_Chr05	7198772	A	.
Lalb_Chr05_7200740	Lalb_Chr05	7200740	C	A
Lalb_Chr05_7202724	Lalb_Chr05	7202724	T	G
Lalb_Chr05_7204220	Lalb_Chr05	7204220	A	G
Lalb_Chr05_7206719	Lalb_Chr05	7206719	C	T
Lalb_Chr05_7208681	Lalb_Chr05	7208681	C	A
Lalb_Chr05_7209050	Lalb_Chr05	7209050	T	C
Lalb_Chr10_15800208	Lalb_Chr10	15800208	C	T
Lalb_Chr10_15803582	Lalb_Chr10	15803582	T	C
Lalb_Chr10_15805231	Lalb_Chr10	15805231	T	G
Lalb_Chr10_15807211	Lalb_Chr10	15807211	T	.
Lalb_Chr10_15808902	Lalb_Chr10	15808902	G	A
Lalb_Chr10_15811338	Lalb_Chr10	15811338	C	T
Lalb_Chr10_15813322	Lalb_Chr10	15813322	T	C
Lalb_Chr10_15815341	Lalb_Chr10	15815341	C	G
Lalb_Chr10_15817541	Lalb_Chr10	15817541	G	T
Lalb_Chr10_15819170	Lalb_Chr10	15819170	C	T
Lalb_Chr10_15821203	Lalb_Chr10	15821203	G	A
Lalb_Chr10_15823362	Lalb_Chr10	15823362	C	A
Lalb_Chr10_15825474	Lalb_Chr10	15825474	T	A
Lalb_Chr10_15827121	Lalb_Chr10	15827121	T	A
Lalb_Chr10_15829266	Lalb_Chr10	15829266	A	.
Lalb_Chr10_15831088	Lalb_Chr10	15831088	G	.
Lalb_Chr10_15833703	Lalb_Chr10	15833703	A	T
Lalb_Chr10_15835133	Lalb_Chr10	15835133	G	T
Lalb_Chr10_15837163	Lalb_Chr10	15837163	C	A
Lalb_Chr10_15839283	Lalb_Chr10	15839283	A	C
Lalb_Chr10_15841099	Lalb_Chr10	15841099	G	A
Lalb_Chr10_15843202	Lalb_Chr10	15843202	G	A
Lalb_Chr10_15845020	Lalb_Chr10	15845020	A	G
Lalb_Chr10_15847195	Lalb_Chr10	15847195	A	.
Lalb_Chr10_15849217	Lalb_Chr10	15849217	C	T
Lalb_Chr10_15851293	Lalb_Chr10	15851293	A	G
Lalb_Chr10_15853436	Lalb_Chr10	15853436	G	T
Lalb_Chr10_15855187	Lalb_Chr10	15855187	T	A
Lalb_Chr10_15856826	Lalb_Chr10	15856826	G	.
Lalb_Chr10_15859374	Lalb_Chr10	15859374	G	A
Lalb_Chr10_15861224	Lalb_Chr10	15861224	C	A
Lalb_Chr10_15863166	Lalb_Chr10	15863166	T	A
Lalb_Chr10_15865327	Lalb_Chr10	15865327	A	T
Lalb_Chr10_15867104	Lalb_Chr10	15867104	T	G
Lalb_Chr10_15869215	Lalb_Chr10	15869215	A	C
Lalb_Chr10_15871182	Lalb_Chr10	15871182	G	A
Lalb_Chr10_15873280	Lalb_Chr10	15873280	C	G
Lalb_Chr10_15875227	Lalb_Chr10	15875227	T	C
Lalb_Chr10_15877190	Lalb_Chr10	15877190	T	C
Lalb_Chr10_15879192	Lalb_Chr10	15879192	T	C
Lalb_Chr10_15883289	Lalb_Chr10	15883289	T	G
Lalb_Chr10_15885380	Lalb_Chr10	15885380	T	G
Lalb_Chr10_15886969	Lalb_Chr10	15886969	T	C
Lalb_Chr10_15889171	Lalb_Chr10	15889171	T	C
Lalb_Chr10_15891103	Lalb_Chr10	15891103	A	.
Lalb_Chr10_15893217	Lalb_Chr10	15893217	A	.
Lalb_Chr10_15895196	Lalb_Chr10	15895196	A	G
Lalb_Chr10_15898158	Lalb_Chr10	15898158	T	.
Lalb_Chr10_15899099	Lalb_Chr10	15899099	A	G
Lalb_Chr10_15901447	Lalb_Chr10	15901447	T	.
Lalb_Chr10_15903087	Lalb_Chr10	15903087	T	C
Lalb_Chr10_15905184	Lalb_Chr10	15905184	C	T
Lalb_Chr10_15906963	Lalb_Chr10	15906963	T	C
Lalb_Chr10_15909263	Lalb_Chr10	15909263	T	.
Lalb_Chr10_15911436	Lalb_Chr10	15911436	T	.
Lalb_Chr10_15913160	Lalb_Chr10	15913160	T	C
Lalb_Chr10_15914835	Lalb_Chr10	15914835	A	C
Lalb_Chr10_15917258	Lalb_Chr10	15917258	C	A
Lalb_Chr10_15919181	Lalb_Chr10	15919181	G	C
Lalb_Chr10_15921673	Lalb_Chr10	15921673	G	T
Lalb_Chr10_15923222	Lalb_Chr10	15923222	C	.
Lalb_Chr10_15925076	Lalb_Chr10	15925076	C	T
Lalb_Chr10_15927255	Lalb_Chr10	15927255	C	T
Lalb_Chr10_15929266	Lalb_Chr10	15929266	C	A
Lalb_Chr10_15931231	Lalb_Chr10	15931231	T	C
Lalb_Chr10_15933224	Lalb_Chr10	15933224	T	C
Lalb_Chr10_15935048	Lalb_Chr10	15935048	C	A
Lalb_Chr10_15937424	Lalb_Chr10	15937424	T	.
Lalb_Chr10_15939263	Lalb_Chr10	15939263	G	T
Lalb_Chr10_15941194	Lalb_Chr10	15941194	A	G
Lalb_Chr10_15943391	Lalb_Chr10	15943391	G	A
Lalb_Chr10_15945097	Lalb_Chr10	15945097	G	T
Lalb_Chr10_15947158	Lalb_Chr10	15947158	A	G
Lalb_Chr10_15949200	Lalb_Chr10	15949200	G	.
Lalb_Chr10_15951591	Lalb_Chr10	15951591	C	.
Lalb_Chr10_15953054	Lalb_Chr10	15953054	T	.
Lalb_Chr10_15955365	Lalb_Chr10	15955365	A	.
Lalb_Chr10_15957086	Lalb_Chr10	15957086	T	C
Lalb_Chr10_15959113	Lalb_Chr10	15959113	C	.
Lalb_Chr10_15961175	Lalb_Chr10	15961175	T	.
Lalb_Chr10_15962899	Lalb_Chr10	15962899	G	C
Lalb_Chr10_15965232	Lalb_Chr10	15965232	A	C
Lalb_Chr10_15967032	Lalb_Chr10	15967032	A	T
Lalb_Chr10_15969336	Lalb_Chr10	15969336	A	G
Lalb_Chr10_15971191	Lalb_Chr10	15971191	G	.
Lalb_Chr10_15972549	Lalb_Chr10	15972549	T	C
Lalb_Chr10_15975012	Lalb_Chr10	15975012	T	A
Lalb_Chr10_15977517	Lalb_Chr10	15977517	A	G
Lalb_Chr10_15979056	Lalb_Chr10	15979056	A	T
Lalb_Chr10_15981253	Lalb_Chr10	15981253	C	G
Lalb_Chr10_15985562	Lalb_Chr10	15985562	A	.
Lalb_Chr10_15987430	Lalb_Chr10	15987430	A	.
Lalb_Chr10_15989304	Lalb_Chr10	15989304	G	T
Lalb_Chr10_15991497	Lalb_Chr10	15991497	G	C
Lalb_Chr10_15993224	Lalb_Chr10	15993224	A	T
Lalb_Chr10_15995038	Lalb_Chr10	15995038	G	T
Lalb_Chr10_15997002	Lalb_Chr10	15997002	T	C
Lalb_Chr10_15999590	Lalb_Chr10	15999590	G	A
Lalb_Chr10_16001203	Lalb_Chr10	16001203	T	G
Lalb_Chr10_16003232	Lalb_Chr10	16003232	G	A
Lalb_Chr10_16005226	Lalb_Chr10	16005226	G	A
Lalb_Chr10_16007385	Lalb_Chr10	16007385	T	G
Lalb_Chr10_16009162	Lalb_Chr10	16009162	T	A
Lalb_Chr10_16011140	Lalb_Chr10	16011140	T	A;C
Lalb_Chr10_16012934	Lalb_Chr10	16012934	G	C
Lalb_Chr10_16015398	Lalb_Chr10	16015398	A	T
Lalb_Chr10_16017563	Lalb_Chr10	16017563	G	A
Lalb_Chr10_16019138	Lalb_Chr10	16019138	T	C
Lalb_Chr10_16021214	Lalb_Chr10	16021214	G	A
Lalb_Chr10_16023002	Lalb_Chr10	16023002	G	A
Lalb_Chr10_16025542	Lalb_Chr10	16025542	A	C
Lalb_Chr10_16027224	Lalb_Chr10	16027224	T	G
Lalb_Chr10_16029350	Lalb_Chr10	16029350	G	A
Lalb_Chr10_16031216	Lalb_Chr10	16031216	A	.
Lalb_Chr10_16033324	Lalb_Chr10	16033324	G	A
Lalb_Chr10_16035074	Lalb_Chr10	16035074	T	C
Lalb_Chr10_16037198	Lalb_Chr10	16037198	G	A
Lalb_Chr10_16039288	Lalb_Chr10	16039288	A	G
Lalb_Chr10_16040884	Lalb_Chr10	16040884	G	A
Lalb_Chr10_16043043	Lalb_Chr10	16043043	A	G
Lalb_Chr10_16045088	Lalb_Chr10	16045088	C	A
Lalb_Chr10_16049191	Lalb_Chr10	16049191	G	.
Lalb_Chr10_16051175	Lalb_Chr10	16051175	G	A
Lalb_Chr10_16053148	Lalb_Chr10	16053148	T	C
Lalb_Chr10_16055193	Lalb_Chr10	16055193	T	.
Lalb_Chr10_16057304	Lalb_Chr10	16057304	G	.
Lalb_Chr10_16059215	Lalb_Chr10	16059215	G	T
Lalb_Chr10_16061165	Lalb_Chr10	16061165	A	G
Lalb_Chr10_16063305	Lalb_Chr10	16063305	G	.
Lalb_Chr10_16065293	Lalb_Chr10	16065293	C	T
Lalb_Chr10_16067197	Lalb_Chr10	16067197	G	T
Lalb_Chr10_16069194	Lalb_Chr10	16069194	T	C
Lalb_Chr10_16071326	Lalb_Chr10	16071326	T	G
Lalb_Chr10_16073419	Lalb_Chr10	16073419	T	C
Lalb_Chr10_16075256	Lalb_Chr10	16075256	C	T
Lalb_Chr10_16077133	Lalb_Chr10	16077133	A	G
Lalb_Chr10_16079087	Lalb_Chr10	16079087	G	.
Lalb_Chr10_16080908	Lalb_Chr10	16080908	A	G
Lalb_Chr10_16083324	Lalb_Chr10	16083324	A	T
Lalb_Chr10_16085033	Lalb_Chr10	16085033	A	T
Lalb_Chr10_16087123	Lalb_Chr10	16087123	A	G
Lalb_Chr10_16089347	Lalb_Chr10	16089347	C	T
Lalb_Chr10_16091145	Lalb_Chr10	16091145	A	T
Lalb_Chr10_16093848	Lalb_Chr10	16093848	T	C
Lalb_Chr10_16095329	Lalb_Chr10	16095329	G	C
Lalb_Chr10_16097119	Lalb_Chr10	16097119	T	C
Lalb_Chr10_16099328	Lalb_Chr10	16099328	T	C
Lalb_Chr10_16101181	Lalb_Chr10	16101181	T	.
Lalb_Chr10_16103427	Lalb_Chr10	16103427	C	T
Lalb_Chr10_16105309	Lalb_Chr10	16105309	T	C
Lalb_Chr10_16107223	Lalb_Chr10	16107223	C	G
Lalb_Chr10_16108870	Lalb_Chr10	16108870	C	T
Lalb_Chr10_16111150	Lalb_Chr10	16111150	C	A
Lalb_Chr10_16113098	Lalb_Chr10	16113098	G	A
Lalb_Chr10_16115173	Lalb_Chr10	16115173	G	A
Lalb_Chr10_16117204	Lalb_Chr10	16117204	A	C
Lalb_Chr10_16119173	Lalb_Chr10	16119173	T	C
Lalb_Chr10_16121379	Lalb_Chr10	16121379	C	T
Lalb_Chr10_16123086	Lalb_Chr10	16123086	C	T
Lalb_Chr10_16125223	Lalb_Chr10	16125223	G	A
Lalb_Chr10_16127299	Lalb_Chr10	16127299	G	A
Lalb_Chr10_16129179	Lalb_Chr10	16129179	T	A;G
Lalb_Chr10_16131545	Lalb_Chr10	16131545	T	A
Lalb_Chr10_16133352	Lalb_Chr10	16133352	A	G
Lalb_Chr10_16135266	Lalb_Chr10	16135266	A	G
Lalb_Chr10_16137236	Lalb_Chr10	16137236	A	.
Lalb_Chr10_16139227	Lalb_Chr10	16139227	C	T
Lalb_Chr10_16141525	Lalb_Chr10	16141525	C	G
Lalb_Chr10_16142792	Lalb_Chr10	16142792	A	G
Lalb_Chr10_16145124	Lalb_Chr10	16145124	T	A
Lalb_Chr10_16147310	Lalb_Chr10	16147310	C	A
Lalb_Chr10_16149183	Lalb_Chr10	16149183	G	A
Lalb_Chr10_16151253	Lalb_Chr10	16151253	T	.
Lalb_Chr10_16153267	Lalb_Chr10	16153267	C	G
Lalb_Chr10_16155396	Lalb_Chr10	16155396	A	T
Lalb_Chr10_16157183	Lalb_Chr10	16157183	T	C
Lalb_Chr10_16159118	Lalb_Chr10	16159118	G	.
Lalb_Chr10_16161144	Lalb_Chr10	16161144	C	T
Lalb_Chr10_16163123	Lalb_Chr10	16163123	G	.
Lalb_Chr10_16165187	Lalb_Chr10	16165187	C	A
Lalb_Chr10_16167209	Lalb_Chr10	16167209	A	C
Lalb_Chr10_16169301	Lalb_Chr10	16169301	A	C
Lalb_Chr10_16171452	Lalb_Chr10	16171452	T	C
Lalb_Chr10_16173188	Lalb_Chr10	16173188	A	G
Lalb_Chr10_16174992	Lalb_Chr10	16174992	G	A
Lalb_Chr10_16177301	Lalb_Chr10	16177301	A	T
Lalb_Chr10_16179165	Lalb_Chr10	16179165	G	C
Lalb_Chr10_16181121	Lalb_Chr10	16181121	G	A
Lalb_Chr10_16183004	Lalb_Chr10	16183004	A	C
Lalb_Chr10_16185214	Lalb_Chr10	16185214	A	G
Lalb_Chr10_16187232	Lalb_Chr10	16187232	A	G
Lalb_Chr10_16189143	Lalb_Chr10	16189143	T	G
Lalb_Chr10_16191303	Lalb_Chr10	16191303	T	C
Lalb_Chr10_16193221	Lalb_Chr10	16193221	G	T
Lalb_Chr10_16195464	Lalb_Chr10	16195464	C	T
Lalb_Chr10_16197276	Lalb_Chr10	16197276	G	C
Lalb_Chr10_16199179	Lalb_Chr10	16199179	C	T
Lalb_Chr10_16201117	Lalb_Chr10	16201117	G	.
Lalb_Chr10_16203181	Lalb_Chr10	16203181	G	T
Lalb_Chr10_16205341	Lalb_Chr10	16205341	T	C
Lalb_Chr10_16207211	Lalb_Chr10	16207211	T	C
Lalb_Chr10_16209200	Lalb_Chr10	16209200	C	T
Lalb_Chr10_16211186	Lalb_Chr10	16211186	A	G
Lalb_Chr10_16213490	Lalb_Chr10	16213490	T	A
Lalb_Chr10_16215161	Lalb_Chr10	16215161	T	C
Lalb_Chr10_16217389	Lalb_Chr10	16217389	C	T
Lalb_Chr10_16219570	Lalb_Chr10	16219570	A	T
Lalb_Chr10_16221230	Lalb_Chr10	16221230	A	G
Lalb_Chr10_16223315	Lalb_Chr10	16223315	A	T
Lalb_Chr10_16224437	Lalb_Chr10	16224437	A	G
Lalb_Chr10_16226870	Lalb_Chr10	16226870	A	C
Lalb_Chr10_16229166	Lalb_Chr10	16229166	A	T
Lalb_Chr10_16231169	Lalb_Chr10	16231169	C	G
Lalb_Chr10_16233174	Lalb_Chr10	16233174	T	G
Lalb_Chr10_16235168	Lalb_Chr10	16235168	A	T
Lalb_Chr10_16237072	Lalb_Chr10	16237072	G	A
Lalb_Chr10_16239181	Lalb_Chr10	16239181	T	A
Lalb_Chr10_16241161	Lalb_Chr10	16241161	T	G
Lalb_Chr10_16243256	Lalb_Chr10	16243256	T	G
Lalb_Chr10_16247277	Lalb_Chr10	16247277	T	G
Lalb_Chr10_16249229	Lalb_Chr10	16249229	C	T
Lalb_Chr10_16251054	Lalb_Chr10	16251054	G	A
Lalb_Chr10_16253185	Lalb_Chr10	16253185	A	T
Lalb_Chr10_16255296	Lalb_Chr10	16255296	A	T
Lalb_Chr10_16257192	Lalb_Chr10	16257192	A	T
Lalb_Chr10_16259230	Lalb_Chr10	16259230	A	G
Lalb_Chr10_16261196	Lalb_Chr10	16261196	T	C
Lalb_Chr10_16262933	Lalb_Chr10	16262933	A	G
Lalb_Chr10_16265013	Lalb_Chr10	16265013	G	.
Lalb_Chr10_16267123	Lalb_Chr10	16267123	T	A
Lalb_Chr10_16269226	Lalb_Chr10	16269226	G	.
Lalb_Chr10_16270908	Lalb_Chr10	16270908	G	.
Lalb_Chr10_16273268	Lalb_Chr10	16273268	T	C
Lalb_Chr10_16275138	Lalb_Chr10	16275138	T	G
Lalb_Chr10_16276991	Lalb_Chr10	16276991	T	C
Lalb_Chr10_16279267	Lalb_Chr10	16279267	A	G
Lalb_Chr10_16281129	Lalb_Chr10	16281129	G	A
Lalb_Chr10_16283015	Lalb_Chr10	16283015	A	G
Lalb_Chr10_16285355	Lalb_Chr10	16285355	C	T
Lalb_Chr10_16287182	Lalb_Chr10	16287182	G	C
Lalb_Chr10_16289293	Lalb_Chr10	16289293	G	.
Lalb_Chr10_16291371	Lalb_Chr10	16291371	T	A
Lalb_Chr10_16293061	Lalb_Chr10	16293061	G	A
Lalb_Chr10_16295225	Lalb_Chr10	16295225	G	.
Lalb_Chr10_16298344	Lalb_Chr10	16298344	G	A
Lalb_Chr10_16299188	Lalb_Chr10	16299188	G	.
Lalb_Chr10_16301207	Lalb_Chr10	16301207	G	A
Lalb_Chr10_16303059	Lalb_Chr10	16303059	G	C
Lalb_Chr10_16305119	Lalb_Chr10	16305119	T	C
Lalb_Chr10_16306760	Lalb_Chr10	16306760	T	G
Lalb_Chr10_16309008	Lalb_Chr10	16309008	G	.
Lalb_Chr10_16311838	Lalb_Chr10	16311838	G	T
Lalb_Chr10_16313270	Lalb_Chr10	16313270	C	.
Lalb_Chr10_16314985	Lalb_Chr10	16314985	G	.
Lalb_Chr10_16316882	Lalb_Chr10	16316882	C	A
Lalb_Chr10_16319202	Lalb_Chr10	16319202	C	.
Lalb_Chr10_16321129	Lalb_Chr10	16321129	G	T
Lalb_Chr10_16323167	Lalb_Chr10	16323167	G	.
Lalb_Chr10_16325216	Lalb_Chr10	16325216	T	.
Lalb_Chr10_16327099	Lalb_Chr10	16327099	G	A
Lalb_Chr10_16329203	Lalb_Chr10	16329203	G	T
Lalb_Chr10_16331213	Lalb_Chr10	16331213	C	T
Lalb_Chr10_16333201	Lalb_Chr10	16333201	G	A
Lalb_Chr10_16335314	Lalb_Chr10	16335314	A	.
Lalb_Chr10_16336829	Lalb_Chr10	16336829	A	G
Lalb_Chr10_16339212	Lalb_Chr10	16339212	A	T
Lalb_Chr10_16341223	Lalb_Chr10	16341223	T	C
Lalb_Chr10_16343228	Lalb_Chr10	16343228	A	G
Lalb_Chr10_16345234	Lalb_Chr10	16345234	A	G
Lalb_Chr10_16347109	Lalb_Chr10	16347109	T	.
Lalb_Chr10_16349194	Lalb_Chr10	16349194	A	T
Lalb_Chr10_16351268	Lalb_Chr10	16351268	A	C
Lalb_Chr10_16353221	Lalb_Chr10	16353221	A	G
Lalb_Chr10_16355253	Lalb_Chr10	16355253	T	.
Lalb_Chr10_16357034	Lalb_Chr10	16357034	G	A
Lalb_Chr10_16359227	Lalb_Chr10	16359227	C	.
Lalb_Chr10_16360750	Lalb_Chr10	16360750	C	T
Lalb_Chr10_16362998	Lalb_Chr10	16362998	A	C
Lalb_Chr10_16365330	Lalb_Chr10	16365330	T	.
Lalb_Chr10_16367201	Lalb_Chr10	16367201	C	.
Lalb_Chr10_16369132	Lalb_Chr10	16369132	G	A
Lalb_Chr10_16371405	Lalb_Chr10	16371405	G	.
Lalb_Chr10_16373283	Lalb_Chr10	16373283	T	G
Lalb_Chr10_16375468	Lalb_Chr10	16375468	T	G
Lalb_Chr10_16377124	Lalb_Chr10	16377124	A	.
Lalb_Chr10_16379067	Lalb_Chr10	16379067	G	.
Lalb_Chr10_16381169	Lalb_Chr10	16381169	A	G
Lalb_Chr10_16383700	Lalb_Chr10	16383700	A	G
Lalb_Chr10_16388075	Lalb_Chr10	16388075	G	.
Lalb_Chr10_16389372	Lalb_Chr10	16389372	T	A
Lalb_Chr10_16393530	Lalb_Chr10	16393530	A	G
Lalb_Chr10_16395117	Lalb_Chr10	16395117	G	A
Lalb_Chr10_16397279	Lalb_Chr10	16397279	T	C
Lalb_Chr10_16399455	Lalb_Chr10	16399455	T	C
Lalb_Chr10_16401238	Lalb_Chr10	16401238	T	G
Lalb_Chr10_16403155	Lalb_Chr10	16403155	A	T
Lalb_Chr10_16405403	Lalb_Chr10	16405403	C	T
Lalb_Chr10_16408048	Lalb_Chr10	16408048	A	G
Lalb_Chr10_16409192	Lalb_Chr10	16409192	T	.
Lalb_Chr10_16411081	Lalb_Chr10	16411081	A	G
Lalb_Chr10_16413265	Lalb_Chr10	16413265	G	A
Lalb_Chr10_16415196	Lalb_Chr10	16415196	G	.
Lalb_Chr10_16417329	Lalb_Chr10	16417329	T	A
Lalb_Chr10_16419269	Lalb_Chr10	16419269	A	G
Lalb_Chr10_16421166	Lalb_Chr10	16421166	A	G
Lalb_Chr10_16423237	Lalb_Chr10	16423237	G	.
Lalb_Chr10_16425190	Lalb_Chr10	16425190	G	.
Lalb_Chr10_16427086	Lalb_Chr10	16427086	C	.
Lalb_Chr10_16429362	Lalb_Chr10	16429362	A	C
Lalb_Chr10_16431149	Lalb_Chr10	16431149	T	A
Lalb_Chr10_16433134	Lalb_Chr10	16433134	C	A
Lalb_Chr10_16435208	Lalb_Chr10	16435208	A	.
Lalb_Chr10_16439186	Lalb_Chr10	16439186	G	C
Lalb_Chr10_16441191	Lalb_Chr10	16441191	T	.
Lalb_Chr10_16443087	Lalb_Chr10	16443087	G	.
Lalb_Chr10_16445179	Lalb_Chr10	16445179	C	T
Lalb_Chr10_16447007	Lalb_Chr10	16447007	T	.
Lalb_Chr10_16449205	Lalb_Chr10	16449205	A	C
Lalb_Chr10_16451317	Lalb_Chr10	16451317	G	A
Lalb_Chr10_16452923	Lalb_Chr10	16452923	C	T
Lalb_Chr10_16455389	Lalb_Chr10	16455389	C	T
Lalb_Chr10_16457342	Lalb_Chr10	16457342	G	C
Lalb_Chr10_16459229	Lalb_Chr10	16459229	G	T
Lalb_Chr10_16461193	Lalb_Chr10	16461193	T	.
Lalb_Chr10_16463507	Lalb_Chr10	16463507	C	T
Lalb_Chr10_16465307	Lalb_Chr10	16465307	A	G
Lalb_Chr10_16467244	Lalb_Chr10	16467244	A	T
Lalb_Chr10_16469394	Lalb_Chr10	16469394	G	A
Lalb_Chr10_16471258	Lalb_Chr10	16471258	T	C
Lalb_Chr10_16473189	Lalb_Chr10	16473189	C	T
Lalb_Chr10_16475225	Lalb_Chr10	16475225	T	C
Lalb_Chr10_16476787	Lalb_Chr10	16476787	A	.
Lalb_Chr10_16479212	Lalb_Chr10	16479212	G	T
Lalb_Chr10_16480767	Lalb_Chr10	16480767	G	A
Lalb_Chr10_16483352	Lalb_Chr10	16483352	C	.
Lalb_Chr10_16485197	Lalb_Chr10	16485197	A	T
Lalb_Chr10_16487151	Lalb_Chr10	16487151	G	.
Lalb_Chr10_16489219	Lalb_Chr10	16489219	G	A
Lalb_Chr10_16491223	Lalb_Chr10	16491223	A	G
Lalb_Chr10_16493373	Lalb_Chr10	16493373	C	T
Lalb_Chr10_16495230	Lalb_Chr10	16495230	T	G
Lalb_Chr10_16497316	Lalb_Chr10	16497316	A	G
Lalb_Chr10_16499216	Lalb_Chr10	16499216	T	C
Lalb_Chr10_16501126	Lalb_Chr10	16501126	G	T
Lalb_Chr10_16501395	Lalb_Chr10	16501395	A	G
Lalb_Chr13_1698718	Lalb_Chr13	1698718	C	T
Lalb_Chr13_1700492	Lalb_Chr13	1700492	T	G
Lalb_Chr13_1702572	Lalb_Chr13	1702572	G	A
Lalb_Chr13_1704818	Lalb_Chr13	1704818	G	T
Lalb_Chr13_1706661	Lalb_Chr13	1706661	G	.
Lalb_Chr13_1708707	Lalb_Chr13	1708707	C	A
Lalb_Chr13_1710818	Lalb_Chr13	1710818	A	C
Lalb_Chr13_1712613	Lalb_Chr13	1712613	C	T
Lalb_Chr13_1716764	Lalb_Chr13	1716764	G	A
Lalb_Chr13_1719713	Lalb_Chr13	1719713	C	T
Lalb_Chr13_1720162	Lalb_Chr13	1720162	G	A
Lalb_Chr13_1722858	Lalb_Chr13	1722858	T	.
Lalb_Chr13_1724758	Lalb_Chr13	1724758	T	.
Lalb_Chr13_1730696	Lalb_Chr13	1730696	G	.
Lalb_Chr13_1732765	Lalb_Chr13	1732765	C	T
Lalb_Chr13_1734689	Lalb_Chr13	1734689	T	C
Lalb_Chr13_1736726	Lalb_Chr13	1736726	A	G
Lalb_Chr13_1738725	Lalb_Chr13	1738725	A	G
Lalb_Chr13_1740696	Lalb_Chr13	1740696	T	A
Lalb_Chr13_1742372	Lalb_Chr13	1742372	G	T
Lalb_Chr13_1744523	Lalb_Chr13	1744523	A	G
Lalb_Chr13_1746779	Lalb_Chr13	1746779	C	T
Lalb_Chr13_1748901	Lalb_Chr13	1748901	A	T
Lalb_Chr13_1750723	Lalb_Chr13	1750723	C	T
Lalb_Chr13_1752746	Lalb_Chr13	1752746	G	C
Lalb_Chr13_1754242	Lalb_Chr13	1754242	G	T
Lalb_Chr13_1756905	Lalb_Chr13	1756905	A	G
Lalb_Chr13_1758724	Lalb_Chr13	1758724	A	C
Lalb_Chr13_1760623	Lalb_Chr13	1760623	C	.
Lalb_Chr13_1762731	Lalb_Chr13	1762731	C	T
Lalb_Chr13_1766743	Lalb_Chr13	1766743	A	G
Lalb_Chr13_1771035	Lalb_Chr13	1771035	C	T
Lalb_Chr13_1773046	Lalb_Chr13	1773046	T	A
Lalb_Chr14_9900048	Lalb_Chr14	9900048	C	.
Lalb_Chr14_9901949	Lalb_Chr14	9901949	C	G
Lalb_Chr14_9904030	Lalb_Chr14	9904030	C	T
Lalb_Chr14_9906083	Lalb_Chr14	9906083	G	A
Lalb_Chr14_9908231	Lalb_Chr14	9908231	A	T
Lalb_Chr14_9910188	Lalb_Chr14	9910188	A	T
Lalb_Chr14_9912079	Lalb_Chr14	9912079	C	A
Lalb_Chr14_9913989	Lalb_Chr14	9913989	G	.
Lalb_Chr14_9916124	Lalb_Chr14	9916124	T	C
Lalb_Chr14_9918046	Lalb_Chr14	9918046	T	C
Lalb_Chr14_9920167	Lalb_Chr14	9920167	A	T
Lalb_Chr14_9922017	Lalb_Chr14	9922017	T	A
Lalb_Chr14_9924114	Lalb_Chr14	9924114	A	C
Lalb_Chr14_9926078	Lalb_Chr14	9926078	A	C
Lalb_Chr14_9928054	Lalb_Chr14	9928054	T	A
Lalb_Chr14_9930016	Lalb_Chr14	9930016	T	A
Lalb_Chr14_9932027	Lalb_Chr14	9932027	A	G
Lalb_Chr14_9934081	Lalb_Chr14	9934081	T	G
Lalb_Chr14_9937820	Lalb_Chr14	9937820	A	G
Lalb_Chr14_9939989	Lalb_Chr14	9939989	C	T
Lalb_Chr14_9942029	Lalb_Chr14	9942029	A	C
Lalb_Chr14_9944077	Lalb_Chr14	9944077	A	G
Lalb_Chr14_9945830	Lalb_Chr14	9945830	T	G
Lalb_Chr14_9948037	Lalb_Chr14	9948037	C	T
Lalb_Chr14_9949915	Lalb_Chr14	9949915	C	T
Lalb_Chr14_9952065	Lalb_Chr14	9952065	T	.
Lalb_Chr14_9954081	Lalb_Chr14	9954081	C	T
Lalb_Chr14_9956052	Lalb_Chr14	9956052	G	A
Lalb_Chr14_9958064	Lalb_Chr14	9958064	G	A
Lalb_Chr14_9959841	Lalb_Chr14	9959841	G	C
Lalb_Chr14_9963951	Lalb_Chr14	9963951	G	.
Lalb_Chr14_9966063	Lalb_Chr14	9966063	A	T
Lalb_Chr14_9968111	Lalb_Chr14	9968111	C	.
Lalb_Chr14_9970035	Lalb_Chr14	9970035	G	.
Lalb_Chr14_9972112	Lalb_Chr14	9972112	T	.
Lalb_Chr14_9973776	Lalb_Chr14	9973776	G	C
Lalb_Chr14_9977923	Lalb_Chr14	9977923	T	.
Lalb_Chr14_9981994	Lalb_Chr14	9981994	A	.
Lalb_Chr14_9986060	Lalb_Chr14	9986060	T	C
Lalb_Chr14_9988047	Lalb_Chr14	9988047	T	C
Lalb_Chr14_9989996	Lalb_Chr14	9989996	T	C
Lalb_Chr14_9991922	Lalb_Chr14	9991922	G	A
Lalb_Chr14_9993957	Lalb_Chr14	9993957	G	A
Lalb_Chr14_9996066	Lalb_Chr14	9996066	A	.
Lalb_Chr14_9997946	Lalb_Chr14	9997946	T	C
Lalb_Chr14_10000002	Lalb_Chr14	10000002	G	C
Lalb_Chr14_10002261	Lalb_Chr14	10002261	G	.
Lalb_Chr14_10004426	Lalb_Chr14	10004426	C	.
Lalb_Chr14_10005388	Lalb_Chr14	10005388	A	G
Lalb_Chr14_10008189	Lalb_Chr14	10008189	T	.
Lalb_Chr14_10009713	Lalb_Chr14	10009713	A	T
Lalb_Chr14_10012351	Lalb_Chr14	10012351	G	A
Lalb_Chr14_10014040	Lalb_Chr14	10014040	C	T
Lalb_Chr14_10016090	Lalb_Chr14	10016090	A	G
Lalb_Chr14_10017928	Lalb_Chr14	10017928	A	C
Lalb_Chr14_10020079	Lalb_Chr14	10020079	A	G
Lalb_Chr14_10021610	Lalb_Chr14	10021610	T	G
Lalb_Chr21_7424055	Lalb_Chr21	7424055	G	.
Lalb_Chr21_7426036	Lalb_Chr21	7426036	T	C
Lalb_Chr21_7428104	Lalb_Chr21	7428104	T	A
Lalb_Chr21_7430042	Lalb_Chr21	7430042	G	A
Lalb_Chr21_7432124	Lalb_Chr21	7432124	C	A
Lalb_Chr21_7434163	Lalb_Chr21	7434163	A	G
Lalb_Chr21_7436123	Lalb_Chr21	7436123	C	A
Lalb_Chr21_7438189	Lalb_Chr21	7438189	T	C
Lalb_Chr21_7440023	Lalb_Chr21	7440023	T	C
Lalb_Chr21_7441933	Lalb_Chr21	7441933	A	G
Lalb_Chr21_7443778	Lalb_Chr21	7443778	G	A
Lalb_Chr21_7445931	Lalb_Chr21	7445931	C	T
Lalb_Chr21_7448155	Lalb_Chr21	7448155	C	T
Lalb_Chr21_7450037	Lalb_Chr21	7450037	G	A
Lalb_Chr21_7454114	Lalb_Chr21	7454114	G	A
Lalb_Chr21_7456032	Lalb_Chr21	7456032	G	A
Lalb_Chr21_7458114	Lalb_Chr21	7458114	C	A
Lalb_Chr21_7460134	Lalb_Chr21	7460134	T	C
Lalb_Chr21_7461988	Lalb_Chr21	7461988	C	A
Lalb_Chr21_7464037	Lalb_Chr21	7464037	A	T
Lalb_Chr21_7465995	Lalb_Chr21	7465995	T	G
Lalb_Chr21_7470078	Lalb_Chr21	7470078	A	G
Lalb_Chr21_7472106	Lalb_Chr21	7472106	C	T
Lalb_Chr21_7474416	Lalb_Chr21	7474416	T	C
Lalb_Chr21_7476302	Lalb_Chr21	7476302	T	C
Lalb_Chr21_7478063	Lalb_Chr21	7478063	G	A
Lalb_Chr21_7480087	Lalb_Chr21	7480087	G	C
Lalb_Chr21_7484061	Lalb_Chr21	7484061	G	.
Lalb_Chr21_7486060	Lalb_Chr21	7486060	A	.
Lalb_Chr21_7488022	Lalb_Chr21	7488022	G	A
Lalb_Chr21_7490244	Lalb_Chr21	7490244	G	C
Lalb_Chr21_7492103	Lalb_Chr21	7492103	T	G
Lalb_Chr21_7493853	Lalb_Chr21	7493853	T	C
Lalb_Chr21_7496078	Lalb_Chr21	7496078	T	.
Lalb_Chr21_7498004	Lalb_Chr21	7498004	G	.
Lalb_Chr21_7500059	Lalb_Chr21	7500059	A	G
Lalb_Chr21_7501921	Lalb_Chr21	7501921	A	G
Lalb_Chr21_7503906	Lalb_Chr21	7503906	A	C
Lalb_Chr25_1193112	Lalb_Chr25	1193112	A	G
Lalb_Chr25_1195193	Lalb_Chr25	1195193	G	A
Lalb_Chr25_1197333	Lalb_Chr25	1197333	T	C
Lalb_Chr25_1199129	Lalb_Chr25	1199129	T	G
Lalb_Chr25_1201202	Lalb_Chr25	1201202	G	A
Lalb_Chr25_1203505	Lalb_Chr25	1203505	G	C
Lalb_Chr25_1205155	Lalb_Chr25	1205155	A	G
Lalb_Chr25_1207142	Lalb_Chr25	1207142	C	T
Lalb_Chr25_1211078	Lalb_Chr25	1211078	T	C
Lalb_Chr25_1213097	Lalb_Chr25	1213097	C	T
Lalb_Chr25_1215181	Lalb_Chr25	1215181	T	C
Lalb_Chr25_1217064	Lalb_Chr25	1217064	C	T
Lalb_Chr25_1219543	Lalb_Chr25	1219543	T	.
Lalb_Chr25_1221337	Lalb_Chr25	1221337	G	A
Lalb_Chr25_1223115	Lalb_Chr25	1223115	T	C
Lalb_Chr25_1225149	Lalb_Chr25	1225149	A	T
Lalb_Chr25_1227208	Lalb_Chr25	1227208	C	T
Lalb_Chr25_1229104	Lalb_Chr25	1229104	C	T
Lalb_Chr25_1231162	Lalb_Chr25	1231162	G	T
Lalb_Chr25_1233145	Lalb_Chr25	1233145	G	T
Lalb_Chr25_1235520	Lalb_Chr25	1235520	A	G
Lalb_Chr25_1236915	Lalb_Chr25	1236915	C	T
Lalb_Chr25_1239204	Lalb_Chr25	1239204	G	A
Lalb_Chr25_1241061	Lalb_Chr25	1241061	C	.
Lalb_Chr25_1243114	Lalb_Chr25	1243114	G	.
Lalb_Chr25_1247060	Lalb_Chr25	1247060	G	A
Lalb_Chr25_1249023	Lalb_Chr25	1249023	T	A
Lalb_Chr25_1251240	Lalb_Chr25	1251240	A	G
Lalb_Chr25_1253330	Lalb_Chr25	1253330	T	C
Lalb_Chr25_1255191	Lalb_Chr25	1255191	C	.
Lalb_Chr25_1257732	Lalb_Chr25	1257732	T	A
Lalb_Chr25_1259156	Lalb_Chr25	1259156	G	C
Lalb_Chr25_1261157	Lalb_Chr25	1261157	A	G
Lalb_Chr25_1262956	Lalb_Chr25	1262956	C	A
Lalb_Chr25_1264939	Lalb_Chr25	1264939	A	G
Lalb_Chr25_1266897	Lalb_Chr25	1266897	T	C
Lalb_Chr25_1268849	Lalb_Chr25	1268849	C	A
Lalb_Chr25_1270931	Lalb_Chr25	1270931	C	.
Lalb_Chr25_1273129	Lalb_Chr25	1273129	T	.
