# Supplementary material for: Genome-wide association study revealed significant SNPs for anthracnose resistance, seed alkaloids and protein content in white lupin
Source: Theor Appl Genet. 2024 Jun 10;137(7):155. doi: 10.1007/s00122-024-04665-2 (PMC11164739; doi:10.1007/s00122-024-04665-2)
Supplement: Supplementary file 8 — Supplementary file8 (XLSX 16 kb) [file 122_2024_4665_MOESM8_ESM.xlsx]

## Sheet: TableS4.Oligos
Table S4. Oligonucleotides used for Sanger-sequencing of Lalb_Chr05g0216161
Primer name	Sequence 5'-3'	Trait	Chromosome	Genome start
Lalb_Chr05g0216161_1_F	CACCATAGCTGTCCATTTTTGA	Lalb_Chr05g_0216161	Lalb_Chr05	2956461
Lalb_Chr05g0216161_1_R	TCACAGAGCGGATGAGAAGTTA	Lalb_Chr05g_0216161	Lalb_Chr05	2957505
Lalb_Chr05g0216161_2_F	GTTGGCGTAAGTGGCTCTAACT	Lalb_Chr05g_0216161	Lalb_Chr05	2957467
Lalb_Chr05g0216161_3_R	CTTTTCATTTCCCTTGCATAGC	Lalb_Chr05g_0216161	Lalb_Chr05	2959009
Lalb_Chr05g0216161_4_F	TTTTCCTTCAGCGCTTATCTTC	Lalb_Chr05g_0216161	Lalb_Chr05	2958876
Lalb_Chr05g0216161_4_R	AAAGAGCAACGTGAAAGGAGTC	Lalb_Chr05g_0216161	Lalb_Chr05	2959799
Lalb_Chr05g0216161_5_F	GAGCACTTTCGATTCTGTGTTG	Lalb_Chr05g_0216161	Lalb_Chr05	2959525
Lalb_Chr05g0216161_5_R	CAGAGATGGAATGACGAAATCA	Lalb_Chr05g_0216161	Lalb_Chr05	2960547
