# Supplementary material for: Genome-wide association study revealed significant SNPs for anthracnose resistance, seed alkaloids and protein content in white lupin
Source: Theor Appl Genet. 2024 Jun 10;137(7):155. doi: 10.1007/s00122-024-04665-2 (PMC11164739; doi:10.1007/s00122-024-04665-2)
Supplement: Supplementary file 9 — Supplementary file9 (XLSX 32 kb) [file 122_2024_4665_MOESM9_ESM.xlsx]

## Sheet: TableS5.Phenotypes
Table S5. Adjusted means across years and environments of traits measured for the LUW panel. Anthracnose infection level was determined at the two developmental stages BBCH63 and BBCH77, while AVERAGE value was calculated to interpolate the infection. Seed traits (dry matter content, protein and alkaloid levels) were estimated with NIRS. The NIRS seed alkaloid measurements were adjusted by subtra…
PROJECT_ID	GENOTYPE	BBCH63	AVERAGE	BBCH77	DRY MATTER	PROTEIN	ALKALOID
SmB001	TRI 06001	3542	4775	6000	94	44.05	1.54248
SmB002	TRI 06003	2457	4463	6542	94.55	44.8	1.54698
SmB003	TRI 06004	2582	4416	6292	94.85	40.7	1.63498
SmB004	TRI 06005	2583	4272	5958	93.95	41.65	1.39748
SmB005	TRI 06006	2915	4128	5417	94.7	39.65	1.08698
SmB006	TRI 06007	2918	4707	6458	95.2	40.2	1.34148
SmB007	TRI 07001	3336	5052	6708	93.75	43.5	2.36798
SmB008	TRI 07002	2501	3978	5458	93.35	45.35	1.67748
SmB009	TRI 07003	2364	4179	5966	94.7	44.65	1.06398
SmB010	TRI 07004	2459	3904	5375	94.6	43.3	1.22648
SmB011	TRI 07005	2575	4367	6177	na	na	na
SmB012	TRI 07006	3581	5297	7083	94.25	45.4	1.33698
SmB013	TRI 07007	2750	4126	5500	93.7273	42.5009	1.57596
SmB014	Celina*	2461	3995	5581	93.95	45.55	1.53248
SmB015	TRI 07009	2376	3714	5042	94.1	43.6	1.40498
SmB016	TRI 07010	2249	3905	5583	94.1	44.55	1.56098
SmB017	TRI 07011	1998	3720	5500	94.85	43.45	1.06198
SmB018	TRI 07012	2165	3553	4958	94.3	42.8	1.44548
SmB019	TRI 07013	2624	4146	5708	94.2273	41.5009	1.69996
SmB020	TRI 07015	3080	4432	5875	93.75	44.5	1.32698
SmB021	TRI 07016	2203	3923	5613	94.5273	42.0009	1.54896
SmB022	TRI 07017	2503	3882	5208	93.4727	45.3991	1.018
SmB023	TRI 07018	2578	4428	6375	94.2	44.9	1.46448
SmB024	TRI 07019	1835	3576	5340	94.65	44	1.13948
SmB025	TRI 07020	2667	4011	5375	94.4	43.65	1.28048
SmB026	TRI 07021	3082	4633	6208	94.2	45.4	1.43598
SmB027	TRI 07022	2748	4219	5750	94.2273	46.0009	2.01196
SmB028	TRI 07023	2670	4241	5708	94.45	43.2	1.26298
SmB029	TRI 07024	2456	3860	5292	93.75	43.25	1.22448
SmB030	TRI 07025	3416	4566	5750	93.8273	44.8009	1.75996
SmB031	TRI 07026	2329	3750	5292	94.6	43.85	0.965981
SmB032	TRI 07027	2997	4588	6250	94.15	43.4	1.33548
SmB033	TRI 07028	3416	5121	6833	95.1273	43.3009	1.38696
SmB034	TRI 07029	3500	4642	5779	na	na	na
SmB035	TRI 07030	3124	4470	5833	na	na	na
SmB036	TRI 07031	2330	3628	5000	95.4273	44.3009	1.19196
SmB037	Frieda*	3238	4521	5812	94.2	44.35	1.48698
SmB038	TRI 07033	2000	3786	5542	93.8	43.55	1.56598
SmB039	TRI 07034	2498	4023	5583	94.25	44.15	1.41548
SmB040	TRI 07035	2456	4161	5917	94.6	44.35	1.33148
SmB041	TRI 07036	2206	3680	5208	94.55	43.2	1.18548
SmB042	TRI 07037	2249	3841	5458	93.8727	40.9991	1.228
SmB043	TRI 07038	3082	4404	5750	93.2727	42.3991	1.586
SmB044	TRI 07039	2667	4320	6000	93.8727	43.5991	1.247
SmB045	TRI 07040	2957	4842	6750	94.5	46.1	1.33248
SmB046	TRI 07041	3333	4645	5958	94.2	45.55	1.15098
SmB047	TRI 07042	3500	5181	6833	93.9	44.4	1.47448
SmB048	TRI 07043	2582	4095	5667	na	na	na
SmB049	TRI 07045	2254	4102	5875	94.25	44.6	1.28048
SmB050	TRI 07046	2749	4504	6292	94.5	46.4	0.811481
SmB051	TRI 07049	3877	5434	6958	na	na	na
SmB052	TRI 07050	2540	4279	6083	94.7	43.5	1.08048
SmB053	TRI 07051	3749	4678	5625	94.55	44.5	1.16798
SmB054	TRI 07053	2999	4172	5341	na	na	na
SmB055	TRI 07055	2918	4426	5917	94.25	43.55	1.00298
SmB056	TRI 07057	4041	5153	6292	94.8727	41.3991	2.389
SmB057	TRI 07059	2834	3974	5125	94.2727	45.2991	1.265
SmB058	TRI 07060	3877	5378	6841	na	na	na
SmB059	TRI 07061	2961	4341	5667	94.2	50.25	1.79848
SmB060	TRI 07062	2249	3868	5542	94.05	48.25	1.63298
SmB061	TRI 07063	3247	4302	5417	94.1727	46.5991	1.342
SmB062	TRI 07064	2917	4569	6250	93.8727	44.2991	1.551
SmB063	TRI 07065	3498	5463	7458	94.7	46.5	1.25748
SmB064	TRI 07066	2789	4195	5667	93.4	46.35	1.75348
SmB065	TRI 07067	3001	4755	6500	94.0727	43.8991	1.196
SmB066	TRI 07068	2999	4708	6458	94.1727	43.4991	1.485
SmB067	TRI 07069	2498	3780	5125	94.55	45.1	1.17948
SmB068	TRI 07070	2585	4290	5958	93.7	43.85	1.49498
SmB069	TRI 07071	2999	4642	6333	93.65	42.1	1.41748
SmB070	TRI 07072	2946	4338	5662	93.75	44.9	1.45548
SmB071	TRI 07073	2333	4148	6000	94.15	50.3	1.47048
SmB072	TRI 07075	3334	4809	6292	94.35	48.15	1.33748
SmB073	TRI 07076	2583	4113	5625	93.1727	43.5991	1.799
SmB074	TRI 07077	3502	4925	6292	94.0727	46.0991	1.556
SmB075	TRI 07078	2791	4693	6625	94.4727	49.1991	1.064
SmB076	LUP 0203	4736	6383	8036	na	na	na
SmB077	LUP 0204	4918	6335	7750	93.3273	47.7009	3.24896
SmB078	LUP 0206	6081	6887	7750	94	48.25	3.60798
SmB079	LUP 0207	5583	6795	8042	94.05	48.65	2.70248
SmB080	LUP 0208	5873	6796	7792	94.6	47.5	2.47598
SmB081	LUP 0209	4919	6393	7833	93.9	48.6	2.69698
SmB082	LUP 0210	5751	6903	8042	94.8273	47.8009	2.79096
SmB083	LUP 0211	5998	7092	8250	93.3273	47.6009	3.33996
SmB084	LUP 0212	4171	5691	7083	93.6273	49.7009	2.99696
SmB085	LUP 0213	6124	7163	8250	93.4273	50.6009	3.23396
SmB086	LUP 0215	4832	6211	7625	95.0727	45.9991	3.106
SmB087	LUP 0216	4750	6118	7500	95.2	49.25	2.53798
SmB088	LUP 0217	6166	7010	7875	94.1	50.4	3.42798
SmB089	LUP 0220	4498	6224	8000	94.45	53.3	1.92848
SmB090	LUP 0222	4418	5689	6917	93.35	45.75	1.70998
SmB091	LUP 0223	5333	6369	7417	94.05	44.2	2.89748
SmB092	LUP 0224	6163	6995	7917	93.8	48.75	2.75098
SmB093	LUP 0225	5583	6706	7833	93.8	48.45	3.29348
SmB094	LUP 0226	5252	6455	7667	93.85	48.15	3.20798
SmB095	LUP 0227	3495	5348	7253	na	na	na
SmB096	LUP 0230	6499	7360	8250	94.55	50.5	3.01698
SmB097	LUP 0234	4672	6015	7250	93.95	47.95	2.87798
SmB098	LUP 0235	5000	6288	7583	93.75	45.2	1.49898
SmB099	LUP 0236	5833	6783	7708	93.4273	49.3009	3.09696
SmB100	LUP 0237	5752	6667	7542	94.9727	45.9991	2.885
SmB101	LUP 0239	5999	7173	8404	na	na	na
SmB102	LUP 0240	6499	7389	8292	94.35	50.45	2.98848
SmB103	LUP 0241	6418	7452	8458	94.05	50.55	2.03498
SmB104	LUP 0242	4437	5954	7436	na	na	na
SmB105	LUP 0243	3496	5013	6625	na	na	na
SmB106	LUP 0244	4164	5570	7042	na	na	na
SmB107	LUP 0245	4122	5835	7591	na	na	na
SmB108	LUP 0246	5668	7034	8375	94.1	48.9	2.71098
SmB109	LUP 0247	3752	5566	7333	93.7273	38.4009	1.17696
SmB110	LUP 0248	4336	5967	7542	96.2727	43.6991	0.005
SmB111	LUP 0249	5543	6615	7667	93.9	46.35	2.48948
SmB112	LUP 0250	3834	5773	7708	94.5727	48.0991	1.275
SmB113	LUP 0251	4585	6100	7583	na	na	na
SmB114	LUP 0252	6335	7015	7667	94.1	52.9	1.72748
SmB115	LUP 0253	4937	6136	7336	na	na	na
SmB116	LUP 0254	6167	7160	8167	94.3273	48.7009	2.96396
SmB117	LUP 0255	4085	5840	7542	94.3727	45.7991	2.024
SmB118	LUP 0257	4037	5814	7600	na	na	na
SmB119	LUP 0258	4748	5895	7083	94.2	48.9	3.01148
SmB120	LUP 0260	6830	7106	7458	93.85	51.8	3.17948
SmB121	LUP 0261	5915	7049	8250	94.0273	46.2009	3.37596
SmB122	LUP 0262	4871	6302	7767	na	na	na
SmB123	LUP 0263	3935	5232	6536	na	na	na
SmB124	LUP 0270	6537	7537	8536	na	na	na
SmB125	LUP 0271	7225	7998	8765	na	na	na
SmB126	LUP 0273	4620	5804	7003	na	na	na
SmB127	LUP 0275	4416	5691	7000	na	na	na
SmB128	LUP 0276	4560	6576	8599	na	na	na
SmB129	LUP 0278	4752	6178	7542	94.5273	48.3009	3.09096
SmB130	LUP 0279	4873	5911	6933	na	na	na
SmB131	LUP 0281	5665	6750	7875	94.2	47.95	3.16298
SmB132	LUP 0286	5333	6473	7583	94.3273	49.0009	3.05396
SmB133	LUP 0291	3823	5741	7611	na	na	na
SmB134	LUP 0298	6043	6901	7708	94.3273	49.1009	3.52396
SmB135	LUP 0300	6041	6992	8000	94.6273	49.8009	1.94696
SmB137	LUP 2001	5083	6175	7292	na	na	na
SmB138	LUP 2019	5795	7022	8167	93.6727	47.2991	3.424
SmB139	LUP 2020	6531	7740	8941	na	na	na
SmB140	LUP 2022	5731	7088	8536	na	na	na
SmB141	LUP 2023	6290	7360	8500	95.6273	47.4009	2.31596
SmB142	LUP 2025	5749	7047	8375	94.45	50.25	3.02148
SmB143	LUP 2027	6333	7192	8042	93.7273	43.9009	3.01096
SmB144	LUP 2029	5789	6552	7347	na	na	na
SmB145	LUP 2030	5536	6392	7236	na	na	na
SmB146	LUP 2043	3498	4985	6500	na	na	na
SmB147	LUP 2044	6501	7225	7958	94.5273	51.3009	2.05096
SmB148	LUP 2045	5373	6505	7708	94.5	55.25	2.30798
SmB149	LUP 2046	5223	6219	7265	na	na	na
SmB150	LUP 2049	7126	7785	8404	na	na	na
SmB151	LUP 2051	6331	7026	7792	94	48.2	3.33648
SmB152	LUP 2068	5222	6450	7765	na	na	na
SmB153	LUP 2069	7869	8531	9214	na	na	na
SmB154	LUP 2070	4835	6330	7836	na	na	na
SmB155	LUP 2071	5745	6919	8128	na	na	na
SmB156	LUP 2074	3835	5733	7625	na	na	na
SmB157	LUP 2076	5835	6701	7542	94.05	47.75	3.61898
SmB158	LUP 2077	4374	5948	7542	94.35	45.7	2.09648
SmB159	LUP 2078	4666	6008	7375	94.65	48.45	3.01848
SmB160	LUP 2079	6249	6594	7000	94.6	47.1	3.06548
SmB161	LUP 2081	5167	6359	7583	94.1727	45.9991	1.327
SmB162	LUP 2082	2416	4833	7250	94.9273	50.5009	2.92396
SmB163	LUP 2086	5933	6790	7736	na	na	na
SmB164	LUP 2087	6123	6776	7378	na	na	na
SmB165	LUP 2088	4106	5834	7658	na	na	na
SmB166	LUP 2089	4839	6544	8216	na	na	na
SmB167	LUP 2090	4335	5919	7458	95.2727	43.9991	1.419
SmB168	LUP 2093	3252	5100	6917	94.3	45.75	1.14448
SmB170	LUP 2097	6375	7170	7904	na	na	na
SmB171	LUP 2100	4732	6485	8336	na	na	na
SmB172	LUP 2104	5123	6534	8000	92.5727	54.8991	1.879
SmB173	LUP 2105	5457	6731	8042	93.65	47.8	0.962981
SmB174	LUP 2106	3081	4793	6542	94.4727	48.8991	1.279
SmB175	LUP 2107	2880	5642	8214	na	na	na
SmB176	LUP 2108	5316	6600	7841	na	na	na
SmB177	LUP 2112	6497	7402	8375	94.3273	47.4009	0.279962
SmB178	LUP 5002	6041	7175	8333	94.9273	48.3009	1.29296
SmB179	LUP 5005	4585	6177	7750	94.0273	47.2009	1.39296
SmB180	LUP 5007	4374	5951	7583	na	na	na
SmB181	LUP 5008	3418	5544	7667	94.6273	43.2009	1.07696
SmB182	LUP 5009	5236	6598	7936	na	na	na
SmB183	LUP 5011	5293	6546	7792	na	na	na
SmB184	LUP 5012	5998	6945	7917	na	na	na
SmB185	LUP 5013	4625	6346	8042	94.6273	43.8009	1.12996
SmB186	LUP 5016	4083	5552	7042	94.2	46.05	2.42448
SmB187	LUP 5017	4750	6287	7792	94.55	45.15	1.93448
SmB188	LUP 5018	3834	5640	7417	94.3727	45.4991	1.309
SmB189	LUP 5023	4335	5569	6792	94.7273	50.6009	0.967962
SmB190	LUP 5024	6000	7051	8125	94.5273	50.2009	3.05896
SmB191	LUP 5025	4166	6036	7958	93.9273	48.5009	1.75696
SmB192	LUP 5026	5168	6592	8000	94.9273	45.7009	1.06196
SmB193	LUP 5027	5749	7055	8417	95.3273	48.7009	1.78696
SmB194	LUP 6410	5249	6500	7750	93.7273	44.2009	2.67696
SmB195	LUP 6411	3003	4897	6750	na	na	na
SmB196	LUP 6413	3084	5075	7000	93.4273	49.6009	1.91796
SmB197	LUP 6414	4918	6398	7833	93.9273	45.0009	1.18696
SmB198	LUP 6415	6835	7816	8750	93.4273	51.8009	2.70196
SmB199	LUP 6417	4500	5954	7417	94.0273	48.5009	2.79196
SmB200	LUP 6419	4415	6012	7667	na	na	na
SmB201	LUP 6421	2916	5303	7708	na	na	na
SmB202	LUP 6423	3386	4880	6400	94.8273	51.9009	2.64896
SmB203	LUP 6424	5835	6488	7125	94.1273	49.2009	3.10496
SmB204	LUP 6428	5916	7160	8417	93.7273	48.1009	2.70596
SmB205	LUP 6430	5334	6518	7708	94.8273	47.4009	1.98296
SmB206	LUP 6431	4997	6356	7792	94.5273	49.3009	3.23096
SmB207	LUP 6433	5583	6900	8208	na	na	na
SmB208	LUP 6435	3998	5441	6904	na	na	na
SmB209	LUP 6438	6500	7360	8250	na	na	na
SmB210	LUP 6440	4666	6013	7417	95.1273	49.8009	2.19796
SmB211	LUP 6443	5958	7049	8125	93.5273	50.7009	2.98096
SmB212	LUP 6445	3836	5721	7583	94.2273	44.5009	1.05996
SmB213	LUP 6446	6833	7517	8250	93.8273	48.5009	3.26396
SmB214	LUP 6449	3002	5071	7083	na	na	na
SmB215	LUP 6455	5125	6609	8003	na	na	na
SmB216	LUP 6462	6875	7507	8100	na	na	na
SmB217	LUP 6463	6581	7438	8333	93.2273	58.1009	3.33496
SmB218	LUP 6466	6022	7113	8225	93.8273	52.8009	3.53796
SmB219	LUP 6469	3416	5530	7667	na	na	na
SmB220	LUP 6476	4875	6008	7125	95.3273	51.2009	2.22096
SmB221	LUP 6477	5084	6316	7542	95.1273	45.8009	2.58696
SmB222	LUP 6490	3667	5623	7583	na	na	na
SmB223	LUP 6493	5164	6180	7250	93.4273	49.9009	2.98096
SmB224	LUP 6496	4085	5624	7125	94.5273	47.2009	1.19496
SmB225	LUP 6498	6581	7548	8583	93.5273	55.2009	3.11096
SmB226	LUP 6501	4249	5863	7378	na	na	na
SmB227	LUP 6503	6168	6966	7708	94.6273	50.3009	2.99796
SmB228	LUP 6507	5584	6581	7583	na	na	na
SmB229	LUP 6511	6208	7150	8083	93.0273	60.2009	3.03796
SmB230	LUP 6515	4500	5984	7458	na	na	na
SmB231	LUP 6981	3749	5763	7792	94.0273	44.4009	2.66196
SmB232	LUP 6988	6937	7653	8341	na	na	na
SmB233	LUP 6993	3544	5794	7933	na	na	na
SmB234	LUP 7008	6709	7451	8276	na	na	na
SmB235	PI 287241	5002	6460	7917	94.1273	45.4009	1.23496
SmB236	PI 381322	4251	5932	7591	na	na	na
SmB237	PI 434855	4751	6190	7591	na	na	na
SmB238	PI 457952	5045	6505	7917	94.0273	55.0009	3.34096
SmB239	PI 468129	4235	5708	7314	na	na	na
SmB240	PI 469096	5749	6856	8042	93.8273	45.1009	2.40696
SmB241	PI 476372	4248	5863	7500	94.5273	46.0009	0.886962
SmB242	PI 476373	3870	5814	7841	na	na	na
SmB243	PI 476374	5996	6855	7779	na	na	na
SmB244	Balkan	5294	6575	7900	na	na	na
SmB245	PI 516625	4932	6108	7336	na	na	na
SmB246	Amiga*	3782	5685	7579	94.0273	44.2009	1.56396
SmB247	BLU 25	4542	6235	7917	na	na	na
SmB248	Dieta	4092	5931	7746	na	na	na
SmB249	Energy*	4250	5686	7173	93.9273	43.6009	1.45096
SmB250	Feodora*	3956	5747	7583	94.5273	43.7009	1.43296
SmB251	Figaro	4583	6265	7958	na	na	na
SmB252	Nelly	5589	6718	7917	na	na	na
SmB253	Sulimo*	4332	5763	7250	94.3273	42.8009	1.53896
SmB254	Victor Baer	4001	5755	7500	na	na	na
SmB255	White all	5787	6513	7333	na	na	na
SmB256	Alboroto-INIA	7.1	5.8	8.2	na	na	na
SmB257	Fortuna	3778	5620	7467	na	na	na
* Alkaloid and protein values of these accessions have not been used in the GWAS and GP
