# Supplementary material for: Genome-wide association study revealed significant SNPs for anthracnose resistance, seed alkaloids and protein content in white lupin
Source: Theor Appl Genet. 2024 Jun 10;137(7):155. doi: 10.1007/s00122-024-04665-2 (PMC11164739; doi:10.1007/s00122-024-04665-2)
Supplement: Supplementary file 10 — Supplementary file10 (XLSX 22538 kb) [file 122_2024_4665_MOESM10_ESM.xlsx]

## Sheet: TableS6.GenotypeData
TableS6. Genotype data of the LUW panel including 24,576 SNPs from all genotyping analyses, namely genotyping-by-sequencing (GBS), SeqSNP targeted GBS, Sanger sequencing and Biomark X genotyping.
Analysis source	rs	alleles	chrom	pos	strand	assembly	center	protLSID	assayLSID	panelLSID	QCcode	SmB001	SmB002	SmB003	SmB004	SmB005	SmB006	SmB007	SmB008	SmB009	SmB010	SmB011	SmB012	SmB013	SmB014	SmB015	SmB016	SmB017	SmB018	SmB019	SmB020	SmB021	SmB022	SmB023	SmB024	SmB025	SmB026	SmB027	SmB028	SmB029	SmB030	SmB031	SmB032	SmB033	SmB034	SmB035	SmB036	SmB037	SmB038
GBS	Lalb_Chr00c01_213012	T/C	Lalb_Chr00c01	213012	+	Lalb_v1	whitelupin	NA	NA	LUW	NA	NN	NN	NN	NN	NN	NN	NN	NN	NN	NN	NN	NN	NN	NN	NN	NN	NN	NN	NN	NN	TT	NN	NN	NN	NN	TT	TT	TT	TT	TT	NN	TT	TT	NN	TT	TT	TT	NN
GBS	Lalb_Chr00c01_213043	C/T	Lalb_Chr00c01	213043	+	Lalb_v1	whitelupin	NA	NA	LUW	NA	NN	NN	NN	NN	NN	NN	NN	NN	NN	NN	NN	NN	NN	NN	NN	NN	NN	NN	NN	NN	CC	NN	NN	NN	NN	CC	CC	CC	CC	CC	NN	CC	CC	NN	CC	CC	CC	NN
GBS	Lalb_Chr00c01_213579	T/C	Lalb_Chr00c01	213579	+	Lalb_v1	whitelupin	NA	NA	LUW	NA	NN	NN	NN	NN	NN	NN	NN	NN	NN	NN	NN	NN	NN	NN	NN	NN	NN	NN	NN	NN	NN	NN	NN	NN	NN	NN	NN	NN	NN	NN	NN	NN	NN	NN	NN	NN	NN	NN
GBS	Lalb_Chr00c01_213675	T/C	Lalb_Chr00c01	213675	+	Lalb_v1	whitelupin	NA	NA	LUW	NA	NN	NN	NN	NN	NN	NN	NN	NN	NN	NN	NN	NN	NN	NN	NN	NN	NN	NN	NN	NN	NN	NN	NN	NN	NN	NN	NN	NN	NN	NN	NN	NN	NN	NN	NN	NN	NN	NN
GBS	Lalb_Chr00c01_213722	G/A	Lalb_Chr00c01	213722	+	Lalb_v1	whitelupin	NA	NA	LUW	NA	NN	NN	NN	NN	NN	NN	NN	NN	NN	NN	NN	NN	NN	NN	NN	NN	NN	NN	NN	NN	NN	NN	NN	NN	NN	NN	NN	NN	NN	NN	NN	NN	NN	NN	NN	NN	NN	NN
GBS	Lalb_Chr00c01_323979	T/C	Lalb_Chr00c01	323979	+	Lalb_v1	whitelupin	NA	NA	LUW	NA	NN	NN	NN	NN	NN	NN	NN	NN	NN	NN	NN	NN	NN	NN	NN	NN	NN	NN	NN	NN	NN	NN	NN	NN	NN	NN	NN	TT	NN	NN	NN	NN	NN	NN	NN	NN	TT	NN
GBS	Lalb_Chr00c01_374109	T/C	Lalb_Chr00c01	374109	+	Lalb_v1	whitelupin	NA	NA	LUW	NA	NN	NN	CC	NN	NN	CC	NN	NN	TT	NN	CC	NN	NN	NN	NN	NN	NN	NN	NN	NN	NN	NN	NN	NN	NN	TT	CC	TT	NN	TT	NN	TT	CC	NN	NN	NN	TT	NN
GBS	Lalb_Chr00c01_374118	A/T	Lalb_Chr00c01	374118	+	Lalb_v1	whitelupin	NA	NA	LUW	NA	NN	NN	AA	NN	NN	AA	NN	NN	AA	NN	AA	NN	NN	NN	NN	NN	NN	NN	NN	NN	NN	NN	NN	NN	NN	AA	AA	AA	NN	AA	NN	AA	AA	NN	NN	NN	AA	NN
GBS	Lalb_Chr00c01_464413	C/T	Lalb_Chr00c01	464413	+	Lalb_v1	whitelupin	NA	NA	LUW	NA	CC	NN	NN	CC	CC	NN	CC	NN	CC	NN	CC	CC	NN	NN	CC	CC	CC	NN	CC	NN	NN	CC	CC	CC	NN	NN	NN	NN	NN	NN	NN	NN	NN	CC	NN	NN	CC	NN
GBS	Lalb_Chr00c01_471661	G/A	Lalb_Chr00c01	471661	+	Lalb_v1	whitelupin	NA	NA	LUW	NA	NN	NN	NN	NN	NN	NN	NN	NN	NN	NN	NN	NN	NN	NN	NN	NN	NN	NN	NN	NN	NN	NN	NN	NN	NN	GG	GG	GG	GG	NN	NN	NN	NN	NN	NN	GG	NN	NN
GBS	Lalb_Chr00c01_471725	A/G	Lalb_Chr00c01	471725	+	Lalb_v1	whitelupin	NA	NA	LUW	NA	NN	NN	NN	NN	NN	NN	NN	NN	NN	NN	NN	NN	NN	NN	NN	NN	NN	NN	NN	NN	NN	NN	NN	NN	NN	NN	NN	AA	AA	NN	NN	NN	GG	NN	AA	NN	AA	NN
GBS	Lalb_Chr00c01_471753	G/A	Lalb_Chr00c01	471753	+	Lalb_v1	whitelupin	NA	NA	LUW	NA	NN	NN	NN	NN	NN	NN	NN	NN	NN	NN	NN	NN	NN	NN	NN	NN	NN	NN	NN	NN	NN	NN	NN	NN	NN	NN	NN	GG	GG	NN	NN	NN	GG	NN	GG	NN	GG	NN
GBS	Lalb_Chr00c01_514041	T/A	Lalb_Chr00c01	514041	+	Lalb_v1	whitelupin	NA	NA	LUW	NA	NN	NN	NN	NN	NN	NN	NN	NN	NN	NN	NN	NN	NN	NN	NN	NN	NN	NN	NN	NN	NN	NN	NN	NN	NN	NN	NN	TT	NN	NN	NN	NN	NN	NN	NN	NN	NN	NN
GBS	Lalb_Chr00c01_514192	T/C	Lalb_Chr00c01	514192	+	Lalb_v1	whitelupin	NA	NA	LUW	NA	NN	NN	NN	NN	NN	NN	NN	NN	NN	NN	NN	NN	NN	NN	NN	NN	NN	NN	NN	NN	TT	NN	NN	NN	NN	NN	TT	TT	NN	NN	NN	NN	NN	NN	TT	TT	NN	NN
GBS	Lalb_Chr00c01_610569	C/A	Lalb_Chr00c01	610569	+	Lalb_v1	whitelupin	NA	NA	LUW	NA	NN	NN	NN	NN	NN	NN	NN	NN	NN	NN	CC	NN	NN	NN	NN	NN	NN	NN	NN	NN	NN	NN	NN	NN	NN	NN	NN	NN	NN	NN	NN	NN	NN	NN	NN	NN	NN	NN
GBS	Lalb_Chr00c01_622764	C/A	Lalb_Chr00c01	622764	+	Lalb_v1	whitelupin	NA	NA	LUW	NA	NN	NN	NN	NN	NN	NN	NN	NN	NN	NN	NN	NN	NN	NN	NN	NN	NN	NN	NN	NN	NN	NN	NN	NN	NN	NN	CC	NN	NN	NN	NN	NN	NN	NN	NN	NN	NN	NN
GBS	Lalb_Chr00c01_702841	G/C	Lalb_Chr00c01	702841	+	Lalb_v1	whitelupin	NA	NA	LUW	NA	GG	NN	GG	GG	GG	GG	GG	GG	NN	GG	GG	GG	NN	GG	GG	GG	GG	GG	GG	GG	NN	GG	NN	GG	GG	NN	NN	NN	NN	NN	GG	GG	NN	NN	NN	NN	NN	GG
GBS	Lalb_Chr00c01_702842	C/A	Lalb_Chr00c01	702842	+	Lalb_v1	whitelupin	NA	NA	LUW	NA	CC	NN	CC	CC	CC	CC	CC	CC	NN	CC	CC	CC	NN	CC	CA	CC	CC	CC	CC	CC	NN	CC	NN	CC	CC	NN	NN	CC	NN	NN	CC	CC	NN	NN	NN	NN	NN	CC
GBS	Lalb_Chr00c01_702878	A/T	Lalb_Chr00c01	702878	+	Lalb_v1	whitelupin	NA	NA	LUW	NA	AA	NN	AA	AA	AA	AA	AA	AA	NN	AA	AA	AA	NN	AA	AA	AA	AA	AA	AA	AA	NN	AA	NN	AA	AA	AA	AA	AA	AA	NN	AA	AA	AA	NN	NN	NN	AA	AA
GBS	Lalb_Chr00c01_703069	T/C	Lalb_Chr00c01	703069	+	Lalb_v1	whitelupin	NA	NA	LUW	NA	TT	TT	TT	TT	TT	TT	TT	TT	TT	TT	TT	TT	TT	TT	TT	TT	TT	TT	TT	TT	TT	TT	TT	TT	TT	TT	TT	TT	TT	TT	TT	TT	TT	TT	TT	TT	TT	TT
GBS	Lalb_Chr00c01_710548	G/A	Lalb_Chr00c01	710548	+	Lalb_v1	whitelupin	NA	NA	LUW	NA	NN	NN	NN	NN	NN	NN	NN	NN	NN	NN	NN	NN	NN	NN	NN	NN	NN	NN	NN	NN	GG	NN	NN	NN	NN	NN	NN	NN	NN	NN	NN	NN	NN	NN	NN	GG	NN	NN
GBS	Lalb_Chr00c01_711054	C/T	Lalb_Chr00c01	711054	+	Lalb_v1	whitelupin	NA	NA	LUW	NA	NN	NN	NN	NN	NN	NN	NN	NN	NN	NN	NN	NN	CC	NN	NN	NN	NN	NN	CC	NN	NN	CC	NN	NN	NN	NN	NN	NN	NN	NN	CC	NN	NN	NN	NN	NN	NN	NN
GBS	Lalb_Chr00c01_753347	A/C	Lalb_Chr00c01	753347	+	Lalb_v1	whitelupin	NA	NA	LUW	NA	AA	AA	AA	AA	AA	AA	AA	AA	AA	AA	AA	AA	AA	AA	AA	AA	AA	AA	AA	AA	AA	AA	AA	AA	AA	AA	AA	NN	AA	NN	AA	AA	AA	AA	AA	NN	AA	AA
GBS	Lalb_Chr00c01_753568	G/A	Lalb_Chr00c01	753568	+	Lalb_v1	whitelupin	NA	NA	LUW	NA	GG	GG	GG	GG	GG	GG	GG	GG	GG	GG	GG	GG	GG	GG	GG	GG	GG	GG	GG	GG	NN	GG	GG	GG	GG	GG	GG	NN	GG	GG	GG	GG	GG	GG	GG	NN	GG	GG
GBS	Lalb_Chr00c01_807566	A/C	Lalb_Chr00c01	807566	+	Lalb_v1	whitelupin	NA	NA	LUW	NA	AA	AA	AA	AA	AA	AA	AA	AA	AA	AA	AA	AA	AA	AA	AA	AA	AA	AA	AA	AA	NN	AA	AA	AA	NN	NN	NN	NN	NN	NN	AA	NN	NN	AA	NN	NN	AA	AA
GBS	Lalb_Chr00c01_867650	G/T	Lalb_Chr00c01	867650	+	Lalb_v1	whitelupin	NA	NA	LUW	NA	NN	NN	NN	NN	NN	NN	NN	NN	NN	NN	NN	NN	NN	NN	NN	NN	NN	NN	NN	NN	GG	NN	NN	NN	NN	GG	GG	GG	GG	GG	NN	GG	GG	NN	GG	GG	GG	NN
GBS	Lalb_Chr00c01_867736	T/C	Lalb_Chr00c01	867736	+	Lalb_v1	whitelupin	NA	NA	LUW	NA	NN	NN	NN	NN	NN	NN	NN	NN	NN	NN	NN	NN	NN	TT	NN	NN	NN	NN	NN	NN	TT	TT	NN	NN	NN	NN	CC	TT	NN	NN	NN	NN	NN	NN	NN	NN	TT	NN
GBS	Lalb_Chr00c01_867748	T/A	Lalb_Chr00c01	867748	+	Lalb_v1	whitelupin	NA	NA	LUW	NA	NN	NN	NN	NN	NN	NN	NN	NN	NN	NN	NN	NN	NN	TT	NN	NN	NN	NN	NN	NN	TT	TT	NN	NN	NN	NN	TT	TT	NN	NN	NN	NN	NN	NN	NN	NN	TT	NN
GBS	Lalb_Chr00c01_867813	G/A	Lalb_Chr00c01	867813	+	Lalb_v1	whitelupin	NA	NA	LUW	NA	GG	NN	NN	NN	NN	AA	NN	NN	NN	NN	NN	NN	NN	NN	GG	GG	NN	NN	NN	NN	GG	NN	NN	NN	GG	GG	AA	GG	GG	GG	NN	GG	AA	NN	GG	GG	GG	GG
GBS	Lalb_Chr00c01_867823	A/C	Lalb_Chr00c01	867823	+	Lalb_v1	whitelupin	NA	NA	LUW	NA	NN	NN	NN	NN	NN	NN	NN	NN	NN	NN	NN	NN	NN	NN	AA	NN	NN	NN	NN	NN	AA	NN	NN	NN	AA	AA	AA	AA	AA	AA	NN	AA	AA	NN	AA	AA	AA	AA
GBS	Lalb_Chr00c01_957820	C/T	Lalb_Chr00c01	957820	+	Lalb_v1	whitelupin	NA	NA	LUW	NA	NN	NN	NN	NN	NN	NN	NN	NN	NN	NN	TT	NN	NN	NN	NN	NN	NN	NN	NN	NN	NN	NN	NN	NN	NN	NN	CC	CC	CC	NN	NN	NN	TT	NN	NN	NN	NN	NN
GBS	Lalb_Chr00c01_957864	C/T	Lalb_Chr00c01	957864	+	Lalb_v1	whitelupin	NA	NA	LUW	NA	NN	NN	NN	NN	CC	NN	NN	NN	NN	NN	TT	NN	NN	NN	NN	NN	CC	NN	CC	CC	NN	NN	NN	NN	CC	NN	CC	CC	CC	CC	CC	CC	TT	NN	CC	CC	NN	NN
GBS	Lalb_Chr00c01_957872	C/A	Lalb_Chr00c01	957872	+	Lalb_v1	whitelupin	NA	NA	LUW	NA	NN	NN	NN	NN	CC	NN	NN	NN	NN	NN	CC	NN	NN	NN	NN	NN	CC	NN	CC	CC	NN	NN	NN	NN	CC	NN	CC	CC	CC	CC	CC	CC	CC	NN	CC	CC	NN	NN
GBS	Lalb_Chr00c01_957907	G/A	Lalb_Chr00c01	957907	+	Lalb_v1	whitelupin	NA	NA	LUW	NA	NN	NN	NN	NN	NN	NN	NN	NN	NN	NN	AA	NN	NN	NN	NN	NN	GG	NN	NN	NN	NN	NN	NN	NN	NN	NN	NN	NN	NN	NN	GG	NN	AA	NN	NN	NN	NN	NN
GBS	Lalb_Chr00c01_960230	C/T	Lalb_Chr00c01	960230	+	Lalb_v1	whitelupin	NA	NA	LUW	NA	NN	NN	NN	NN	NN	NN	NN	NN	NN	NN	NN	NN	NN	NN	NN	NN	NN	NN	NN	NN	NN	NN	NN	NN	NN	NN	NN	CC	NN	NN	NN	NN	NN	NN	NN	NN	NN	NN
GBS	Lalb_Chr00c01_994782	C/T	Lalb_Chr00c01	994782	+	Lalb_v1	whitelupin	NA	NA	LUW	NA	CC	CC	CC	CC	CC	CC	CC	CC	CC	CC	CC	CC	CC	CC	CC	CC	CC	CC	CC	CC	CC	CC	CC	CC	CC	CC	CC	NN	CC	NN	CC	CC	NN	CC	CC	NN	CC	CC
GBS	Lalb_Chr00c01_995905	T/C	Lalb_Chr00c01	995905	+	Lalb_v1	whitelupin	NA	NA	LUW	NA	TT	TT	TT	TT	TT	TT	TT	TT	TT	TT	TT	TT	TT	TT	TT	TT	TT	TT	TT	TT	NN	TT	TT	TT	NN	TT	TT	NN	TT	NN	TT	NN	NN	TT	TT	NN	TT	TT
GBS	Lalb_Chr00c01_995914	G/A	Lalb_Chr00c01	995914	+	Lalb_v1	whitelupin	NA	NA	LUW	NA	GG	GG	GG	GG	GG	GG	GG	GG	GG	GG	GG	GG	GG	GG	GG	GG	GG	GG	GG	GG	NN	GG	GG	GG	NN	GG	GG	NN	GG	NN	GG	NN	NN	GG	GG	NN	GG	GG
GBS	Lalb_Chr00c01_995940	T/C	Lalb_Chr00c01	995940	+	Lalb_v1	whitelupin	NA	NA	LUW	NA	TT	TT	TT	TT	TT	TT	TT	TT	TT	TT	CC	TT	TT	TT	TT	TT	TT	TT	TT	TT	TT	TT	TT	TT	TT	TT	TT	TT	TT	NN	TT	TT	TT	TT	TT	NN	TT	TT
GBS	Lalb_Chr00c01_995974	C/T	Lalb_Chr00c01	995974	+	Lalb_v1	whitelupin	NA	NA	LUW	NA	CC	CC	CC	CC	CC	CC	CC	CT	CC	CC	CC	CT	CT	CC	CC	CC	CC	CT	CC	CC	CC	CC	CT	CT	CC	CC	CT	CC	CC	NN	CC	CC	CC	CC	CC	NN	CC	CC
GBS	Lalb_Chr00c01_1124137	T/C	Lalb_Chr00c01	1124137	+	Lalb_v1	whitelupin	NA	NA	LUW	NA	NN	NN	NN	NN	NN	NN	NN	NN	NN	NN	NN	NN	NN	NN	NN	NN	NN	NN	NN	NN	NN	NN	NN	NN	NN	NN	NN	NN	NN	NN	NN	NN	TT	NN	NN	NN	NN	NN
GBS	Lalb_Chr00c01_1190637	C/T	Lalb_Chr00c01	1190637	+	Lalb_v1	whitelupin	NA	NA	LUW	NA	NN	NN	NN	NN	NN	NN	NN	NN	NN	NN	NN	NN	NN	NN	NN	NN	NN	NN	NN	NN	NN	NN	NN	NN	NN	NN	NN	CC	CC	NN	NN	NN	CC	NN	NN	NN	CC	NN
GBS	Lalb_Chr00c01_1298070	T/G	Lalb_Chr00c01	1298070	+	Lalb_v1	whitelupin	NA	NA	LUW	NA	NN	NN	NN	NN	NN	NN	NN	NN	TT	NN	NN	NN	NN	NN	NN	NN	NN	NN	NN	NN	NN	NN	NN	NN	NN	NN	TT	TT	NN	NN	NN	NN	TT	NN	TT	NN	TT	NN
GBS	Lalb_Chr00c01_1298159	T/C	Lalb_Chr00c01	1298159	+	Lalb_v1	whitelupin	NA	NA	LUW	NA	NN	NN	NN	NN	NN	NN	NN	NN	NN	NN	NN	NN	NN	NN	NN	NN	NN	NN	NN	NN	NN	NN	NN	NN	NN	NN	NN	NN	NN	TT	NN	NN	NN	NN	NN	NN	NN	NN
GBS	Lalb_Chr00c01_1298228	C/T	Lalb_Chr00c01	1298228	+	Lalb_v1	whitelupin	NA	NA	LUW	NA	NN	NN	NN	NN	NN	NN	NN	NN	NN	NN	NN	NN	NN	NN	NN	NN	NN	NN	NN	NN	NN	NN	NN	NN	NN	NN	NN	NN	NN	NN	NN	NN	NN	NN	NN	NN	NN	NN
GBS	Lalb_Chr00c01_1298233	G/A	Lalb_Chr00c01	1298233	+	Lalb_v1	whitelupin	NA	NA	LUW	NA	NN	NN	NN	NN	NN	NN	NN	NN	NN	NN	NN	NN	NN	NN	NN	NN	NN	NN	NN	NN	NN	NN	NN	NN	NN	NN	NN	NN	NN	NN	NN	NN	NN	NN	NN	NN	NN	NN
GBS	Lalb_Chr00c01_1298247	C/T	Lalb_Chr00c01	1298247	+	Lalb_v1	whitelupin	NA	NA	LUW	NA	NN	NN	NN	NN	NN	NN	NN	NN	NN	NN	NN	NN	NN	NN	NN	NN	NN	NN	NN	NN	NN	NN	NN	NN	NN	NN	NN	NN	NN	NN	NN	NN	NN	NN	NN	NN	NN	NN
GBS	Lalb_Chr00c01_1298269	C/T	Lalb_Chr00c01	1298269	+	Lalb_v1	whitelupin	NA	NA	LUW	NA	NN	NN	NN	NN	NN	NN	NN	NN	NN	NN	NN	NN	NN	NN	NN	NN	NN	NN	NN	NN	NN	NN	NN	NN	NN	NN	NN	NN	NN	NN	NN	NN	NN	NN	NN	NN	NN	NN
GBS	Lalb_Chr00c01_1298465	G/A	Lalb_Chr00c01	1298465	+	Lalb_v1	whitelupin	NA	NA	LUW	NA	NN	NN	NN	NN	NN	NN	NN	NN	NN	NN	NN	NN	NN	NN	NN	NN	NN	NN	NN	NN	NN	NN	NN	NN	NN	NN	NN	NN	NN	NN	NN	NN	NN	NN	NN	NN	NN	NN
GBS	Lalb_Chr00c01_1388678	T/G	Lalb_Chr00c01	1388678	+	Lalb_v1	whitelupin	NA	NA	LUW	NA	NN	NN	NN	NN	NN	NN	NN	NN	NN	NN	NN	NN	NN	NN	NN	NN	NN	NN	NN	NN	NN	NN	NN	NN	NN	NN	TT	TT	TT	TT	NN	TT	GG	NN	NN	NN	TT	NN
GBS	Lalb_Chr00c01_1480429	C/T	Lalb_Chr00c01	1480429	+	Lalb_v1	whitelupin	NA	NA	LUW	NA	NN	NN	NN	NN	NN	NN	NN	NN	NN	NN	NN	NN	NN	NN	NN	NN	NN	NN	NN	NN	CC	NN	NN	NN	NN	NN	NN	CC	NN	NN	NN	NN	NN	NN	NN	NN	NN	NN
GBS	Lalb_Chr00c02_92404	C/A	Lalb_Chr00c02	92404	+	Lalb_v1	whitelupin	NA	NA	LUW	NA	NN	NN	NN	NN	NN	NN	NN	NN	NN	NN	NN	NN	NN	NN	NN	NN	NN	NN	NN	NN	CC	NN	NN	NN	CC	NN	NN	CC	CC	CC	NN	NN	CC	NN	CC	NN	CC	CC
GBS	Lalb_Chr00c02_116640	A/G	Lalb_Chr00c02	116640	+	Lalb_v1	whitelupin	NA	NA	LUW	NA	NN	NN	NN	NN	NN	NN	NN	NN	NN	AA	NN	NN	NN	NN	NN	NN	AA	NN	NN	NN	AA	NN	NN	NN	NN	AA	GG	AA	AA	AA	NN	AA	AA	NN	AA	AA	AA	NN
GBS	Lalb_Chr00c02_133922	T/C	Lalb_Chr00c02	133922	+	Lalb_v1	whitelupin	NA	NA	LUW	NA	NN	NN	NN	NN	NN	NN	NN	NN	NN	NN	NN	NN	NN	NN	NN	NN	NN	NN	NN	NN	NN	NN	NN	NN	NN	NN	NN	NN	NN	NN	NN	NN	NN	NN	NN	NN	NN	NN
GBS	Lalb_Chr00c02_181077	G/A	Lalb_Chr00c02	181077	+	Lalb_v1	whitelupin	NA	NA	LUW	NA	NN	NN	NN	NN	NN	NN	NN	NN	NN	NN	NN	NN	NN	NN	NN	NN	NN	NN	NN	NN	NN	NN	NN	NN	GG	GG	NN	GG	GG	GG	NN	GG	GG	NN	GG	GG	GG	NN
GBS	Lalb_Chr00c02_181093	C/T	Lalb_Chr00c02	181093	+	Lalb_v1	whitelupin	NA	NA	LUW	NA	NN	NN	NN	NN	NN	NN	NN	NN	NN	NN	NN	NN	NN	NN	NN	NN	NN	NN	NN	NN	CC	NN	NN	NN	CC	CC	NN	CC	CC	CC	NN	CC	CC	NN	CC	CC	CC	NN
GBS	Lalb_Chr00c02_212668	C/T	Lalb_Chr00c02	212668	+	Lalb_v1	whitelupin	NA	NA	LUW	NA	CC	TT	TT	CT	CC	TT	CC	CC	CC	CC	CC	CC	CC	CC	CC	CC	CC	CC	CC	CC	CC	CC	CC	CC	CC	CC	TT	NN	CC	CC	CC	CC	CC	CC	CC	CC	CC	CC
GBS	Lalb_Chr00c02_252427	G/T	Lalb_Chr00c02	252427	+	Lalb_v1	whitelupin	NA	NA	LUW	NA	NN	NN	NN	NN	NN	NN	NN	NN	NN	NN	NN	NN	NN	NN	NN	NN	NN	NN	NN	NN	NN	NN	NN	NN	NN	NN	NN	GG	NN	NN	NN	NN	NN	NN	NN	NN	NN	NN
GBS	Lalb_Chr00c02_268523	T/C	Lalb_Chr00c02	268523	+	Lalb_v1	whitelupin	NA	NA	LUW	NA	NN	NN	NN	NN	NN	NN	NN	NN	NN	NN	NN	NN	NN	NN	NN	NN	NN	NN	NN	NN	NN	NN	NN	NN	NN	NN	NN	NN	NN	NN	NN	NN	NN	NN	NN	NN	NN	NN
GBS	Lalb_Chr00c02_269069	C/T	Lalb_Chr00c02	269069	+	Lalb_v1	whitelupin	NA	NA	LUW	NA	NN	NN	NN	CC	NN	NN	NN	NN	NN	NN	NN	NN	NN	NN	NN	NN	NN	NN	CC	NN	CC	NN	NN	NN	CC	NN	NN	CC	CC	CC	NN	CC	CC	NN	CC	CC	CC	NN
GBS	Lalb_Chr00c02_279797	A/C	Lalb_Chr00c02	279797	+	Lalb_v1	whitelupin	NA	NA	LUW	NA	NN	NN	NN	NN	NN	NN	NN	NN	NN	NN	NN	NN	NN	NN	NN	NN	NN	NN	NN	NN	AA	NN	NN	NN	AA	AA	NN	AA	AA	AA	NN	AA	AA	NN	AA	AA	AA	NN
GBS	Lalb_Chr00c02_279803	G/A	Lalb_Chr00c02	279803	+	Lalb_v1	whitelupin	NA	NA	LUW	NA	NN	NN	NN	NN	NN	NN	NN	NN	NN	NN	NN	NN	NN	NN	NN	NN	NN	NN	NN	NN	GG	NN	NN	NN	GG	GG	NN	GG	GG	GG	NN	GG	GG	NN	GG	GG	GG	NN
GBS	Lalb_Chr00c02_421533	T/C	Lalb_Chr00c02	421533	+	Lalb_v1	whitelupin	NA	NA	LUW	NA	TT	TT	TT	TT	TT	TT	TT	TT	TT	TT	TT	TT	TT	TT	TT	TT	TT	TT	TT	TT	NN	TT	TT	TT	TT	TT	TT	NN	TT	NN	TT	TT	TT	TT	TT	NN	TT	TT
GBS	Lalb_Chr00c02_791538	G/T	Lalb_Chr00c02	791538	+	Lalb_v1	whitelupin	NA	NA	LUW	NA	NN	NN	NN	NN	NN	NN	NN	NN	NN	NN	NN	NN	NN	NN	NN	NN	NN	NN	NN	NN	NN	NN	NN	NN	NN	NN	NN	GG	GG	GG	NN	GG	NN	NN	GG	NN	GG	NN
GBS	Lalb_Chr00c02_910948	T/A	Lalb_Chr00c02	910948	+	Lalb_v1	whitelupin	NA	NA	LUW	NA	NN	NN	NN	NN	NN	NN	NN	NN	NN	NN	NN	NN	NN	NN	NN	NN	NN	NN	NN	NN	NN	NN	NN	NN	NN	NN	NN	TT	TT	TT	NN	NN	NN	NN	NN	NN	NN	NN
GBS	Lalb_Chr00c02_1004784	C/G	Lalb_Chr00c02	1004784	+	Lalb_v1	whitelupin	NA	NA	LUW	NA	NN	NN	NN	NN	NN	CC	NN	NN	NN	NN	NN	NN	NN	NN	CC	NN	NN	NN	NN	NN	NN	CC	NN	NN	CC	NN	CC	CC	CC	CC	NN	CC	CC	NN	CC	NN	NN	NN
GBS	Lalb_Chr00c02_1175228	G/T	Lalb_Chr00c02	1175228	+	Lalb_v1	whitelupin	NA	NA	LUW	NA	NN	GG	NN	NN	NN	NN	NN	NN	NN	NN	NN	NN	NN	NN	NN	NN	NN	NN	GG	NN	GG	NN	NN	NN	NN	GG	GG	GG	GG	GG	NN	GG	GG	NN	GG	GG	GG	NN
GBS	Lalb_Chr00c02_1313821	A/G	Lalb_Chr00c02	1313821	+	Lalb_v1	whitelupin	NA	NA	LUW	NA	NN	NN	NN	NN	NN	NN	NN	NN	NN	NN	NN	NN	NN	NN	NN	NN	NN	NN	NN	NN	AA	NN	NN	NN	NN	NN	AA	AA	AA	NN	NN	AA	NN	NN	AA	AA	AA	NN
GBS	Lalb_Chr00c03_391298	C/T	Lalb_Chr00c03	391298	+	Lalb_v1	whitelupin	NA	NA	LUW	NA	NN	NN	NN	NN	NN	NN	NN	NN	NN	NN	NN	NN	NN	NN	NN	NN	NN	NN	NN	NN	NN	NN	NN	NN	NN	NN	NN	NN	NN	NN	NN	NN	NN	NN	NN	NN	NN	NN
GBS	Lalb_Chr00c03_517932	T/C	Lalb_Chr00c03	517932	+	Lalb_v1	whitelupin	NA	NA	LUW	NA	NN	NN	NN	NN	NN	NN	NN	NN	NN	NN	NN	NN	NN	NN	NN	NN	NN	NN	NN	NN	NN	NN	NN	NN	NN	NN	NN	NN	TT	NN	NN	NN	NN	NN	NN	NN	NN	NN
GBS	Lalb_Chr00c03_581655	A/G	Lalb_Chr00c03	581655	+	Lalb_v1	whitelupin	NA	NA	LUW	NA	NN	NN	NN	NN	NN	NN	NN	NN	NN	NN	NN	NN	GG	NN	NN	NN	NN	NN	NN	NN	NN	NN	NN	NN	NN	GG	NN	AG	NN	NN	NN	NN	NN	NN	NN	NN	NN	NN
GBS	Lalb_Chr00c03_876913	G/A	Lalb_Chr00c03	876913	+	Lalb_v1	whitelupin	NA	NA	LUW	NA	GG	GG	NN	NN	NN	NN	GG	NN	GG	NN	NN	GG	GG	GG	GG	GG	GG	GG	GG	GG	NN	GG	GG	GG	NN	NN	NN	NN	NN	NN	GG	GG	GG	GG	NN	NN	NN	GG
GBS	Lalb_Chr00c03_876926	A/C	Lalb_Chr00c03	876926	+	Lalb_v1	whitelupin	NA	NA	LUW	NA	AA	AA	AA	AA	AA	AA	AA	AA	AA	AA	AA	AA	AA	AA	AA	AA	AA	AA	AA	AA	AA	AA	AA	AA	AA	AA	AA	NN	AA	NN	AA	AA	AA	AA	AA	NN	AA	AA
GBS	Lalb_Chr00c03_876927	A/T	Lalb_Chr00c03	876927	+	Lalb_v1	whitelupin	NA	NA	LUW	NA	AA	AA	AA	AA	AA	AA	AA	AA	AA	AA	AA	AA	AA	AA	AA	AA	AA	AA	AA	AA	AA	AA	AA	AA	AA	AA	AA	NN	AA	NN	AA	AA	AA	AA	AA	NN	AA	AA
GBS	Lalb_Chr00c03_876980	C/A	Lalb_Chr00c03	876980	+	Lalb_v1	whitelupin	NA	NA	LUW	NA	CC	CC	CC	CC	CC	CC	CC	CC	CC	CC	CC	CC	CC	CC	CC	CC	CC	CC	CC	CC	CC	CC	CC	CC	CC	CC	CC	NN	CC	NN	CC	CC	CC	CC	CC	NN	CC	CC
GBS	Lalb_Chr00c04_30659	C/A	Lalb_Chr00c04	30659	+	Lalb_v1	whitelupin	NA	NA	LUW	NA	CC	CC	CC	NN	CC	CC	CC	CC	CC	CC	CC	CC	CC	CC	CC	CC	CC	CC	CC	CC	CC	CC	NN	NN	CC	CC	CC	CC	CC	CC	NN	CC	CC	CC	CC	CC	CC	CC
GBS	Lalb_Chr00c04_277705	C/A	Lalb_Chr00c04	277705	+	Lalb_v1	whitelupin	NA	NA	LUW	NA	NN	NN	NN	NN	NN	NN	NN	NN	NN	NN	NN	NN	NN	NN	NN	NN	NN	NN	NN	NN	CA	NN	NN	NN	NN	NN	NN	CA	NN	CA	NN	NN	CA	NN	NN	CC	CA	NN
GBS	Lalb_Chr00c04_525936	T/C	Lalb_Chr00c04	525936	+	Lalb_v1	whitelupin	NA	NA	LUW	NA	NN	NN	NN	NN	NN	NN	NN	NN	NN	NN	NN	NN	NN	NN	NN	NN	NN	NN	NN	NN	NN	NN	NN	NN	NN	NN	NN	NN	NN	NN	NN	NN	NN	NN	NN	NN	NN	NN
GBS	Lalb_Chr00c04_525977	A/T	Lalb_Chr00c04	525977	+	Lalb_v1	whitelupin	NA	NA	LUW	NA	NN	NN	NN	NN	NN	NN	NN	NN	NN	NN	NN	NN	NN	NN	NN	NN	NN	NN	NN	NN	NN	NN	NN	NN	NN	NN	NN	AA	NN	NN	NN	AA	AA	NN	NN	NN	AA	NN
GBS	Lalb_Chr00c04_525987	T/A	Lalb_Chr00c04	525987	+	Lalb_v1	whitelupin	NA	NA	LUW	NA	NN	NN	NN	NN	NN	NN	NN	NN	NN	NN	NN	NN	NN	NN	NN	NN	NN	NN	NN	NN	NN	NN	NN	NN	NN	NN	NN	TT	NN	NN	NN	TT	TT	NN	NN	NN	TT	NN
GBS	Lalb_Chr00c04_526092	G/T	Lalb_Chr00c04	526092	+	Lalb_v1	whitelupin	NA	NA	LUW	NA	NN	NN	NN	NN	NN	NN	NN	NN	NN	NN	NN	NN	NN	NN	NN	NN	NN	NN	NN	NN	NN	NN	NN	NN	NN	NN	NN	GT	NN	NN	NN	NN	NN	NN	NN	NN	NN	NN
GBS	Lalb_Chr00c04_632657	G/A	Lalb_Chr00c04	632657	+	Lalb_v1	whitelupin	NA	NA	LUW	NA	NN	NN	NN	NN	NN	NN	NN	NN	NN	NN	NN	NN	NN	NN	NN	NN	NN	NN	NN	NN	GG	NN	NN	NN	GG	GG	GG	GG	NN	GG	NN	GG	NN	NN	GG	GG	GG	NN
GBS	Lalb_Chr00c04_650304	G/A	Lalb_Chr00c04	650304	+	Lalb_v1	whitelupin	NA	NA	LUW	NA	NN	NN	NN	NN	NN	NN	NN	NN	NN	NN	NN	NN	NN	NN	NN	NN	NN	NN	NN	NN	NN	NN	NN	NN	NN	NN	NN	GG	GG	NN	NN	NN	NN	NN	GG	NN	GG	NN
GBS	Lalb_Chr00c04_667925	T/C	Lalb_Chr00c04	667925	+	Lalb_v1	whitelupin	NA	NA	LUW	NA	NN	NN	NN	NN	NN	NN	NN	NN	NN	NN	NN	NN	NN	NN	NN	NN	NN	NN	NN	NN	NN	NN	NN	NN	NN	NN	NN	TT	NN	NN	NN	NN	NN	NN	NN	NN	NN	NN
GBS	Lalb_Chr00c04_864140	C/G	Lalb_Chr00c04	864140	+	Lalb_v1	whitelupin	NA	NA	LUW	NA	CC	CC	CC	CC	CC	CC	CC	CC	CC	CC	CC	CC	CC	CC	CC	CC	CC	CC	CC	CC	NN	CC	CC	CC	CC	CC	CC	NN	CC	NN	CC	CC	NN	CC	NN	NN	CC	CC
GBS	Lalb_Chr00c04_864335	A/G	Lalb_Chr00c04	864335	+	Lalb_v1	whitelupin	NA	NA	LUW	NA	AA	AA	AA	AA	AA	AA	AA	AA	AA	AA	AA	AA	AA	AA	AA	AA	AA	AA	AA	AA	NN	AA	AA	AA	AA	NN	AA	NN	AA	NN	AA	AA	NN	AA	AA	NN	AA	AA
GBS	Lalb_Chr00c05_379981	G/T	Lalb_Chr00c05	379981	+	Lalb_v1	whitelupin	NA	NA	LUW	NA	NN	NN	NN	NN	NN	NN	NN	NN	NN	NN	NN	NN	NN	NN	NN	NN	NN	NN	NN	NN	TT	NN	NN	NN	TT	NN	TT	TT	TT	TT	NN	TT	NN	NN	TT	TT	TT	NN
GBS	Lalb_Chr00c06_401064	C/A	Lalb_Chr00c06	401064	+	Lalb_v1	whitelupin	NA	NA	LUW	NA	NN	NN	NN	NN	NN	NN	NN	NN	NN	NN	NN	NN	NN	NN	NN	NN	NN	NN	NN	NN	NN	NN	NN	NN	NN	NN	NN	CC	CC	CA	NN	CC	NN	NN	NN	NN	NN	NN
GBS	Lalb_Chr00c06_401093	C/T	Lalb_Chr00c06	401093	+	Lalb_v1	whitelupin	NA	NA	LUW	NA	NN	NN	NN	NN	NN	NN	NN	NN	NN	NN	NN	NN	NN	NN	NN	NN	NN	NN	NN	NN	NN	NN	NN	NN	NN	NN	NN	CT	TT	CT	NN	TT	NN	NN	NN	NN	NN	NN
GBS	Lalb_Chr00c06_419466	A/C	Lalb_Chr00c06	419466	+	Lalb_v1	whitelupin	NA	NA	LUW	NA	NN	NN	NN	NN	NN	NN	NN	NN	NN	NN	NN	NN	NN	NN	NN	NN	NN	NN	NN	NN	AA	NN	NN	NN	AA	AA	AA	AA	AA	CC	NN	AA	AA	NN	AA	AA	CC	NN
GBS	Lalb_Chr00c06_476271	A/G	Lalb_Chr00c06	476271	+	Lalb_v1	whitelupin	NA	NA	LUW	NA	NN	NN	NN	NN	NN	NN	NN	NN	NN	NN	NN	NN	NN	NN	NN	NN	NN	NN	NN	NN	NN	NN	NN	NN	NN	NN	AA	NN	NN	NN	NN	AA	NN	NN	NN	NN	NN	NN
GBS	Lalb_Chr00c07_93113	T/C	Lalb_Chr00c07	93113	+	Lalb_v1	whitelupin	NA	NA	LUW	NA	NN	NN	NN	NN	NN	NN	NN	NN	NN	NN	NN	NN	NN	NN	NN	NN	NN	NN	NN	NN	TT	NN	NN	NN	NN	TT	NN	TT	TT	NN	NN	TT	NN	NN	TT	NN	TC	NN
GBS	Lalb_Chr00c07_121239	C/A	Lalb_Chr00c07	121239	+	Lalb_v1	whitelupin	NA	NA	LUW	NA	NN	NN	NN	NN	NN	NN	NN	NN	NN	NN	NN	NN	NN	NN	NN	NN	NN	NN	NN	NN	NN	NN	NN	NN	CC	NN	NN	CC	CC	CC	NN	CC	CC	NN	CC	NN	CC	NN
GBS	Lalb_Chr00c07_207111	A/G	Lalb_Chr00c07	207111	+	Lalb_v1	whitelupin	NA	NA	LUW	NA	NN	NN	NN	NN	NN	NN	NN	NN	NN	NN	NN	NN	NN	NN	AA	NN	NN	NN	AA	NN	NN	NN	NN	NN	NN	NN	NN	NN	NN	NN	NN	NN	NN	NN	NN	NN	NN	AA
GBS	Lalb_Chr00c07_214403	C/T	Lalb_Chr00c07	214403	+	Lalb_v1	whitelupin	NA	NA	LUW	NA	NN	NN	NN	NN	NN	NN	NN	NN	NN	NN	NN	NN	NN	NN	NN	NN	NN	NN	NN	NN	NN	NN	NN	NN	NN	NN	NN	NN	NN	NN	NN	CC	NN	NN	NN	NN	CC	CC
GBS	Lalb_Chr00c07_216689	C/G	Lalb_Chr00c07	216689	+	Lalb_v1	whitelupin	NA	NA	LUW	NA	NN	CC	NN	CC	NN	CC	NN	CC	CC	CC	CC	NN	NN	NN	CC	NN	NN	NN	CC	NN	CC	CC	NN	NN	NN	NN	CC	CC	CC	NN	NN	NN	NN	NN	NN	NN	NN	CC
GBS	Lalb_Chr00c07_219825	T/C	Lalb_Chr00c07	219825	+	Lalb_v1	whitelupin	NA	NA	LUW	NA	NN	NN	NN	NN	TT	NN	NN	NN	NN	NN	NN	NN	NN	NN	NN	NN	NN	NN	NN	NN	TT	TT	NN	NN	TT	TT	NN	TT	TT	TT	NN	TT	TT	NN	TT	TT	TT	NN
GBS	Lalb_Chr00c07_219828	G/T	Lalb_Chr00c07	219828	+	Lalb_v1	whitelupin	NA	NA	LUW	NA	NN	NN	NN	NN	NN	NN	NN	NN	NN	NN	NN	NN	NN	NN	NN	NN	NN	NN	NN	NN	GT	NN	NN	NN	NN	NN	NN	NN	NN	NN	NN	NN	NN	NN	NN	NN	NN	NN
GBS	Lalb_Chr00c07_219844	G/T	Lalb_Chr00c07	219844	+	Lalb_v1	whitelupin	NA	NA	LUW	NA	GG	NN	NN	GG	GG	NN	NN	NN	NN	GG	NN	NN	NN	NN	NN	NN	NN	NN	GG	GG	GG	GG	NN	NN	GG	GG	NN	GG	GG	GG	GG	GG	GG	NN	GG	GG	GT	GG
GBS	Lalb_Chr00c07_219852	T/C	Lalb_Chr00c07	219852	+	Lalb_v1	whitelupin	NA	NA	LUW	NA	CC	NN	NN	CC	CC	NN	NN	NN	NN	CC	NN	NN	NN	NN	NN	NN	NN	NN	CC	CC	TC	CC	NN	NN	CC	CC	NN	CC	CC	CC	CC	CC	CC	NN	CC	CC	CC	CC
GBS	Lalb_Chr00c07_271429	T/G	Lalb_Chr00c07	271429	+	Lalb_v1	whitelupin	NA	NA	LUW	NA	NN	NN	NN	NN	NN	NN	NN	NN	NN	NN	NN	NN	NN	TT	NN	NN	NN	NN	NN	NN	NN	NN	NN	NN	TT	NN	NN	NN	NN	TT	NN	TT	NN	NN	TT	TT	TT	TT
GBS	Lalb_Chr00c07_283924	C/A	Lalb_Chr00c07	283924	+	Lalb_v1	whitelupin	NA	NA	LUW	NA	NN	NN	NN	NN	NN	NN	NN	NN	NN	NN	NN	NN	NN	NN	NN	NN	NN	NN	NN	NN	NN	NN	NN	NN	NN	NN	NN	CC	NN	NN	NN	NN	NN	NN	NN	NN	NN	NN
GBS	Lalb_Chr00c07_283938	T/C	Lalb_Chr00c07	283938	+	Lalb_v1	whitelupin	NA	NA	LUW	NA	NN	NN	NN	NN	NN	NN	NN	NN	NN	NN	NN	NN	NN	NN	NN	NN	NN	NN	NN	NN	NN	NN	NN	NN	NN	NN	NN	TT	NN	NN	NN	NN	NN	NN	NN	NN	NN	NN
GBS	Lalb_Chr00c07_283953	C/A	Lalb_Chr00c07	283953	+	Lalb_v1	whitelupin	NA	NA	LUW	NA	NN	NN	NN	NN	NN	NN	NN	NN	NN	NN	NN	NN	NN	NN	NN	NN	NN	NN	NN	NN	NN	NN	NN	NN	NN	NN	NN	CC	NN	NN	NN	NN	NN	NN	NN	NN	NN	NN
GBS	Lalb_Chr00c07_283964	T/G	Lalb_Chr00c07	283964	+	Lalb_v1	whitelupin	NA	NA	LUW	NA	NN	NN	NN	NN	NN	NN	NN	NN	NN	NN	NN	NN	NN	NN	NN	NN	NN	NN	NN	NN	NN	NN	NN	NN	NN	NN	NN	TT	NN	TT	NN	NN	NN	NN	NN	NN	NN	NN
GBS	Lalb_Chr00c07_283978	G/C	Lalb_Chr00c07	283978	+	Lalb_v1	whitelupin	NA	NA	LUW	NA	NN	NN	NN	NN	NN	NN	NN	NN	NN	NN	NN	NN	NN	NN	NN	NN	NN	NN	NN	NN	NN	NN	NN	NN	NN	NN	NN	GG	NN	GG	NN	NN	NN	NN	NN	NN	NN	NN
GBS	Lalb_Chr00c07_284016	C/T	Lalb_Chr00c07	284016	+	Lalb_v1	whitelupin	NA	NA	LUW	NA	NN	NN	NN	NN	NN	NN	NN	NN	NN	NN	NN	NN	NN	NN	NN	NN	NN	NN	NN	NN	NN	NN	NN	NN	NN	NN	NN	CC	NN	CC	NN	NN	NN	NN	NN	NN	NN	NN
GBS	Lalb_Chr00c07_284026	A/T	Lalb_Chr00c07	284026	+	Lalb_v1	whitelupin	NA	NA	LUW	NA	NN	NN	NN	NN	NN	NN	NN	NN	NN	NN	NN	NN	NN	NN	NN	NN	NN	NN	NN	NN	NN	NN	NN	NN	NN	NN	NN	AA	NN	AA	NN	NN	NN	NN	NN	AA	NN	NN
GBS	Lalb_Chr00c07_313976	C/G	Lalb_Chr00c07	313976	+	Lalb_v1	whitelupin	NA	NA	LUW	NA	NN	NN	NN	NN	NN	NN	NN	NN	NN	NN	NN	NN	NN	NN	NN	NN	NN	NN	NN	NN	CC	NN	NN	NN	NN	CC	GG	GG	GG	CC	NN	GG	GG	NN	GG	GG	GG	NN
GBS	Lalb_Chr00c07_314132	G/T	Lalb_Chr00c07	314132	+	Lalb_v1	whitelupin	NA	NA	LUW	NA	NN	NN	NN	NN	NN	NN	NN	NN	NN	NN	NN	NN	NN	NN	NN	NN	NN	NN	NN	NN	NN	NN	NN	NN	NN	GG	NN	GG	GG	GG	NN	GG	NN	NN	GG	GG	GG	NN
GBS	Lalb_Chr00c07_314233	G/A	Lalb_Chr00c07	314233	+	Lalb_v1	whitelupin	NA	NA	LUW	NA	NN	NN	NN	NN	NN	NN	NN	NN	GG	NN	NN	NN	GG	NN	NN	NN	NN	NN	NN	NN	NN	GG	NN	NN	NN	NN	NN	GG	NN	GG	NN	NN	NN	NN	NN	NN	NN	NN
GBS	Lalb_Chr00c07_376898	T/A	Lalb_Chr00c07	376898	+	Lalb_v1	whitelupin	NA	NA	LUW	NA	NN	NN	NN	NN	NN	NN	NN	NN	TA	NN	NN	NN	NN	TT	TT	NN	NN	NN	NN	NN	NN	TT	NN	NN	NN	TT	NN	NN	NN	TT	NN	TT	TT	NN	TT	NN	TT	TT
GBS	Lalb_Chr00c07_376908	C/A	Lalb_Chr00c07	376908	+	Lalb_v1	whitelupin	NA	NA	LUW	NA	NN	NN	NN	CC	NN	NN	NN	NN	NN	NN	NN	NN	NN	CC	CA	NN	NN	CC	NN	NN	CC	CC	NN	NN	NN	CA	NN	CC	CC	CC	NN	CC	CC	NN	CC	NN	CC	CC
GBS	Lalb_Chr00c07_376911	C/A	Lalb_Chr00c07	376911	+	Lalb_v1	whitelupin	NA	NA	LUW	NA	NN	NN	NN	CC	NN	NN	NN	NN	CC	NN	NN	NN	NN	CC	CC	NN	NN	CC	NN	NN	CC	CC	NN	NN	NN	CC	NN	CC	CC	CC	NN	CC	CC	NN	CC	NN	CC	CC
GBS	Lalb_Chr00c07_376960	C/T	Lalb_Chr00c07	376960	+	Lalb_v1	whitelupin	NA	NA	LUW	NA	NN	NN	NN	CC	NN	NN	NN	NN	CC	NN	NN	NN	NN	CC	CC	NN	NN	CC	NN	NN	CC	CC	NN	NN	NN	CC	NN	CC	CC	CC	NN	CC	CC	NN	CC	NN	CC	CC
GBS	Lalb_Chr00c10_77577	G/T	Lalb_Chr00c10	77577	+	Lalb_v1	whitelupin	NA	NA	LUW	NA	NN	GG	GG	NN	GG	GG	NN	NN	NN	GG	GG	NN	NN	NN	NN	NN	NN	NN	NN	GG	NN	NN	NN	NN	NN	NN	GG	NN	NN	NN	NN	NN	NN	NN	NN	NN	NN	NN
GBS	Lalb_Chr00c10_77654	T/A	Lalb_Chr00c10	77654	+	Lalb_v1	whitelupin	NA	NA	LUW	NA	TT	AA	TT	NN	TA	TT	TT	TT	TA	TT	TT	TA	TT	TT	TT	TT	TT	TT	TT	TA	AA	TT	TT	TA	TA	TA	TT	AA	TT	AA	TT	TA	AA	TT	AA	AA	AA	TA
GBS	Lalb_Chr00c10_153608	C/T	Lalb_Chr00c10	153608	+	Lalb_v1	whitelupin	NA	NA	LUW	NA	NN	NN	CC	NN	CC	CC	NN	NN	NN	CC	CC	NN	NN	NN	NN	CC	CC	NN	CC	NN	CC	NN	NN	NN	NN	NN	NN	CC	NN	NN	CC	NN	NN	CC	CC	CC	CC	CC
GBS	Lalb_Chr00c10_153618	T/C	Lalb_Chr00c10	153618	+	Lalb_v1	whitelupin	NA	NA	LUW	NA	NN	NN	TT	NN	TT	TT	NN	NN	NN	TT	TT	NN	NN	NN	NN	TT	TT	NN	TT	NN	TT	NN	NN	NN	NN	NN	NN	TT	NN	NN	TT	NN	NN	TT	TT	TT	TT	TT
GBS	Lalb_Chr00c10_274604	G/T	Lalb_Chr00c10	274604	+	Lalb_v1	whitelupin	NA	NA	LUW	NA	NN	NN	NN	NN	NN	NN	NN	NN	NN	NN	NN	NN	NN	NN	NN	NN	NN	NN	NN	NN	NN	NN	NN	NN	NN	NN	GG	GG	NN	NN	NN	GG	NN	NN	GG	NN	NN	NN
GBS	Lalb_Chr00c10_332826	A/G	Lalb_Chr00c10	332826	+	Lalb_v1	whitelupin	NA	NA	LUW	NA	GG	AA	AA	GG	AA	AA	GG	GG	GG	GG	AA	GG	GG	GG	GG	GG	GG	GG	GG	AA	GG	GG	GG	GG	GG	GG	AA	AA	NN	GG	GG	GG	NN	GG	AA	AA	AA	GG
GBS	Lalb_Chr00c11_308259	C/A	Lalb_Chr00c11	308259	+	Lalb_v1	whitelupin	NA	NA	LUW	NA	NN	NN	NN	NN	NN	NN	NN	NN	NN	NN	NN	NN	NN	NN	NN	NN	NN	NN	NN	NN	NN	NN	NN	NN	NN	NN	NN	NN	NN	CC	NN	NN	NN	NN	NN	NN	CC	NN
GBS	Lalb_Chr00c12_24689	G/C	Lalb_Chr00c12	24689	+	Lalb_v1	whitelupin	NA	NA	LUW	NA	NN	NN	NN	NN	NN	NN	NN	NN	NN	NN	NN	NN	NN	NN	NN	NN	NN	NN	NN	NN	NN	NN	NN	NN	NN	NN	NN	GG	NN	NN	NN	NN	NN	NN	NN	NN	NN	NN
GBS	Lalb_Chr00c12_24693	G/C	Lalb_Chr00c12	24693	+	Lalb_v1	whitelupin	NA	NA	LUW	NA	NN	NN	NN	NN	NN	NN	NN	NN	NN	NN	NN	NN	NN	NN	NN	NN	NN	NN	NN	NN	NN	NN	NN	NN	NN	NN	NN	CC	NN	NN	NN	NN	NN	NN	NN	NN	NN	NN
GBS	Lalb_Chr00c12_45679	A/T	Lalb_Chr00c12	45679	+	Lalb_v1	whitelupin	NA	NA	LUW	NA	NN	NN	NN	NN	NN	NN	NN	NN	NN	NN	NN	NN	NN	NN	NN	NN	NN	NN	NN	NN	AA	NN	NN	NN	NN	AA	AA	AA	AA	NN	NN	AA	AA	NN	AA	AA	AA	NN
GBS	Lalb_Chr00c12_45692	G/T	Lalb_Chr00c12	45692	+	Lalb_v1	whitelupin	NA	NA	LUW	NA	NN	NN	NN	NN	NN	NN	NN	NN	NN	NN	NN	NN	NN	NN	NN	NN	NN	NN	NN	NN	GG	NN	NN	NN	NN	GG	GG	GG	GG	NN	NN	GG	GG	NN	GG	GG	GG	NN
GBS	Lalb_Chr00c12_47544	A/T	Lalb_Chr00c12	47544	+	Lalb_v1	whitelupin	NA	NA	LUW	NA	NN	NN	NN	NN	NN	AA	NN	NN	NN	NN	NN	NN	NN	NN	NN	NN	NN	NN	NN	NN	NN	NN	NN	NN	NN	NN	NN	NN	NN	NN	NN	NN	NN	NN	NN	NN	NN	NN
GBS	Lalb_Chr00c12_82810	G/C	Lalb_Chr00c12	82810	+	Lalb_v1	whitelupin	NA	NA	LUW	NA	NN	NN	NN	GG	NN	CC	NN	NN	NN	NN	CC	NN	NN	NN	GG	NN	NN	GG	NN	GG	CC	GG	NN	NN	NN	GG	NN	GG	GG	NN	NN	GG	GG	NN	GG	GG	GG	GG
GBS	Lalb_Chr00c12_82832	T/A	Lalb_Chr00c12	82832	+	Lalb_v1	whitelupin	NA	NA	LUW	NA	NN	NN	NN	TT	NN	TT	NN	NN	NN	NN	TT	NN	NN	NN	TT	NN	NN	TT	NN	TT	TT	TT	NN	NN	NN	TT	NN	TT	TT	NN	NN	TT	TT	NN	TT	TT	TT	TT
GBS	Lalb_Chr00c13_101243	A/T	Lalb_Chr00c13	101243	+	Lalb_v1	whitelupin	NA	NA	LUW	NA	AA	NN	NN	NN	AA	NN	NN	NN	NN	NN	NN	NN	NN	NN	NN	NN	NN	NN	AA	NN	NN	NN	AA	NN	NN	NN	NN	NN	NN	NN	NN	NN	NN	NN	NN	NN	NN	NN
GBS	Lalb_Chr00c13_283868	C/T	Lalb_Chr00c13	283868	+	Lalb_v1	whitelupin	NA	NA	LUW	NA	NN	NN	NN	NN	NN	NN	NN	NN	NN	NN	NN	NN	CC	NN	NN	NN	NN	NN	NN	NN	CC	NN	NN	NN	CC	CC	CC	CC	CC	CC	CC	CC	NN	NN	CC	NN	CC	NN
GBS	Lalb_Chr00c13_283959	T/C	Lalb_Chr00c13	283959	+	Lalb_v1	whitelupin	NA	NA	LUW	NA	NN	NN	NN	NN	NN	NN	NN	NN	NN	NN	NN	NN	NN	NN	NN	NN	NN	NN	NN	NN	NN	NN	NN	NN	NN	NN	NN	NN	NN	TT	NN	NN	NN	NN	NN	TT	TT	NN
GBS	Lalb_Chr00c13_283973	T/C	Lalb_Chr00c13	283973	+	Lalb_v1	whitelupin	NA	NA	LUW	NA	NN	NN	NN	NN	NN	NN	NN	NN	NN	NN	NN	NN	NN	NN	NN	NN	NN	NN	NN	NN	TT	NN	NN	NN	NN	NN	TT	TT	TT	TT	NN	NN	NN	NN	NN	TT	TT	NN
GBS	Lalb_Chr00c14_80591	C/A	Lalb_Chr00c14	80591	+	Lalb_v1	whitelupin	NA	NA	LUW	NA	NN	NN	NN	NN	NN	CC	NN	NN	NN	NN	CC	NN	NN	NN	NN	NN	NN	CC	NN	CC	CC	CC	NN	NN	NN	CC	NN	CC	CC	CC	NN	CC	NN	NN	CC	NN	CC	NN
GBS	Lalb_Chr00c14_315077	G/T	Lalb_Chr00c14	315077	+	Lalb_v1	whitelupin	NA	NA	LUW	NA	NN	NN	GG	NN	NN	GG	NN	NN	NN	NN	GG	NN	NN	GG	NN	NN	NN	NN	NN	GG	GG	NN	NN	NN	GG	GG	GG	GG	GG	GG	NN	GG	NN	NN	GG	GG	GG	NN
GBS	Lalb_Chr00c14_317537	G/T	Lalb_Chr00c14	317537	+	Lalb_v1	whitelupin	NA	NA	LUW	NA	NN	NN	NN	NN	NN	NN	NN	NN	NN	NN	NN	NN	NN	NN	NN	NN	NN	NN	NN	NN	GG	NN	NN	NN	GG	NN	NN	GG	GG	GG	NN	GG	NN	NN	GG	GG	GG	NN
GBS	Lalb_Chr00c14_317542	G/A	Lalb_Chr00c14	317542	+	Lalb_v1	whitelupin	NA	NA	LUW	NA	NN	NN	NN	NN	NN	NN	NN	NN	NN	NN	NN	NN	NN	NN	NN	NN	NN	NN	NN	NN	GG	NN	NN	NN	GG	NN	NN	GG	GG	GG	NN	GG	NN	NN	GG	GG	GG	NN
GBS	Lalb_Chr00c15_241066	C/T	Lalb_Chr00c15	241066	+	Lalb_v1	whitelupin	NA	NA	LUW	NA	NN	NN	CC	NN	NN	NN	NN	NN	NN	NN	NN	NN	NN	NN	NN	NN	NN	NN	NN	NN	CC	NN	NN	NN	NN	NN	CC	TT	TT	NN	NN	NN	NN	NN	CC	CC	NN	NN
GBS	Lalb_Chr00c15_241079	G/A	Lalb_Chr00c15	241079	+	Lalb_v1	whitelupin	NA	NA	LUW	NA	NN	NN	GG	NN	NN	NN	NN	NN	NN	NN	NN	NN	NN	NN	NN	NN	NN	NN	NN	NN	GG	NN	NN	NN	NN	NN	GG	GG	GG	NN	NN	NN	NN	NN	GG	GG	NN	NN
GBS	Lalb_Chr00c16_145431	C/T	Lalb_Chr00c16	145431	+	Lalb_v1	whitelupin	NA	NA	LUW	NA	NN	NN	NN	NN	NN	NN	NN	NN	NN	NN	NN	NN	CC	NN	NN	NN	NN	NN	NN	NN	CC	NN	NN	NN	NN	NN	NN	CC	CC	CC	NN	NN	NN	NN	CC	CC	CC	NN
GBS	Lalb_Chr00c16_156033	T/A	Lalb_Chr00c16	156033	+	Lalb_v1	whitelupin	NA	NA	LUW	NA	NN	NN	AA	TT	TT	NN	NN	NN	TT	NN	NN	NN	NN	NN	NN	NN	NN	NN	NN	NN	NN	NN	NN	NN	NN	NN	NN	NN	NN	NN	NN	NN	NN	NN	NN	NN	NN	NN
GBS	Lalb_Chr00c16_229963	C/T	Lalb_Chr00c16	229963	+	Lalb_v1	whitelupin	NA	NA	LUW	NA	NN	NN	NN	NN	NN	NN	NN	NN	NN	NN	NN	NN	NN	NN	NN	NN	NN	NN	NN	NN	CC	NN	NN	NN	NN	CC	CC	CC	NN	NN	NN	CC	CC	NN	CC	NN	CC	NN
GBS	Lalb_Chr00c16_291322	A/T	Lalb_Chr00c16	291322	+	Lalb_v1	whitelupin	NA	NA	LUW	NA	NN	AA	AA	NN	AA	NN	NN	NN	AA	AA	NN	AA	AA	NN	AA	AA	AA	AA	AA	NN	AA	NN	AA	AA	AA	AA	AA	AA	AA	AA	AA	AA	AA	NN	AA	AA	AA	NN
GBS	Lalb_Chr00c18_270043	T/A	Lalb_Chr00c18	270043	+	Lalb_v1	whitelupin	NA	NA	LUW	NA	NN	NN	NN	NN	NN	NN	NN	NN	TT	NN	NN	NN	NN	NN	NN	TT	TT	TT	TT	NN	NN	TT	NN	TT	NN	NN	NN	NN	NN	NN	NN	NN	NN	NN	NN	NN	NN	NN
GBS	Lalb_Chr00c18_270057	C/A	Lalb_Chr00c18	270057	+	Lalb_v1	whitelupin	NA	NA	LUW	NA	NN	NN	NN	NN	NN	NN	NN	NN	AA	NN	NN	NN	NN	NN	NN	AA	AA	AA	AA	NN	NN	AA	NN	AA	NN	NN	NN	NN	NN	NN	NN	NN	NN	NN	NN	NN	NN	NN
GBS	Lalb_Chr00c18_270074	C/G	Lalb_Chr00c18	270074	+	Lalb_v1	whitelupin	NA	NA	LUW	NA	NN	NN	NN	NN	NN	NN	NN	NN	CC	NN	NN	NN	NN	NN	NN	CC	NN	NN	GG	NN	NN	CC	NN	NN	NN	NN	NN	NN	NN	NN	NN	NN	NN	NN	NN	NN	NN	NN
GBS	Lalb_Chr00c18_270080	T/A	Lalb_Chr00c18	270080	+	Lalb_v1	whitelupin	NA	NA	LUW	NA	NN	NN	NN	NN	NN	NN	NN	NN	NN	NN	NN	NN	NN	NN	NN	AA	NN	NN	TT	NN	NN	AA	NN	NN	NN	NN	NN	NN	NN	NN	NN	NN	NN	NN	NN	NN	NN	NN
GBS	Lalb_Chr00c19_146280	C/T	Lalb_Chr00c19	146280	+	Lalb_v1	whitelupin	NA	NA	LUW	NA	NN	NN	NN	NN	NN	NN	NN	NN	NN	NN	NN	NN	NN	NN	NN	NN	NN	NN	NN	NN	NN	NN	NN	NN	NN	NN	NN	CC	NN	TT	NN	NN	NN	NN	NN	NN	NN	NN
GBS	Lalb_Chr00c19_162332	A/G	Lalb_Chr00c19	162332	+	Lalb_v1	whitelupin	NA	NA	LUW	NA	NN	NN	NN	NN	NN	GG	NN	NN	NN	NN	NN	NN	NN	NN	AA	NN	NN	NN	NN	AA	AA	NN	NN	NN	AA	AA	AA	AA	AA	AA	NN	AA	AA	NN	AA	AA	AA	AA
GBS	Lalb_Chr00c19_162345	A/T	Lalb_Chr00c19	162345	+	Lalb_v1	whitelupin	NA	NA	LUW	NA	NN	NN	NN	NN	NN	TT	NN	NN	NN	NN	NN	NN	NN	NN	AA	NN	NN	NN	NN	AA	AA	NN	NN	NN	AA	AA	AA	AA	AA	AA	NN	AA	AA	NN	AA	AA	AA	AA
GBS	Lalb_Chr00c20_52899	A/C	Lalb_Chr00c20	52899	+	Lalb_v1	whitelupin	NA	NA	LUW	NA	AA	AA	NN	AA	NN	AA	AA	AA	AA	AA	AA	AA	AA	AA	AA	AA	AA	AA	AA	AA	AA	AA	AA	CC	AA	AA	AA	AA	AA	AA	AA	AA	AA	NN	AA	AA	AA	AA
GBS	Lalb_Chr00c20_66431	C/T	Lalb_Chr00c20	66431	+	Lalb_v1	whitelupin	NA	NA	LUW	NA	NN	NN	NN	NN	NN	NN	NN	NN	NN	NN	NN	NN	NN	NN	NN	NN	NN	NN	NN	NN	NN	NN	NN	NN	NN	NN	NN	NN	NN	NN	NN	NN	CC	NN	NN	NN	NN	NN
GBS	Lalb_Chr00c22_123237	A/C	Lalb_Chr00c22	123237	+	Lalb_v1	whitelupin	NA	NA	LUW	NA	NN	NN	NN	NN	NN	NN	NN	NN	NN	NN	NN	NN	NN	NN	NN	NN	NN	NN	NN	NN	NN	NN	NN	NN	NN	NN	AA	AA	NN	AA	NN	NN	NN	NN	NN	NN	NN	NN
GBS	Lalb_Chr00c22_123337	C/T	Lalb_Chr00c22	123337	+	Lalb_v1	whitelupin	NA	NA	LUW	NA	NN	NN	NN	NN	NN	NN	NN	NN	NN	NN	NN	NN	NN	NN	NN	NN	NN	NN	NN	NN	CC	NN	NN	NN	NN	NN	NN	NN	NN	NN	NN	NN	NN	NN	NN	NN	NN	NN
GBS	Lalb_Chr00c24_21445	T/C	Lalb_Chr00c24	21445	+	Lalb_v1	whitelupin	NA	NA	LUW	NA	TT	NN	TT	TT	TT	TT	TT	TT	NN	TT	TT	NN	NN	TT	TT	NN	TT	TT	TT	TT	TT	TT	TT	NN	TT	TT	TT	TT	TT	TT	TT	TT	TT	TT	TT	TT	TT	TT
GBS	Lalb_Chr00c24_34151	T/A	Lalb_Chr00c24	34151	+	Lalb_v1	whitelupin	NA	NA	LUW	NA	NN	NN	NN	NN	NN	NN	NN	NN	NN	NN	NN	NN	NN	NN	NN	NN	NN	NN	NN	NN	NN	NN	NN	NN	NN	NN	NN	NN	TA	NN	NN	TT	NN	NN	NN	AA	NN	NN
GBS	Lalb_Chr00c29_87601	A/C	Lalb_Chr00c29	87601	+	Lalb_v1	whitelupin	NA	NA	LUW	NA	NN	NN	NN	AA	NN	NN	NN	NN	NN	AA	NN	NN	NN	AA	AA	AA	AA	AA	AA	AA	NN	NN	NN	NN	NN	NN	NN	NN	NN	NN	AA	NN	NN	AA	NN	NN	NN	AA
GBS	Lalb_Chr00c29_104316	C/T	Lalb_Chr00c29	104316	+	Lalb_v1	whitelupin	NA	NA	LUW	NA	CC	CC	CC	CC	CC	CC	CC	CC	CC	CC	CC	CC	CC	CC	CC	CC	CC	CC	CC	CC	CC	CC	CC	CC	CC	CC	CC	NN	NN	NN	CC	CC	NN	CC	CC	NN	CC	CC
GBS	Lalb_Chr00c29_123779	A/G	Lalb_Chr00c29	123779	+	Lalb_v1	whitelupin	NA	NA	LUW	NA	NN	AA	NN	NN	NN	NN	AA	NN	AA	NN	NN	AA	AA	NN	AA	AA	NN	NN	AA	NN	NN	AA	NN	AA	NN	NN	NN	NN	NN	NN	NN	NN	NN	NN	NN	NN	NN	AA
GBS	Lalb_Chr00c29_123862	A/C	Lalb_Chr00c29	123862	+	Lalb_v1	whitelupin	NA	NA	LUW	NA	AA	AA	AA	AA	AA	AA	AA	AA	AA	AA	AA	AA	AA	NN	AA	AA	AA	AA	AA	AA	NN	AA	AA	AA	NN	NN	NN	NN	NN	NN	AA	NN	NN	AA	AA	NN	NN	AA
GBS	Lalb_Chr00c29_127992	C/A	Lalb_Chr00c29	127992	+	Lalb_v1	whitelupin	NA	NA	LUW	NA	CC	CC	CC	CC	CC	CC	CC	CC	CC	CC	CC	CC	CC	CC	CC	CC	CC	CC	CC	CC	NN	CC	CC	CC	CC	NN	CC	NN	NN	NN	CC	NN	NN	CC	NN	NN	NN	CC
GBS	Lalb_Chr00c29_132826	C/G	Lalb_Chr00c29	132826	+	Lalb_v1	whitelupin	NA	NA	LUW	NA	CC	CC	CC	CC	CC	CC	CC	CC	CC	CC	CC	CC	CC	CC	CC	CC	CC	CC	CC	CC	CC	CC	CC	CC	CC	CC	CC	CC	CC	CC	CC	CC	CC	CC	CC	CC	CC	CC
GBS	Lalb_Chr00c29_134975	T/C	Lalb_Chr00c29	134975	+	Lalb_v1	whitelupin	NA	NA	LUW	NA	TT	TT	NN	TT	NN	NN	TT	NN	TT	NN	NN	TT	TT	TT	TT	TT	TT	TT	TT	TT	NN	TT	TT	TT	TT	TT	NN	NN	NN	TT	TT	TT	TT	TT	TT	TT	TT	TT
GBS	Lalb_Chr00c29_134976	C/A	Lalb_Chr00c29	134976	+	Lalb_v1	whitelupin	NA	NA	LUW	NA	CC	CC	NN	CC	NN	CC	CC	CC	CC	CC	NN	CC	CC	CC	CC	CC	CC	CC	CC	CC	NN	CC	CC	CC	CC	CC	NN	NN	NN	CC	CC	CC	CC	CC	CC	CC	CC	CC
GBS	Lalb_Chr00c30_152006	C/A	Lalb_Chr00c30	152006	+	Lalb_v1	whitelupin	NA	NA	LUW	NA	CC	CC	NN	CC	CC	NN	CC	CC	CC	CC	CC	CC	CC	CC	CC	CC	CC	NN	CC	CC	NN	CC	CC	CC	CC	CA	NN	CC	NN	NN	CC	CC	NN	CC	NN	NN	CC	CC
GBS	Lalb_Chr00c30_152034	T/G	Lalb_Chr00c30	152034	+	Lalb_v1	whitelupin	NA	NA	LUW	NA	TG	TT	NN	TG	TT	NN	TT	TG	TG	TT	TT	TT	TG	TT	TG	TT	TG	NN	TG	TT	NN	TG	TT	TG	TG	TG	NN	TT	NN	NN	TG	TG	NN	TG	NN	NN	TG	TG
GBS	Lalb_Chr00c30_152049	C/T	Lalb_Chr00c30	152049	+	Lalb_v1	whitelupin	NA	NA	LUW	NA	CC	CC	NN	CC	CC	NN	CC	CC	CC	CC	CC	CC	CC	CC	CC	CC	CC	CC	CC	CC	NN	CC	CC	CC	CC	CC	NN	CC	NN	NN	CC	CC	NN	CC	NN	NN	CC	CC
GBS	Lalb_Chr00c30_152177	G/T	Lalb_Chr00c30	152177	+	Lalb_v1	whitelupin	NA	NA	LUW	NA	NN	NN	NN	GG	NN	GG	NN	NN	NN	NN	NN	NN	NN	NN	NN	NN	NN	NN	GG	GG	TT	NN	NN	NN	GG	GG	NN	GG	GG	TT	GG	GG	GG	NN	GG	GG	GG	GG
GBS	Lalb_Chr00c30_152178	C/T	Lalb_Chr00c30	152178	+	Lalb_v1	whitelupin	NA	NA	LUW	NA	NN	NN	NN	CC	NN	CC	NN	NN	NN	NN	NN	NN	NN	NN	NN	NN	NN	NN	CC	CC	TT	NN	NN	NN	CC	CC	NN	CC	CC	TT	CC	CC	CC	NN	CC	CC	CC	CC
GBS	Lalb_Chr00c31_85397	G/A	Lalb_Chr00c31	85397	+	Lalb_v1	whitelupin	NA	NA	LUW	NA	NN	NN	NN	NN	NN	NN	NN	NN	NN	NN	NN	NN	NN	NN	NN	NN	NN	NN	NN	NN	AA	NN	NN	NN	NN	NN	NN	NN	NN	AA	NN	NN	NN	NN	NN	NN	NN	NN
GBS	Lalb_Chr00c32_96806	A/T	Lalb_Chr00c32	96806	+	Lalb_v1	whitelupin	NA	NA	LUW	NA	NN	NN	NN	NN	NN	NN	NN	NN	NN	NN	NN	NN	NN	NN	NN	NN	NN	NN	NN	NN	AT	NN	NN	NN	TT	AA	NN	AA	AA	TT	NN	AA	AA	NN	TT	AA	AA	NN
GBS	Lalb_Chr00c32_151203	T/C	Lalb_Chr00c32	151203	+	Lalb_v1	whitelupin	NA	NA	LUW	NA	TT	NN	NN	NN	NN	NN	NN	NN	TT	TC	TC	TC	TC	NN	TC	TC	NN	NN	TC	TC	TC	TC	NN	TC	TC	TC	TT	TC	TC	TC	TC	TC	TC	NN	TT	TC	TC	TT
GBS	Lalb_Chr00c32_151205	A/T	Lalb_Chr00c32	151205	+	Lalb_v1	whitelupin	NA	NA	LUW	NA	AA	NN	NN	NN	NN	NN	NN	NN	AA	AA	AA	AA	AA	NN	AA	AA	NN	NN	AA	AA	AA	AA	NN	AA	AA	AA	TT	AA	AA	AA	AA	AA	AA	NN	AA	AA	AA	AA
GBS	Lalb_Chr00c32_151223	C/G	Lalb_Chr00c32	151223	+	Lalb_v1	whitelupin	NA	NA	LUW	NA	CC	NN	NN	NN	NN	NN	NN	NN	CC	CG	CC	CC	CG	NN	CC	CC	NN	NN	CC	CC	CC	CC	NN	CC	CC	CC	CC	CC	CC	CC	CC	CG	CC	NN	CG	CC	CC	CC
GBS	Lalb_Chr00c42_32750	G/A	Lalb_Chr00c42	32750	+	Lalb_v1	whitelupin	NA	NA	LUW	NA	NN	NN	NN	NN	NN	NN	NN	NN	NN	NN	NN	NN	NN	NN	NN	NN	NN	NN	NN	NN	NN	NN	NN	NN	NN	NN	NN	NN	NN	NN	AA	NN	NN	NN	NN	NN	NN	NN
GBS	Lalb_Chr00c42_61947	T/A	Lalb_Chr00c42	61947	+	Lalb_v1	whitelupin	NA	NA	LUW	NA	TT	NN	TT	TT	TA	TT	TT	TT	TT	TT	TT	TT	TA	TA	TT	TT	TT	TT	TT	TT	TT	TT	TT	TT	TA	TA	TT	TA	TT	TT	TA	TA	TT	TT	TA	TT	TA	TT
GBS	Lalb_Chr00c42_83517	T/A	Lalb_Chr00c42	83517	+	Lalb_v1	whitelupin	NA	NA	LUW	NA	NN	NN	NN	NN	NN	NN	NN	NN	NN	NN	NN	NN	NN	NN	NN	NN	NN	NN	NN	NN	NN	NN	NN	NN	NN	NN	NN	NN	NN	NN	NN	NN	NN	NN	NN	TT	NN	NN
GBS	Lalb_Chr00c42_83519	G/A	Lalb_Chr00c42	83519	+	Lalb_v1	whitelupin	NA	NA	LUW	NA	NN	NN	NN	NN	NN	NN	NN	NN	NN	NN	NN	NN	NN	NN	NN	NN	NN	NN	NN	NN	NN	NN	NN	NN	NN	NN	NN	NN	NN	NN	NN	NN	NN	NN	NN	GG	NN	NN
GBS	Lalb_Chr00c42_83531	T/A	Lalb_Chr00c42	83531	+	Lalb_v1	whitelupin	NA	NA	LUW	NA	NN	NN	NN	NN	NN	NN	NN	NN	NN	NN	NN	NN	NN	NN	NN	NN	NN	NN	NN	NN	NN	NN	NN	NN	NN	NN	NN	NN	NN	NN	NN	NN	NN	NN	NN	TT	NN	NN
GBS	Lalb_Chr00c42_83548	A/T	Lalb_Chr00c42	83548	+	Lalb_v1	whitelupin	NA	NA	LUW	NA	NN	NN	NN	NN	NN	NN	NN	NN	NN	NN	NN	NN	NN	NN	NN	NN	NN	NN	NN	NN	NN	NN	NN	NN	NN	NN	NN	NN	NN	NN	NN	NN	NN	NN	NN	AA	NN	NN
GBS	Lalb_Chr00c42_115861	A/C	Lalb_Chr00c42	115861	+	Lalb_v1	whitelupin	NA	NA	LUW	NA	NN	CC	NN	NN	NN	NN	NN	AA	NN	NN	NN	NN	NN	NN	NN	NN	NN	NN	NN	NN	AA	NN	NN	NN	NN	AA	NN	AA	NN	NN	NN	NN	AA	NN	AA	NN	AA	NN
GBS	Lalb_Chr00c42_115866	T/C	Lalb_Chr00c42	115866	+	Lalb_v1	whitelupin	NA	NA	LUW	NA	NN	CC	NN	NN	NN	NN	NN	TT	NN	NN	NN	NN	NN	NN	NN	NN	NN	NN	NN	NN	TT	NN	NN	NN	NN	TT	NN	TT	NN	NN	NN	NN	TT	NN	TT	NN	TT	NN
GBS	Lalb_Chr00c43_47905	C/A	Lalb_Chr00c43	47905	+	Lalb_v1	whitelupin	NA	NA	LUW	NA	CC	NN	NN	NN	NN	NN	NN	NN	CC	NN	NN	NN	CC	CC	CC	CC	CC	CC	CC	NN	CC	CC	NN	NN	CC	CC	NN	CC	CC	CC	NN	CC	CC	CC	CC	CC	CC	CC
GBS	Lalb_Chr00c43_47930	A/T	Lalb_Chr00c43	47930	+	Lalb_v1	whitelupin	NA	NA	LUW	NA	AA	NN	NN	NN	NN	NN	NN	NN	AA	NN	NN	NN	AA	AA	AA	AA	AA	AA	AA	NN	AA	AA	NN	NN	AA	AA	NN	AA	AA	AA	NN	AA	AA	AA	AA	AA	AA	AA
GBS	Lalb_Chr00c44_42549	T/A	Lalb_Chr00c44	42549	+	Lalb_v1	whitelupin	NA	NA	LUW	NA	NN	NN	NN	NN	NN	NN	NN	NN	NN	NN	NN	NN	NN	NN	NN	NN	NN	NN	NN	NN	NN	NN	NN	NN	NN	NN	NN	NN	NN	TT	NN	NN	NN	NN	NN	NN	NN	NN
GBS	Lalb_Chr00c44_42593	T/C	Lalb_Chr00c44	42593	+	Lalb_v1	whitelupin	NA	NA	LUW	NA	NN	NN	NN	NN	NN	NN	NN	NN	TT	TT	NN	NN	TT	TT	TT	NN	TT	TT	TT	TT	NN	TT	NN	NN	NN	NN	NN	NN	TT	TT	TT	NN	NN	TT	TT	NN	NN	TT
GBS	Lalb_Chr00c44_42628	T/A	Lalb_Chr00c44	42628	+	Lalb_v1	whitelupin	NA	NA	LUW	NA	NN	NN	NN	NN	NN	NN	NN	NN	TT	NN	NN	NN	TT	TT	TT	NN	TT	TT	TT	TT	NN	TT	NN	NN	NN	NN	NN	NN	TT	NN	TT	NN	NN	TT	TT	NN	NN	TT
GBS	Lalb_Chr00c44_42636	T/G	Lalb_Chr00c44	42636	+	Lalb_v1	whitelupin	NA	NA	LUW	NA	NN	NN	NN	NN	NN	NN	NN	NN	GG	NN	NN	NN	NN	NN	GG	NN	NN	GG	NN	GG	NN	NN	NN	NN	NN	NN	NN	NN	GG	NN	NN	NN	NN	NN	NN	NN	NN	GG
GBS	Lalb_Chr00c45_26551	C/T	Lalb_Chr00c45	26551	+	Lalb_v1	whitelupin	NA	NA	LUW	NA	NN	NN	NN	NN	NN	NN	NN	NN	NN	NN	NN	NN	NN	NN	NN	NN	NN	NN	NN	NN	NN	NN	NN	NN	NN	NN	NN	NN	NN	CC	NN	NN	NN	NN	NN	NN	NN	NN
GBS	Lalb_Chr00c45_85454	C/T	Lalb_Chr00c45	85454	+	Lalb_v1	whitelupin	NA	NA	LUW	NA	CC	CC	CC	CC	NN	CC	CC	CC	CC	CC	CC	NN	NN	CC	CC	CC	CC	NN	CC	CC	CC	CC	NN	NN	CC	CC	CC	CC	CC	CC	NN	CC	CC	CC	CC	CC	CC	CC
GBS	Lalb_Chr00c50_42828	T/G	Lalb_Chr00c50	42828	+	Lalb_v1	whitelupin	NA	NA	LUW	NA	NN	TG	TT	TT	TT	NN	TT	NN	NN	TT	TT	NN	NN	NN	NN	TT	TT	NN	TT	NN	TT	NN	NN	NN	TT	TT	TT	TT	NN	TT	NN	TT	NN	TT	TT	NN	TT	NN
GBS	Lalb_Chr00c50_42854	C/T	Lalb_Chr00c50	42854	+	Lalb_v1	whitelupin	NA	NA	LUW	NA	NN	CC	CC	CC	CC	NN	CC	NN	NN	CC	CC	NN	NN	NN	NN	CC	CC	NN	CC	NN	CC	NN	NN	NN	CC	CC	CC	CC	NN	CC	NN	CC	NN	CC	CC	NN	CC	NN
GBS	Lalb_Chr01_18795	C/G	Lalb_Chr01	18795	+	Lalb_v1	whitelupin	NA	NA	LUW	NA	NN	NN	NN	NN	NN	NN	NN	NN	NN	NN	NN	NN	NN	NN	NN	NN	NN	NN	NN	NN	NN	NN	NN	NN	NN	NN	NN	NN	NN	NN	NN	NN	NN	NN	NN	NN	CC	NN
GBS	Lalb_Chr01_22575	A/C	Lalb_Chr01	22575	+	Lalb_v1	whitelupin	NA	NA	LUW	NA	AA	AA	NN	AA	AA	AA	AA	NN	AA	NN	NN	AA	NN	AA	AA	NN	NN	AA	AA	AA	NN	NN	NN	AA	NN	NN	NN	NN	NN	NN	NN	NN	NN	NN	NN	NN	NN	NN
GBS	Lalb_Chr01_22737	G/A	Lalb_Chr01	22737	+	Lalb_v1	whitelupin	NA	NA	LUW	NA	AA	GA	GA	AA	GA	GA	GA	GA	AA	GA	GA	GA	AA	GA	AA	GA	GA	GA	GA	GA	NN	GA	GA	GA	NN	NN	NN	NN	NN	NN	GA	NN	NN	GA	NN	NN	NN	GA
GBS	Lalb_Chr01_30597	T/C	Lalb_Chr01	30597	+	Lalb_v1	whitelupin	NA	NA	LUW	NA	TT	TT	TT	TT	TT	TT	TT	TT	TT	TT	TT	TT	TT	TT	TT	TT	TT	TT	TT	TT	NN	TT	TT	TT	NN	TT	TT	NN	TT	NN	TT	TT	NN	TT	NN	NN	TT	TT
GBS	Lalb_Chr01_33725	G/A	Lalb_Chr01	33725	+	Lalb_v1	whitelupin	NA	NA	LUW	NA	GG	GG	GG	GG	GG	GG	GG	GG	GG	GG	GG	GG	GG	GG	GG	GG	GG	GG	GG	GG	NN	GG	GG	GG	GG	GG	GG	GG	GG	NN	GG	GG	GG	GG	GG	NN	GG	GG
GBS	Lalb_Chr01_77095	T/C	Lalb_Chr01	77095	+	Lalb_v1	whitelupin	NA	NA	LUW	NA	NN	TT	NN	NN	NN	NN	TT	NN	TT	NN	NN	TT	TT	NN	TT	TT	NN	NN	TT	NN	NN	TT	NN	TT	NN	NN	NN	NN	NN	NN	NN	NN	NN	NN	NN	NN	NN	TT
GBS	Lalb_Chr01_79195	G/T	Lalb_Chr01	79195	+	Lalb_v1	whitelupin	NA	NA	LUW	NA	GG	GG	GT	GT	GT	GT	GG	GT	NN	GT	GT	GG	GG	GG	GG	GG	GG	GG	GG	GG	NN	GG	GG	GG	NN	NN	NN	NN	GT	NN	GG	GG	NN	GG	NN	NN	NN	GG
GBS	Lalb_Chr01_84525	T/C	Lalb_Chr01	84525	+	Lalb_v1	whitelupin	NA	NA	LUW	NA	TT	TT	CC	CC	TT	CC	TT	TT	TT	TT	TT	TT	TT	TT	TT	TT	TT	TT	TT	TT	NN	TT	TT	TT	NN	NN	NN	NN	TT	NN	TT	NN	TT	TT	TT	NN	NN	TT
GBS	Lalb_Chr01_89882	A/C	Lalb_Chr01	89882	+	Lalb_v1	whitelupin	NA	NA	LUW	NA	AA	AA	AA	AA	AA	AA	AA	AA	NN	AA	AA	AA	AA	AA	AA	AA	AA	AA	AA	AA	AA	AA	AA	AA	AA	AA	AA	AA	AA	AA	AA	AA	AA	AA	AA	AA	AA	AA
GBS	Lalb_Chr01_98869	A/G	Lalb_Chr01	98869	+	Lalb_v1	whitelupin	NA	NA	LUW	NA	AA	AA	AA	AA	AA	AA	AA	AA	AA	AA	AA	AA	AA	AA	AA	AA	AA	AA	AA	AA	NN	AA	AA	AA	AA	AA	NN	NN	AA	NN	AA	AA	NN	AA	NN	NN	NN	AA
GBS	Lalb_Chr01_124571	G/A	Lalb_Chr01	124571	+	Lalb_v1	whitelupin	NA	NA	LUW	NA	GG	GG	AA	NN	GG	AA	GG	GG	GG	GG	GG	GG	GG	GG	GG	GG	GG	GG	GG	GG	GG	GG	GG	GG	GG	NN	GG	AA	GG	NN	GG	GG	GG	GG	GG	GG	GG	GG
GBS	Lalb_Chr01_190385	G/A	Lalb_Chr01	190385	+	Lalb_v1	whitelupin	NA	NA	LUW	NA	GG	GG	AA	GG	GG	AA	GG	GG	GG	GG	GG	GG	GG	GG	GG	GG	GG	GG	GG	GG	GG	GG	GG	GG	GG	GG	GG	NN	GG	GG	GG	GG	GG	GG	GG	NN	GG	GG
GBS	Lalb_Chr01_199770	A/G	Lalb_Chr01	199770	+	Lalb_v1	whitelupin	NA	NA	LUW	NA	AA	NN	GG	GG	AA	GG	AA	AA	AA	AA	AA	AA	AA	AA	NN	AA	AA	AA	AA	AA	NN	AA	AA	AA	NN	NN	NN	NN	NN	NN	AA	NN	NN	NN	NN	NN	NN	AA
GBS	Lalb_Chr01_200802	A/T	Lalb_Chr01	200802	+	Lalb_v1	whitelupin	NA	NA	LUW	NA	AA	NN	NN	TT	NN	TT	AA	NN	NN	AA	AA	AA	AA	AA	NN	NN	AA	AA	AA	AA	NN	NN	AA	AA	AA	NN	NN	NN	NN	NN	NN	AA	NN	AA	NN	NN	NN	AA
GBS	Lalb_Chr01_200814	C/G	Lalb_Chr01	200814	+	Lalb_v1	whitelupin	NA	NA	LUW	NA	CC	NN	NN	CC	NN	GG	CC	NN	NN	CC	CC	CC	CC	CC	NN	NN	CC	CC	CC	CC	NN	NN	CC	CC	CC	NN	NN	NN	NN	NN	NN	CC	NN	CC	NN	NN	NN	CC
GBS	Lalb_Chr01_203179	C/G	Lalb_Chr01	203179	+	Lalb_v1	whitelupin	NA	NA	LUW	NA	CC	CC	CC	CC	CC	CC	CC	CC	CC	CC	CC	CC	NN	CC	CC	CC	CC	CC	CC	CC	NN	CC	CC	CC	NN	NN	NN	NN	NN	NN	CC	NN	NN	CC	NN	NN	NN	CC
GBS	Lalb_Chr01_203317	G/A	Lalb_Chr01	203317	+	Lalb_v1	whitelupin	NA	NA	LUW	NA	GG	GG	GG	AA	GG	GG	GG	GG	GG	GG	GG	GG	GG	GG	GG	GG	GG	GG	GG	GG	NN	GG	GG	GG	GG	AA	NN	AA	GG	NN	GG	GG	NN	GG	NN	NN	GG	GG
GBS	Lalb_Chr01_206412	C/T	Lalb_Chr01	206412	+	Lalb_v1	whitelupin	NA	NA	LUW	NA	CC	NN	NN	NN	NN	NN	NN	NN	NN	CC	CC	CC	NN	NN	NN	NN	CC	NN	CC	CC	NN	NN	NN	NN	NN	NN	NN	NN	NN	NN	NN	NN	NN	NN	NN	NN	NN	CC
GBS	Lalb_Chr01_209392	T/C	Lalb_Chr01	209392	+	Lalb_v1	whitelupin	NA	NA	LUW	NA	TT	TT	TT	TT	TT	TT	TT	TT	TT	TT	TT	TT	TT	TT	TT	TT	TT	TT	TT	TT	NN	TT	TT	TT	NN	TT	NN	NN	TT	NN	TT	NN	NN	NN	NN	NN	NN	TT
GBS	Lalb_Chr01_223658	C/A	Lalb_Chr01	223658	+	Lalb_v1	whitelupin	NA	NA	LUW	NA	CC	NN	CC	CC	CC	CC	NN	NN	NN	CC	CC	CC	CC	CC	CC	CC	CC	CC	CC	CC	NN	CC	CC	CC	NN	NN	NN	NN	NN	NN	CC	NN	NN	NN	NN	NN	NN	CC
GBS	Lalb_Chr01_223773	T/C	Lalb_Chr01	223773	+	Lalb_v1	whitelupin	NA	NA	LUW	NA	TT	NN	NN	CC	NN	NN	NN	NN	TT	TT	TT	TT	TT	TT	NN	TT	TT	TT	TT	TT	NN	TT	NN	NN	NN	NN	NN	NN	NN	NN	TT	NN	NN	TT	NN	NN	NN	TT
GBS	Lalb_Chr01_227775	G/A	Lalb_Chr01	227775	+	Lalb_v1	whitelupin	NA	NA	LUW	NA	GG	NN	AA	NN	NN	AA	NN	NN	NN	NN	NN	GG	GG	GG	NN	GG	GG	GG	GG	GG	NN	GG	GG	NN	NN	NN	NN	NN	NN	NN	GG	NN	NN	NN	NN	NN	NN	GG
GBS	Lalb_Chr01_236120	A/G	Lalb_Chr01	236120	+	Lalb_v1	whitelupin	NA	NA	LUW	NA	NN	NN	NN	NN	NN	NN	NN	NN	NN	NN	NN	NN	NN	NN	NN	NN	NN	NN	NN	NN	NN	NN	NN	NN	NN	NN	NN	NN	NN	NN	NN	NN	NN	NN	NN	NN	NN	NN
GBS	Lalb_Chr01_241463	A/G	Lalb_Chr01	241463	+	Lalb_v1	whitelupin	NA	NA	LUW	NA	AA	AA	AA	GG	AA	AA	AA	AA	NN	AA	AA	AA	AA	AA	AA	AA	AA	AA	AA	AA	NN	AA	AA	AA	AA	NN	NN	NN	AA	NN	AA	NN	AA	AA	NN	NN	NN	AA
GBS	Lalb_Chr01_260552	C/T	Lalb_Chr01	260552	+	Lalb_v1	whitelupin	NA	NA	LUW	NA	CC	CC	CC	CC	CC	CC	CC	CC	CC	CC	CC	CC	CC	CC	CC	CC	CC	CC	CC	CC	NN	CC	CC	CC	NN	NN	NN	NN	NN	NN	CC	NN	NN	CC	NN	NN	NN	CC
GBS	Lalb_Chr01_265573	A/T	Lalb_Chr01	265573	+	Lalb_v1	whitelupin	NA	NA	LUW	NA	AA	AA	TT	TT	AA	TT	AA	AA	AA	AA	AA	AA	AA	AA	AA	AA	AA	AA	AA	AA	NN	AA	AA	AA	AA	TT	AA	NN	AA	NN	AA	AA	NN	AA	AA	NN	AA	AA
GBS	Lalb_Chr01_283374	A/G	Lalb_Chr01	283374	+	Lalb_v1	whitelupin	NA	NA	LUW	NA	AA	AA	AA	AA	AA	AA	AA	AA	AA	AA	AA	AA	AA	AA	AA	AA	AA	AA	AA	AA	NN	AA	AA	AA	NN	AA	NN	NN	NN	NN	AA	NN	NN	AA	NN	NN	NN	AA
GBS	Lalb_Chr01_292566	C/T	Lalb_Chr01	292566	+	Lalb_v1	whitelupin	NA	NA	LUW	NA	NN	CC	NN	NN	NN	CC	NN	NN	NN	CC	NN	CC	NN	NN	NN	CC	CC	NN	CC	NN	NN	CC	NN	NN	NN	NN	NN	NN	CC	NN	CC	CC	NN	CC	NN	NN	NN	CC
GBS	Lalb_Chr01_310308	T/C	Lalb_Chr01	310308	+	Lalb_v1	whitelupin	NA	NA	LUW	NA	TT	TT	CC	CC	TT	CC	TT	TT	TT	TT	TT	TT	TT	TT	TT	TT	TT	TT	TT	TT	NN	TT	TT	TT	TT	CC	TT	NN	TT	NN	TT	TT	NN	TT	NN	NN	TT	TT
GBS	Lalb_Chr01_350686	C/A	Lalb_Chr01	350686	+	Lalb_v1	whitelupin	NA	NA	LUW	NA	CC	CC	CC	CC	CC	CC	CC	CC	CC	CC	CC	CC	CC	CC	CC	CC	CC	CC	CC	CC	NN	CC	CC	CC	NN	NN	NN	NN	CC	NN	CC	NN	NN	CC	NN	NN	NN	CC
GBS	Lalb_Chr01_358755	G/C	Lalb_Chr01	358755	+	Lalb_v1	whitelupin	NA	NA	LUW	NA	GG	GG	GG	GG	GG	GG	GG	GG	GG	GG	GG	GG	GG	GG	GG	GG	GG	GG	GG	GG	GG	GG	GG	GG	GG	GG	GG	GG	GG	GG	GG	GG	GG	GG	GG	GG	GG	GG
GBS	Lalb_Chr01_362935	C/T	Lalb_Chr01	362935	+	Lalb_v1	whitelupin	NA	NA	LUW	NA	CC	CC	TT	TT	CC	TT	CC	CC	CC	CC	CC	CC	CC	CC	CC	CC	CC	CC	CC	CC	NN	CC	CC	CC	CC	TT	NN	NN	CC	NN	CC	CC	CC	CC	CC	NN	CC	CC
GBS	Lalb_Chr01_363029	G/C	Lalb_Chr01	363029	+	Lalb_v1	whitelupin	NA	NA	LUW	NA	GG	GG	CC	CC	GG	CC	GG	GG	GG	GG	GG	GG	GG	GG	GG	GG	GG	GG	GG	GG	NN	GG	GG	GG	GG	NN	NN	NN	NN	NN	GG	GG	NN	GG	NN	NN	GG	GG
GBS	Lalb_Chr01_432471	A/C	Lalb_Chr01	432471	+	Lalb_v1	whitelupin	NA	NA	LUW	NA	AA	AC	AC	AC	AC	AC	AA	AA	NN	AC	AA	NN	NN	AC	NN	AA	AC	AC	AA	AC	NN	AA	AA	NN	AC	NN	CC	NN	AC	NN	NN	AC	NN	NN	CC	NN	CC	AC
GBS	Lalb_Chr01_479298	G/A	Lalb_Chr01	479298	+	Lalb_v1	whitelupin	NA	NA	LUW	NA	GG	GG	GG	GG	GG	GG	GG	GG	GG	GG	GG	GG	GG	GG	GG	GG	GG	GG	GG	GG	NN	GG	GG	GG	NN	NN	NN	NN	NN	NN	GG	NN	NN	GG	NN	NN	NN	GG
GBS	Lalb_Chr01_479318	C/A	Lalb_Chr01	479318	+	Lalb_v1	whitelupin	NA	NA	LUW	NA	CC	NN	CA	CA	CA	CA	CC	CA	CC	CA	CA	CC	CC	CC	NN	CC	CC	CC	CC	CC	NN	CC	CC	CC	CC	NN	NN	NN	NN	NN	CC	CC	NN	CC	NN	NN	NN	CC
GBS	Lalb_Chr01_481537	A/G	Lalb_Chr01	481537	+	Lalb_v1	whitelupin	NA	NA	LUW	NA	AA	AA	GG	GG	AA	GG	AA	AA	AA	AA	AA	AA	AA	AA	AA	AA	AA	AA	AA	AA	NN	AA	AA	AA	AA	GG	NN	NN	AA	NN	AA	AA	AA	AA	NN	NN	NN	AA
GBS	Lalb_Chr01_481601	C/T	Lalb_Chr01	481601	+	Lalb_v1	whitelupin	NA	NA	LUW	NA	CC	CC	CC	CC	CC	CC	CC	CC	CC	CC	CC	CC	CC	CC	CC	CC	CC	CC	CC	CC	CC	CC	CC	CC	CC	CC	CC	CC	CC	CC	CC	CC	CC	CC	CC	CC	CC	CC
GBS	Lalb_Chr01_529665	A/G	Lalb_Chr01	529665	+	Lalb_v1	whitelupin	NA	NA	LUW	NA	AA	AA	AA	AA	AA	AA	AA	AA	AA	AA	AA	AA	AA	AA	AA	AA	AA	AA	AA	AA	NN	AA	AA	AA	NN	AA	AA	NN	AA	NN	AA	AA	NN	AA	NN	NN	NN	AA
GBS	Lalb_Chr01_529697	T/A	Lalb_Chr01	529697	+	Lalb_v1	whitelupin	NA	NA	LUW	NA	TT	TT	TT	TT	TT	TT	TT	TT	TT	TT	TT	TT	TT	TT	TT	TT	TT	TT	TT	TT	NN	TT	TT	TT	NN	NN	NN	NN	NN	NN	TT	TT	NN	TT	NN	NN	NN	TT
GBS	Lalb_Chr01_529816	T/C	Lalb_Chr01	529816	+	Lalb_v1	whitelupin	NA	NA	LUW	NA	TT	TT	TT	TT	TT	TT	TT	TT	TT	TT	TT	TT	TT	TT	TT	TT	TT	TT	TT	TT	NN	TT	TT	TT	NN	NN	NN	NN	NN	NN	TT	NN	NN	TT	NN	NN	NN	TT
GBS	Lalb_Chr01_530097	G/A	Lalb_Chr01	530097	+	Lalb_v1	whitelupin	NA	NA	LUW	NA	GG	GG	GG	GG	GG	GG	GG	GG	GG	GG	GG	GG	GG	GG	GG	GG	GG	GG	GG	GG	NN	GG	GG	GG	NN	GG	GG	NN	GG	NN	GG	GG	NN	GG	NN	NN	GG	GG
GBS	Lalb_Chr01_530177	A/G	Lalb_Chr01	530177	+	Lalb_v1	whitelupin	NA	NA	LUW	NA	AA	AA	AA	AA	AA	AA	AA	AA	AA	AA	AA	AA	AA	AA	AA	AA	AA	AA	AA	AA	AA	AA	AA	AA	AA	AA	AA	AA	AA	AA	AA	AA	AA	AA	AA	AA	AA	AA
GBS	Lalb_Chr01_539537	G/A	Lalb_Chr01	539537	+	Lalb_v1	whitelupin	NA	NA	LUW	NA	NN	NN	NN	NN	NN	NN	NN	NN	NN	NN	NN	GG	NN	NN	NN	NN	NN	NN	NN	NN	NN	NN	NN	NN	NN	NN	NN	NN	NN	NN	NN	NN	NN	NN	NN	NN	NN	GG
GBS	Lalb_Chr01_543377	C/A	Lalb_Chr01	543377	+	Lalb_v1	whitelupin	NA	NA	LUW	NA	CC	CC	CC	CC	CC	CC	CC	CC	CC	CC	CC	CC	CC	CC	CC	CC	CC	CC	CC	CC	NN	CC	CC	CC	CC	CC	CC	NN	CC	NN	CC	CC	CC	CC	CC	NN	CC	CC
GBS	Lalb_Chr01_577029	C/T	Lalb_Chr01	577029	+	Lalb_v1	whitelupin	NA	NA	LUW	NA	TT	CC	CC	CC	CC	CC	TT	TT	CC	TT	TT	TT	TT	TT	TT	TT	TT	TT	TT	TT	NN	TT	TT	TT	NN	NN	TT	NN	NN	NN	TT	TT	NN	TT	NN	NN	TT	TT
GBS	Lalb_Chr01_580637	G/T	Lalb_Chr01	580637	+	Lalb_v1	whitelupin	NA	NA	LUW	NA	NN	NN	NN	GG	NN	GG	TT	NN	GG	TT	NN	TT	TT	TT	NN	TT	NN	TT	TT	TT	NN	TT	TT	TT	NN	NN	NN	NN	NN	NN	TT	NN	NN	TT	NN	NN	NN	TT
GBS	Lalb_Chr01_616541	G/T	Lalb_Chr01	616541	+	Lalb_v1	whitelupin	NA	NA	LUW	NA	GG	GG	NN	TT	GG	TT	GG	GG	GG	GG	GG	GG	GG	GG	GG	GG	GG	GG	GG	GG	NN	GG	GG	GG	NN	NN	NN	NN	NN	NN	GG	GG	NN	GG	NN	NN	NN	GG
GBS	Lalb_Chr01_625193	G/A	Lalb_Chr01	625193	+	Lalb_v1	whitelupin	NA	NA	LUW	NA	GG	GG	GG	GG	GG	GG	GG	GG	GG	GG	GG	GG	GG	GG	GG	GG	GG	GG	GG	GG	GG	GG	GG	GG	GG	NN	GG	GG	GG	NN	GG	GG	GG	GG	GG	GG	GG	GG
GBS	Lalb_Chr01_628354	G/A	Lalb_Chr01	628354	+	Lalb_v1	whitelupin	NA	NA	LUW	NA	NN	NN	NN	NN	NN	NN	NN	NN	NN	NN	NN	NN	NN	NN	NN	NN	NN	NN	NN	NN	NN	NN	NN	NN	NN	NN	NN	NN	NN	NN	NN	NN	NN	NN	NN	NN	NN	NN
GBS	Lalb_Chr01_641812	T/A	Lalb_Chr01	641812	+	Lalb_v1	whitelupin	NA	NA	LUW	NA	TT	TT	TT	TT	TT	TT	TT	TT	TT	TT	TT	TT	TT	TT	TT	TT	TT	TT	TT	TT	NN	TT	TT	TT	TT	TT	TT	NN	TT	NN	TT	TT	NN	TT	TT	NN	TT	TT
GBS	Lalb_Chr01_641907	C/A	Lalb_Chr01	641907	+	Lalb_v1	whitelupin	NA	NA	LUW	NA	CC	CC	CC	CC	CC	CC	CC	CC	CC	CC	CC	CC	CC	CC	CC	CC	CC	CC	CC	CC	CC	CC	CC	CC	CC	CC	CC	NN	CC	NN	CC	CC	CC	CC	NN	NN	CC	CC
GBS	Lalb_Chr01_679778	G/A	Lalb_Chr01	679778	+	Lalb_v1	whitelupin	NA	NA	LUW	NA	GG	GG	GG	GG	GG	GG	GG	GG	GG	GG	GG	GG	GG	GG	GG	GG	GG	GG	GG	GG	GG	GG	GG	GG	GG	GG	GG	GG	GG	GG	GG	GG	GG	GG	GG	GG	GG	GG
GBS	Lalb_Chr01_679793	C/T	Lalb_Chr01	679793	+	Lalb_v1	whitelupin	NA	NA	LUW	NA	CC	CC	CC	CC	CC	CC	CC	CC	CC	CC	CC	CC	CC	CC	CC	CC	CC	CC	CC	CC	CC	CC	CC	CC	CC	CC	CC	CC	CC	CC	CC	CC	CC	CC	CC	CC	CC	CC
GBS	Lalb_Chr01_679897	G/A	Lalb_Chr01	679897	+	Lalb_v1	whitelupin	NA	NA	LUW	NA	GG	GG	GG	GG	GG	GG	GG	GG	GG	GG	GG	GG	GG	GG	GG	GG	GG	GG	GG	GG	NN	GG	GG	GG	GG	GG	NN	NN	NN	NN	GG	GG	GG	GG	NN	NN	NN	GG
GBS	Lalb_Chr01_699586	T/C	Lalb_Chr01	699586	+	Lalb_v1	whitelupin	NA	NA	LUW	NA	TT	TT	TT	TT	TT	TT	TT	TT	TT	TT	TT	TT	TT	TT	TT	TT	TT	TT	TT	TT	NN	TT	TT	TT	TT	TT	NN	NN	TT	TT	TT	TT	NN	TT	TT	NN	TT	TT
GBS	Lalb_Chr01_699596	C/T	Lalb_Chr01	699596	+	Lalb_v1	whitelupin	NA	NA	LUW	NA	CC	CC	CC	CC	CC	CC	CC	CC	CC	CC	CC	CC	CC	CC	CC	CC	CC	CC	CC	CC	NN	CC	CC	CC	CC	CC	NN	NN	CC	CC	CC	CC	NN	CC	CC	NN	CC	CC
GBS	Lalb_Chr01_712262	G/A	Lalb_Chr01	712262	+	Lalb_v1	whitelupin	NA	NA	LUW	NA	AA	AA	AA	AA	NN	AA	AA	AA	GG	AA	AA	AA	AA	AA	AA	AA	AA	AA	AA	AA	NN	AA	AA	AA	NN	NN	NN	NN	AA	NN	AA	NN	NN	AA	NN	NN	NN	AA
GBS	Lalb_Chr01_713214	G/A	Lalb_Chr01	713214	+	Lalb_v1	whitelupin	NA	NA	LUW	NA	GG	GG	NN	GG	GG	GG	GG	GG	GG	GG	GG	GG	GG	GG	GG	GG	GG	GG	GG	GG	NN	GG	GG	GG	NN	NN	NN	NN	NN	NN	GG	GG	NN	GG	NN	NN	NN	GG
GBS	Lalb_Chr01_724738	C/T	Lalb_Chr01	724738	+	Lalb_v1	whitelupin	NA	NA	LUW	NA	CC	TT	TT	TT	CC	TT	CC	CC	CC	CC	CC	CC	CC	CC	CC	CC	CC	CC	CC	CC	NN	CC	CC	CC	CC	TT	CC	NN	CC	NN	CC	CC	NN	CC	NN	NN	CC	CC
GBS	Lalb_Chr01_725137	C/T	Lalb_Chr01	725137	+	Lalb_v1	whitelupin	NA	NA	LUW	NA	CC	TT	TT	TT	CC	TT	CC	CC	CC	CC	CC	CC	CC	CC	CC	CC	CC	CC	CC	CC	NN	CC	CC	CC	CC	NN	NN	NN	CC	NN	CC	CC	CC	CC	NN	NN	NN	CC
GBS	Lalb_Chr01_745054	T/A	Lalb_Chr01	745054	+	Lalb_v1	whitelupin	NA	NA	LUW	NA	AA	NN	NN	NN	TT	NN	AA	AA	TT	AA	AA	AA	AA	AA	AA	AA	AA	AA	AA	AA	NN	AA	AA	AA	AA	NN	AA	NN	AA	NN	AA	AA	AA	AA	AA	NN	AA	AA
GBS	Lalb_Chr01_749454	C/T	Lalb_Chr01	749454	+	Lalb_v1	whitelupin	NA	NA	LUW	NA	CC	CC	CC	CC	CC	CC	CC	CC	CC	CC	CC	CC	CC	CC	CC	CC	CC	CC	CC	CC	NN	CC	CC	CC	NN	NN	NN	NN	NN	NN	CC	NN	NN	CC	NN	NN	CC	CC
GBS	Lalb_Chr01_749627	T/C	Lalb_Chr01	749627	+	Lalb_v1	whitelupin	NA	NA	LUW	NA	TT	TT	TT	TT	TT	TT	TT	TT	TT	TT	TT	TT	TT	TT	TT	TT	TT	TT	TT	TT	NN	TT	TT	TT	NN	NN	NN	NN	NN	NN	TT	TT	NN	TT	NN	NN	NN	TT
GBS	Lalb_Chr01_749677	C/T	Lalb_Chr01	749677	+	Lalb_v1	whitelupin	NA	NA	LUW	NA	CC	CC	CC	CC	CC	CC	CC	CC	CC	CC	CC	CC	CC	CC	CC	CC	CC	CC	CC	CC	NN	CC	CC	CC	NN	CC	NN	NN	CC	NN	CC	CC	NN	CC	NN	NN	NN	CC
GBS	Lalb_Chr01_749734	G/A	Lalb_Chr01	749734	+	Lalb_v1	whitelupin	NA	NA	LUW	NA	AA	GG	GG	GG	GG	GG	AA	AA	GG	AA	AA	AA	AA	AA	AA	AA	NN	AA	AA	AA	NN	AA	AA	AA	NN	GG	NN	NN	AA	NN	AA	AA	NN	AA	NN	NN	NN	AA
GBS	Lalb_Chr01_749769	G/T	Lalb_Chr01	749769	+	Lalb_v1	whitelupin	NA	NA	LUW	NA	GG	GG	GG	GG	GG	GG	GG	GG	GG	GG	GG	GG	GG	GG	GG	GG	GG	GG	GG	GG	NN	GG	GG	GG	GG	GG	GG	NN	GG	GG	GG	GG	GG	GG	GG	NN	GG	GG
GBS	Lalb_Chr01_750032	T/G	Lalb_Chr01	750032	+	Lalb_v1	whitelupin	NA	NA	LUW	NA	TT	TT	TT	TT	TT	TT	TT	TT	TT	TT	TT	TT	TT	TT	TT	TT	TT	TT	TT	TT	NN	TT	TT	TT	TT	TT	TT	NN	TT	NN	TT	TT	NN	TT	TT	NN	TT	TT
GBS	Lalb_Chr01_750284	T/C	Lalb_Chr01	750284	+	Lalb_v1	whitelupin	NA	NA	LUW	NA	TT	TT	TT	TT	TT	TT	TT	TT	TT	TT	TT	TT	TT	TT	TT	TT	TT	TT	TT	TT	NN	TT	TT	TT	NN	TT	NN	NN	TT	NN	TT	TT	NN	TT	NN	NN	NN	TT
GBS	Lalb_Chr01_750291	T/C	Lalb_Chr01	750291	+	Lalb_v1	whitelupin	NA	NA	LUW	NA	TT	CC	CC	CC	TT	CC	TT	TT	TT	TT	TT	TT	TT	TT	TT	TT	TT	TT	TT	TT	NN	TT	TT	TT	NN	CC	NN	NN	TT	NN	TT	TT	NN	TT	NN	NN	NN	TT
GBS	Lalb_Chr01_750383	G/A	Lalb_Chr01	750383	+	Lalb_v1	whitelupin	NA	NA	LUW	NA	GG	GG	GG	GG	GG	GG	GG	NN	GG	GG	GG	GG	GG	GG	GG	GG	GG	GG	GG	GG	NN	GG	GG	GG	NN	NN	NN	NN	NN	NN	GG	NN	NN	GG	NN	NN	NN	GG
GBS	Lalb_Chr01_750533	T/G	Lalb_Chr01	750533	+	Lalb_v1	whitelupin	NA	NA	LUW	NA	TT	TT	TT	TT	NN	TT	TT	TT	TT	TT	TT	TT	NN	TT	TT	TT	TT	TT	TT	TT	NN	TT	TT	TT	NN	TT	NN	NN	TT	NN	TT	TT	NN	TT	NN	NN	NN	TT
GBS	Lalb_Chr01_750856	C/A	Lalb_Chr01	750856	+	Lalb_v1	whitelupin	NA	NA	LUW	NA	AA	NN	NN	NN	NN	NN	AA	NN	CC	AA	NN	NN	NN	NN	NN	AA	NN	NN	AA	NN	NN	NN	NN	NN	NN	NN	NN	NN	NN	NN	AA	NN	NN	NN	NN	NN	NN	NN
GBS	Lalb_Chr01_750863	G/A	Lalb_Chr01	750863	+	Lalb_v1	whitelupin	NA	NA	LUW	NA	AA	NN	NN	NN	NN	NN	AA	NN	GG	AA	NN	NN	NN	NN	NN	AA	NN	NN	AA	NN	NN	NN	NN	NN	NN	NN	NN	NN	NN	NN	AA	NN	NN	NN	NN	NN	NN	NN
GBS	Lalb_Chr01_751162	C/T	Lalb_Chr01	751162	+	Lalb_v1	whitelupin	NA	NA	LUW	NA	TT	CC	CC	CC	CC	CC	TT	TT	CC	TT	TT	TT	TT	TT	TT	TT	TT	TT	TT	TT	NN	TT	TT	TT	NN	NN	TT	NN	TT	NN	TT	TT	NN	TT	NN	NN	TT	TT
GBS	Lalb_Chr01_751429	C/G	Lalb_Chr01	751429	+	Lalb_v1	whitelupin	NA	NA	LUW	NA	CC	CC	CC	CC	CC	CC	CC	CC	CC	CC	CC	CC	CC	CC	CC	CC	CC	CC	CC	CC	NN	CC	CC	CC	NN	NN	NN	NN	NN	NN	CC	NN	NN	CC	NN	NN	NN	CC
GBS	Lalb_Chr01_751445	G/T	Lalb_Chr01	751445	+	Lalb_v1	whitelupin	NA	NA	LUW	NA	GG	GG	GG	GG	GG	GG	GG	GG	GG	GG	GG	GG	GG	GG	GG	GG	GG	GG	GG	GG	NN	GG	GG	GG	NN	NN	NN	NN	NN	NN	GG	NN	NN	GG	NN	NN	NN	GG
GBS	Lalb_Chr01_751617	A/G	Lalb_Chr01	751617	+	Lalb_v1	whitelupin	NA	NA	LUW	NA	AA	AA	AA	AA	AA	AA	AA	AA	AA	AA	AA	AA	AA	AA	AA	AA	AA	AA	AA	AA	NN	AA	AA	AA	AA	NN	AA	NN	AA	NN	AA	AA	NN	AA	NN	NN	AA	AA
GBS	Lalb_Chr01_751919	G/A	Lalb_Chr01	751919	+	Lalb_v1	whitelupin	NA	NA	LUW	NA	NN	NN	NN	NN	NN	GG	NN	NN	NN	AA	AA	NN	NN	AA	NN	NN	NN	NN	AA	NN	NN	AA	NN	NN	NN	NN	NN	NN	NN	NN	AA	NN	NN	NN	NN	NN	NN	AA
GBS	Lalb_Chr01_753124	C/T	Lalb_Chr01	753124	+	Lalb_v1	whitelupin	NA	NA	LUW	NA	CC	CC	CC	CC	CC	CC	CC	CC	CC	CC	CC	CC	CC	CC	CC	CC	NN	NN	CC	CC	CC	CC	CC	CC	CC	CC	CC	CC	CC	CC	CC	CC	CC	NN	CC	CC	CC	CC
GBS	Lalb_Chr01_753173	T/A	Lalb_Chr01	753173	+	Lalb_v1	whitelupin	NA	NA	LUW	NA	TT	TT	TT	TT	TT	TT	TT	TT	TT	TT	TT	TT	TT	TT	TT	TT	NN	NN	TT	TT	TT	TT	TT	TT	TT	TT	TT	TT	TT	TT	TT	TT	TT	NN	TT	TT	TT	TT
GBS	Lalb_Chr01_754751	A/G	Lalb_Chr01	754751	+	Lalb_v1	whitelupin	NA	NA	LUW	NA	AA	AA	AA	AA	AA	AA	AA	AA	AA	AA	AA	AA	AA	AA	AA	AA	AA	AA	AA	AA	NN	AA	AA	AA	NN	AA	NN	NN	NN	NN	AA	AA	NN	AA	NN	NN	NN	AA
GBS	Lalb_Chr01_761687	C/G	Lalb_Chr01	761687	+	Lalb_v1	whitelupin	NA	NA	LUW	NA	CC	CC	CC	CC	CC	CC	CC	CC	CC	CC	CC	CC	CC	CC	CC	CC	CC	CC	CC	CC	NN	CC	CC	CC	NN	NN	NN	NN	NN	NN	CC	CC	NN	CC	NN	NN	CC	CC
GBS	Lalb_Chr01_764575	C/A	Lalb_Chr01	764575	+	Lalb_v1	whitelupin	NA	NA	LUW	NA	CC	CC	CC	CC	CC	CC	CC	CC	CC	CC	CC	CC	CC	CC	CC	CC	CC	CC	CC	CC	NN	CC	CC	CC	CC	CC	NN	NN	CC	NN	CC	CC	NN	CC	NN	NN	NN	CC
GBS	Lalb_Chr01_780564	T/C	Lalb_Chr01	780564	+	Lalb_v1	whitelupin	NA	NA	LUW	NA	TT	TT	TT	TT	TT	TT	TT	TT	NN	TT	TT	TT	TT	NN	TT	TT	TT	TT	TT	TT	NN	TT	TT	TT	NN	NN	NN	NN	NN	NN	TT	NN	NN	TT	NN	NN	NN	TT
GBS	Lalb_Chr01_780587	C/A	Lalb_Chr01	780587	+	Lalb_v1	whitelupin	NA	NA	LUW	NA	CC	CC	CA	CC	CA	CC	CC	CA	CC	CA	CA	CC	CC	NN	NN	CC	CC	CC	CC	CC	NN	CC	NN	CC	NN	NN	NN	NN	NN	NN	CC	CC	NN	CC	NN	NN	NN	CC
GBS	Lalb_Chr01_780741	A/T	Lalb_Chr01	780741	+	Lalb_v1	whitelupin	NA	NA	LUW	NA	AA	AA	AA	AA	AA	AA	AA	AA	AA	AA	AA	AA	AA	AA	AA	AA	AA	AA	AA	AA	NN	AA	AA	AA	AA	AA	AA	NN	AA	NN	AA	AA	AA	AA	AA	NN	NN	AA
GBS	Lalb_Chr01_790040	T/A	Lalb_Chr01	790040	+	Lalb_v1	whitelupin	NA	NA	LUW	NA	TT	TT	TT	TT	TT	TT	TT	TT	TT	TT	TT	TT	TT	TT	TT	TT	TT	TT	TT	TT	NN	TT	TT	TT	NN	NN	NN	TT	TT	NN	TT	NN	NN	TT	NN	NN	NN	TT
GBS	Lalb_Chr01_790079	A/T	Lalb_Chr01	790079	+	Lalb_v1	whitelupin	NA	NA	LUW	NA	AA	AA	AA	AA	AA	AA	AA	AA	AA	AA	AA	AA	AA	AA	AA	AA	AA	AA	AA	AA	NN	AA	AA	AA	NN	NN	NN	AA	AA	NN	AA	NN	NN	AA	NN	NN	NN	AA
GBS	Lalb_Chr01_790133	C/T	Lalb_Chr01	790133	+	Lalb_v1	whitelupin	NA	NA	LUW	NA	CC	CC	CC	CC	CC	CC	CC	CC	CC	CC	CC	CC	CC	CC	CC	CC	CC	CC	CC	CC	NN	CC	CC	CC	CC	CC	NN	NN	CC	NN	CC	CC	NN	CC	NN	NN	CC	CC
GBS	Lalb_Chr01_790741	A/G	Lalb_Chr01	790741	+	Lalb_v1	whitelupin	NA	NA	LUW	NA	AA	AA	AA	AA	AA	AA	AA	AA	AA	AA	AA	AA	AA	AA	AA	AA	AA	AA	AA	AA	NN	AA	AA	AA	AA	AA	AA	NN	AA	NN	AA	AA	NN	AA	NN	NN	NN	AA
GBS	Lalb_Chr01_797177	C/T	Lalb_Chr01	797177	+	Lalb_v1	whitelupin	NA	NA	LUW	NA	CC	CC	CC	CC	CC	CC	CC	CC	CC	CC	CC	CC	CC	CC	CC	CC	CC	CC	CC	CC	CC	CC	CC	CC	CC	CC	CC	NN	CC	NN	CC	CC	CC	CC	CC	NN	CC	CC
GBS	Lalb_Chr01_798305	A/G	Lalb_Chr01	798305	+	Lalb_v1	whitelupin	NA	NA	LUW	NA	NN	NN	NN	NN	NN	NN	NN	NN	NN	NN	NN	NN	NN	NN	NN	NN	NN	NN	NN	NN	AA	NN	NN	NN	AA	NN	NN	NN	NN	NN	NN	NN	NN	NN	NN	NN	NN	NN
GBS	Lalb_Chr01_814160	A/G	Lalb_Chr01	814160	+	Lalb_v1	whitelupin	NA	NA	LUW	NA	AA	AA	AA	AA	AA	AA	AA	AA	AA	AA	AA	AA	AA	AA	AA	AA	AA	AA	AA	AA	NN	AA	AA	AA	NN	NN	NN	AA	NN	NN	AA	AA	NN	AA	NN	NN	NN	AA
GBS	Lalb_Chr01_825039	T/C	Lalb_Chr01	825039	+	Lalb_v1	whitelupin	NA	NA	LUW	NA	TT	TT	TT	TT	TT	TT	TT	TT	TT	TT	TT	TT	TT	TT	TT	TT	TT	TT	TT	TT	TT	TT	TT	TT	TT	TT	TT	TT	TT	NN	TT	TT	NN	TT	TT	NN	TT	TT
GBS	Lalb_Chr01_834587	C/A	Lalb_Chr01	834587	+	Lalb_v1	whitelupin	NA	NA	LUW	NA	CC	AA	AA	AA	CC	AA	CC	CC	CC	CC	CC	CC	CC	CC	CC	CC	CC	CC	CC	CC	NN	CC	CC	CC	NN	NN	NN	NN	NN	NN	CC	NN	NN	CC	NN	NN	CC	CC
GBS	Lalb_Chr01_875350	G/A	Lalb_Chr01	875350	+	Lalb_v1	whitelupin	NA	NA	LUW	NA	GG	GG	GG	GG	GG	GG	GG	GG	GG	GG	GG	GG	GG	GG	GG	GG	GG	GG	GG	GG	NN	GG	GG	GG	NN	GG	GG	NN	NN	NN	GG	GG	NN	GG	GG	NN	NN	GG
GBS	Lalb_Chr01_882585	C/T	Lalb_Chr01	882585	+	Lalb_v1	whitelupin	NA	NA	LUW	NA	CC	CC	CC	CC	CC	CC	CC	CC	CC	CC	CC	CC	CC	CC	CC	CC	CC	CC	CC	CC	NN	CC	CC	CC	CC	CC	CC	CC	CC	NN	CC	CC	CC	CC	CC	NN	CC	CC
GBS	Lalb_Chr01_882712	G/A	Lalb_Chr01	882712	+	Lalb_v1	whitelupin	NA	NA	LUW	NA	NN	GG	GG	GG	NN	GG	NN	NN	NN	NN	NN	NN	NN	NN	NN	NN	NN	NN	NN	NN	NN	NN	NN	NN	NN	GG	NN	NN	NN	NN	NN	NN	NN	NN	NN	NN	NN	NN
GBS	Lalb_Chr01_927958	C/T	Lalb_Chr01	927958	+	Lalb_v1	whitelupin	NA	NA	LUW	NA	CC	CC	CC	CC	CC	CC	CC	CC	CC	CC	CC	CC	CC	CC	CC	CC	CC	CC	CC	CC	NN	CC	CC	CC	NN	NN	NN	NN	CC	NN	CC	CC	NN	CC	CC	NN	NN	CC
GBS	Lalb_Chr01_945602	T/C	Lalb_Chr01	945602	+	Lalb_v1	whitelupin	NA	NA	LUW	NA	TT	CC	CC	CC	TT	CC	TT	TT	TT	TT	TT	TT	TT	TT	TT	TT	TT	TT	TT	TT	NN	TT	TT	TT	TT	CC	TT	NN	TT	NN	TT	TT	TT	TT	NN	NN	NN	TT
GBS	Lalb_Chr01_945657	C/A	Lalb_Chr01	945657	+	Lalb_v1	whitelupin	NA	NA	LUW	NA	CC	CC	CC	CC	CC	CC	CC	CC	CC	CC	CC	CC	CC	CC	CC	CC	CC	CC	CC	CC	NN	CC	CC	CC	CC	CC	CC	CC	CC	NN	CC	CC	CC	CC	CC	CC	CC	CC
GBS	Lalb_Chr01_948781	A/T	Lalb_Chr01	948781	+	Lalb_v1	whitelupin	NA	NA	LUW	NA	NN	NN	NN	NN	NN	TT	NN	NN	NN	AA	NN	NN	NN	NN	NN	NN	NN	NN	NN	NN	NN	NN	NN	NN	NN	NN	NN	NN	NN	NN	NN	NN	NN	NN	NN	NN	NN	NN
GBS	Lalb_Chr01_948785	A/G	Lalb_Chr01	948785	+	Lalb_v1	whitelupin	NA	NA	LUW	NA	NN	NN	NN	NN	NN	AA	NN	NN	NN	AA	NN	NN	NN	NN	NN	NN	NN	NN	NN	NN	NN	NN	NN	NN	NN	NN	NN	NN	NN	NN	NN	NN	NN	NN	NN	NN	NN	NN
GBS	Lalb_Chr01_962700	A/T	Lalb_Chr01	962700	+	Lalb_v1	whitelupin	NA	NA	LUW	NA	AA	AA	AA	AA	AA	AA	AA	AA	AA	AA	AA	AA	AA	AA	AA	AA	AA	AA	AA	AA	NN	AA	AA	AA	AA	AA	NN	NN	AA	NN	AA	AA	AA	AA	NN	NN	AA	AA
GBS	Lalb_Chr01_963231	A/C	Lalb_Chr01	963231	+	Lalb_v1	whitelupin	NA	NA	LUW	NA	AA	AA	NN	NN	NN	NN	AA	NN	AA	NN	NN	AA	AA	AA	AA	AA	AA	AA	AA	AA	NN	AA	AA	AA	NN	NN	NN	NN	NN	NN	AA	AA	NN	AA	NN	NN	NN	AA
GBS	Lalb_Chr01_973380	T/C	Lalb_Chr01	973380	+	Lalb_v1	whitelupin	NA	NA	LUW	NA	NN	NN	NN	NN	NN	NN	NN	NN	NN	CC	NN	NN	NN	NN	NN	NN	NN	NN	CC	NN	NN	NN	NN	NN	NN	NN	NN	NN	NN	NN	NN	NN	NN	NN	NN	NN	NN	CC
GBS	Lalb_Chr01_973392	C/A	Lalb_Chr01	973392	+	Lalb_v1	whitelupin	NA	NA	LUW	NA	NN	NN	NN	NN	NN	NN	NN	NN	NN	AA	NN	NN	NN	NN	NN	NN	NN	NN	AA	NN	NN	NN	NN	NN	NN	NN	NN	NN	NN	NN	NN	NN	NN	NN	NN	NN	NN	AA
GBS	Lalb_Chr01_976120	C/A	Lalb_Chr01	976120	+	Lalb_v1	whitelupin	NA	NA	LUW	NA	AA	CC	CC	CC	CC	CC	AA	AA	CC	AA	AA	AA	AA	AA	AA	AA	AA	AA	AA	AA	NN	AA	AA	AA	NN	NN	NN	NN	NN	NN	AA	NN	NN	AA	NN	NN	NN	AA
GBS	Lalb_Chr01_976151	T/G	Lalb_Chr01	976151	+	Lalb_v1	whitelupin	NA	NA	LUW	NA	GG	TT	TT	TT	TT	TT	GG	GG	TT	GG	GG	GG	GG	GG	GG	GG	GG	GG	GG	GG	NN	GG	GG	GG	NN	NN	NN	NN	NN	NN	GG	NN	NN	GG	NN	NN	NN	GG
GBS	Lalb_Chr01_976256	C/T	Lalb_Chr01	976256	+	Lalb_v1	whitelupin	NA	NA	LUW	NA	TT	CC	CC	CC	CC	CC	TT	TT	CC	TT	TT	TT	TT	TT	TT	TT	TT	TT	TT	TT	CT	TT	TT	TT	TT	CC	TT	CC	TT	CC	TT	TT	TT	TT	TT	NN	TT	TT
GBS	Lalb_Chr01_977131	G/A	Lalb_Chr01	977131	+	Lalb_v1	whitelupin	NA	NA	LUW	NA	AA	GG	GG	GG	GG	GG	AA	AA	GG	AA	AA	AA	AA	AA	AA	AA	AA	AA	AA	AA	NN	AA	AA	AA	AA	GG	AA	NN	AA	GG	AA	AA	AA	AA	AA	NN	AA	AA
GBS	Lalb_Chr01_979458	C/T	Lalb_Chr01	979458	+	Lalb_v1	whitelupin	NA	NA	LUW	NA	TT	CC	CC	CC	CC	CC	TT	NN	CC	TT	TT	TT	TT	TT	NN	TT	TT	TT	TT	TT	NN	TT	NN	TT	TT	NN	NN	NN	NN	NN	TT	TT	NN	TT	NN	NN	TT	TT
GBS	Lalb_Chr01_1015267	A/G	Lalb_Chr01	1015267	+	Lalb_v1	whitelupin	NA	NA	LUW	NA	NN	NN	NN	NN	NN	NN	NN	NN	NN	NN	NN	NN	NN	GG	NN	NN	NN	NN	GG	GG	NN	NN	NN	NN	NN	NN	NN	NN	NN	NN	NN	NN	NN	NN	NN	NN	NN	GG
GBS	Lalb_Chr01_1018076	T/C	Lalb_Chr01	1018076	+	Lalb_v1	whitelupin	NA	NA	LUW	NA	TT	TT	TT	TT	TT	TT	TT	TT	TT	TT	TT	TT	TT	TT	TT	TT	TT	TT	TT	TT	NN	TT	TT	TT	TT	TT	TT	NN	TT	TT	TT	TT	NN	TT	NN	NN	TT	TT
GBS	Lalb_Chr01_1018130	C/A	Lalb_Chr01	1018130	+	Lalb_v1	whitelupin	NA	NA	LUW	NA	AA	AA	AA	AA	CC	AA	AA	AA	CC	AA	AA	AA	AA	AA	AA	AA	AA	AA	AA	AA	NN	AA	AA	AA	AA	AA	AA	NN	AA	AA	AA	AA	NN	AA	AA	NN	AA	AA
GBS	Lalb_Chr01_1018227	G/T	Lalb_Chr01	1018227	+	Lalb_v1	whitelupin	NA	NA	LUW	NA	GG	GG	GG	GG	GG	GG	GG	GG	GG	GG	GG	GG	GG	GG	GG	GG	GG	GG	GG	GG	NN	GG	GG	GG	NN	NN	NN	NN	GG	NN	GG	GG	GG	GG	NN	NN	NN	GG
GBS	Lalb_Chr01_1028039	G/C	Lalb_Chr01	1028039	+	Lalb_v1	whitelupin	NA	NA	LUW	NA	GG	GG	GG	GG	GG	GG	GG	GG	GG	GG	GG	GG	GG	GG	GG	GG	GG	GG	GG	GG	NN	GG	GG	GG	NN	GG	GG	NN	GG	NN	GG	GG	NN	GG	NN	NN	GG	GG
GBS	Lalb_Chr01_1041290	A/G	Lalb_Chr01	1041290	+	Lalb_v1	whitelupin	NA	NA	LUW	NA	NN	NN	NN	NN	NN	NN	NN	NN	NN	NN	NN	NN	NN	NN	NN	NN	NN	NN	NN	NN	NN	NN	NN	NN	NN	GG	NN	NN	NN	GG	NN	NN	NN	NN	AA	NN	AA	NN
GBS	Lalb_Chr01_1049011	C/A	Lalb_Chr01	1049011	+	Lalb_v1	whitelupin	NA	NA	LUW	NA	NN	NN	NN	NN	NN	NN	NN	NN	NN	NN	NN	NN	NN	NN	NN	NN	NN	NN	CC	NN	NN	NN	NN	NN	NN	NN	NN	NN	NN	NN	CC	NN	NN	NN	NN	NN	NN	NN
GBS	Lalb_Chr01_1097762	C/A	Lalb_Chr01	1097762	+	Lalb_v1	whitelupin	NA	NA	LUW	NA	CA	CC	CC	CC	CC	CC	CC	CC	CC	CC	CC	CC	CC	CC	CC	CC	CA	CA	CC	CA	NN	CC	CA	CC	NN	CA	NN	NN	NN	NN	CA	CA	NN	CA	NN	NN	NN	CC
GBS	Lalb_Chr01_1098107	C/T	Lalb_Chr01	1098107	+	Lalb_v1	whitelupin	NA	NA	LUW	NA	CC	CC	CC	CC	CC	CC	CC	CC	CC	CC	CC	CC	CC	CC	CC	CC	CC	CC	CC	CC	CC	CC	CC	CC	CC	CC	CC	CC	CC	CC	CC	CC	CC	CC	CC	NN	CC	CC
GBS	Lalb_Chr01_1098883	T/C	Lalb_Chr01	1098883	+	Lalb_v1	whitelupin	NA	NA	LUW	NA	TT	CC	CC	CC	TT	CC	TT	TT	TT	TT	TT	TT	TT	TT	TT	TT	TT	TT	TT	TT	TT	TT	TT	TT	TT	NN	TT	NN	TT	NN	TT	TT	TT	TT	TT	NN	NN	TT
GBS	Lalb_Chr01_1104881	G/T	Lalb_Chr01	1104881	+	Lalb_v1	whitelupin	NA	NA	LUW	NA	GG	GG	GT	GG	GT	GT	GG	GG	GG	GT	GT	GG	GG	GG	GG	GG	GG	GG	GG	GG	GT	GG	GG	GG	GG	GG	GT	GT	GT	NN	GG	GG	GG	GG	GG	NN	GG	GG
GBS	Lalb_Chr01_1106756	C/T	Lalb_Chr01	1106756	+	Lalb_v1	whitelupin	NA	NA	LUW	NA	CC	CC	CC	CC	CC	CC	CC	CC	CC	CC	CC	CC	CC	CC	CC	CC	CC	CC	CC	CC	NN	CC	CC	CC	NN	NN	NN	NN	NN	NN	CC	CC	NN	CC	NN	NN	NN	CC
GBS	Lalb_Chr01_1122926	G/T	Lalb_Chr01	1122926	+	Lalb_v1	whitelupin	NA	NA	LUW	NA	TT	TT	NN	NN	NN	NN	TT	NN	GG	NN	NN	TT	TT	TT	TT	TT	TT	TT	TT	TT	NN	TT	TT	TT	NN	NN	NN	NN	NN	NN	TT	NN	NN	TT	NN	NN	NN	TT
GBS	Lalb_Chr01_1134903	T/G	Lalb_Chr01	1134903	+	Lalb_v1	whitelupin	NA	NA	LUW	NA	TT	TT	TT	TT	TT	TT	TT	TT	TT	TT	TT	TT	TT	TT	TT	TT	TT	TT	TT	TT	NN	TT	TT	TT	TT	NN	NN	TT	TT	NN	TT	TT	NN	TT	NN	NN	TT	TT
GBS	Lalb_Chr01_1158736	T/A	Lalb_Chr01	1158736	+	Lalb_v1	whitelupin	NA	NA	LUW	NA	TT	TT	TT	TT	TT	TT	TT	TT	TT	TT	TT	TT	TT	TT	TT	TT	TT	TT	TT	TT	NN	TT	TT	TT	TT	TT	TT	NN	TT	NN	TT	TT	TT	TT	TT	NN	TT	TT
GBS	Lalb_Chr01_1188524	T/A	Lalb_Chr01	1188524	+	Lalb_v1	whitelupin	NA	NA	LUW	NA	TT	TT	TT	TT	TT	TT	TT	TT	TT	TT	TT	TT	TT	TT	TT	TT	TT	TT	TT	TT	NN	TT	TT	TT	TT	TT	TT	NN	TT	NN	TT	TT	TT	TT	NN	NN	TT	TT
GBS	Lalb_Chr01_1188560	G/A	Lalb_Chr01	1188560	+	Lalb_v1	whitelupin	NA	NA	LUW	NA	GG	GG	GG	GG	GG	GG	GG	GG	GG	GG	GG	GG	GG	GG	GG	GG	GG	GG	GG	GG	NN	GG	GG	GG	GG	GG	GG	NN	GG	NN	GG	GG	GG	GG	NN	NN	GG	GG
GBS	Lalb_Chr01_1200640	C/T	Lalb_Chr01	1200640	+	Lalb_v1	whitelupin	NA	NA	LUW	NA	CC	CC	CC	CC	CC	CC	CC	CC	CC	CC	CC	CC	CC	CC	CC	CC	CC	CC	CC	CC	NN	CC	CC	CC	NN	NN	CC	NN	NN	NN	CC	CC	NN	CC	NN	NN	NN	CC
GBS	Lalb_Chr01_1216635	C/T	Lalb_Chr01	1216635	+	Lalb_v1	whitelupin	NA	NA	LUW	NA	CC	CC	CC	CC	CC	CC	CC	NN	CC	CC	CC	CC	CC	CC	CC	CC	CC	CC	CC	CC	NN	CC	NN	CC	NN	NN	NN	NN	NN	NN	CC	NN	NN	CC	NN	NN	NN	CC
GBS	Lalb_Chr01_1220876	G/C	Lalb_Chr01	1220876	+	Lalb_v1	whitelupin	NA	NA	LUW	NA	GG	GG	GG	GG	GG	GG	GG	GG	GG	GG	GG	GG	GG	GG	GG	GG	GG	GG	GG	GG	GG	GG	GG	GG	GG	GG	GG	GG	GG	GG	GG	GG	GG	GG	GG	GG	GG	GG
GBS	Lalb_Chr01_1220927	G/A	Lalb_Chr01	1220927	+	Lalb_v1	whitelupin	NA	NA	LUW	NA	GG	GG	GG	GG	GG	GG	GG	GG	GG	GG	GG	GG	GG	GG	GG	GG	GG	GG	GG	GG	GG	GG	GG	GG	GG	GG	GG	GG	GG	GG	GG	GG	GG	GG	GG	GG	GG	GG
GBS	Lalb_Chr01_1220928	C/G	Lalb_Chr01	1220928	+	Lalb_v1	whitelupin	NA	NA	LUW	NA	CC	CC	CC	CC	CC	CC	CC	CC	CC	CC	CC	CC	CC	CC	CC	CC	CC	CC	CC	CC	CC	CC	CC	CC	CC	CC	NN	CC	CC	CC	CC	CC	CC	CC	CC	CC	CC	CC
GBS	Lalb_Chr01_1233743	G/T	Lalb_Chr01	1233743	+	Lalb_v1	whitelupin	NA	NA	LUW	NA	NN	NN	NN	NN	NN	NN	NN	NN	NN	NN	NN	NN	NN	NN	NN	NN	TT	NN	NN	TT	NN	NN	NN	NN	NN	NN	NN	NN	NN	NN	TT	NN	NN	NN	NN	NN	NN	NN
GBS	Lalb_Chr01_1238447	A/G	Lalb_Chr01	1238447	+	Lalb_v1	whitelupin	NA	NA	LUW	NA	AA	AA	AA	GG	AA	AA	AA	AA	AA	AA	AA	AA	AA	AA	AA	AA	AA	AA	AA	AA	NN	AA	AA	AA	NN	NN	NN	NN	NN	NN	AA	AA	NN	AA	NN	NN	AA	AA
GBS	Lalb_Chr01_1245189	G/A	Lalb_Chr01	1245189	+	Lalb_v1	whitelupin	NA	NA	LUW	NA	GG	GG	GG	GG	NN	GG	GG	NN	NN	GG	GG	GG	GG	GG	GG	GG	GG	NN	GG	GG	NN	GG	GG	GG	NN	NN	NN	NN	NN	NN	GG	NN	NN	GG	NN	NN	NN	GG
GBS	Lalb_Chr01_1277235	T/A	Lalb_Chr01	1277235	+	Lalb_v1	whitelupin	NA	NA	LUW	NA	NN	NN	NN	NN	NN	NN	NN	NN	NN	NN	NN	TT	NN	NN	NN	NN	NN	NN	TT	NN	NN	NN	NN	NN	NN	NN	NN	NN	NN	NN	NN	NN	NN	NN	NN	NN	NN	NN
GBS	Lalb_Chr01_1279762	C/A	Lalb_Chr01	1279762	+	Lalb_v1	whitelupin	NA	NA	LUW	NA	NN	NN	NN	NN	NN	NN	NN	NN	NN	NN	NN	CC	CC	NN	NN	CC	NN	NN	CC	NN	NN	NN	NN	NN	NN	NN	NN	NN	NN	NN	NN	NN	NN	NN	NN	NN	NN	CC
GBS	Lalb_Chr01_1291330	G/T	Lalb_Chr01	1291330	+	Lalb_v1	whitelupin	NA	NA	LUW	NA	GG	GG	GT	GT	GT	GG	GG	GT	GG	GT	GT	GG	GG	GG	GG	GG	GG	GG	GG	GG	NN	GG	GG	GG	NN	NN	GT	NN	GT	NN	GG	GG	NN	GG	NN	NN	NN	GG
GBS	Lalb_Chr01_1317025	C/A	Lalb_Chr01	1317025	+	Lalb_v1	whitelupin	NA	NA	LUW	NA	NN	NN	NN	NN	NN	NN	NN	NN	NN	NN	NN	NN	NN	NN	NN	NN	NN	NN	NN	NN	CC	NN	NN	NN	NN	NN	AA	NN	NN	NN	NN	NN	NN	NN	NN	NN	NN	NN
GBS	Lalb_Chr01_1319719	A/G	Lalb_Chr01	1319719	+	Lalb_v1	whitelupin	NA	NA	LUW	NA	GG	GG	GG	GG	AA	GG	GG	GG	AG	GG	GG	GG	GG	GG	GG	GG	GG	GG	GG	GG	NN	GG	GG	GG	NN	NN	NN	NN	NN	NN	GG	NN	NN	GG	NN	NN	NN	GG
GBS	Lalb_Chr01_1323311	A/G	Lalb_Chr01	1323311	+	Lalb_v1	whitelupin	NA	NA	LUW	NA	GG	GG	NN	GG	NN	GG	GG	GG	AG	GG	GG	GG	GG	GG	GG	GG	GG	GG	GG	GG	NN	GG	NN	GG	GG	NN	NN	NN	NN	NN	GG	NN	NN	GG	NN	NN	NN	GG
GBS	Lalb_Chr01_1330304	G/A	Lalb_Chr01	1330304	+	Lalb_v1	whitelupin	NA	NA	LUW	NA	NN	NN	NN	NN	NN	NN	NN	NN	NN	NN	NN	NN	NN	NN	NN	NN	NN	NN	NN	NN	NN	NN	NN	NN	NN	NN	NN	NN	NN	NN	NN	NN	NN	NN	NN	NN	NN	NN
GBS	Lalb_Chr01_1333605	C/T	Lalb_Chr01	1333605	+	Lalb_v1	whitelupin	NA	NA	LUW	NA	CC	CC	NN	CC	NN	CC	NN	NN	NN	CC	CC	CC	NN	CC	CC	CC	NN	CC	CC	CC	NN	CC	CC	NN	NN	NN	NN	NN	NN	NN	CC	NN	NN	NN	NN	NN	NN	CC
GBS	Lalb_Chr01_1333613	C/T	Lalb_Chr01	1333613	+	Lalb_v1	whitelupin	NA	NA	LUW	NA	CC	CC	NN	CC	NN	CC	NN	NN	NN	CC	CC	CC	NN	CC	CC	CC	NN	CC	CC	CC	NN	CC	CC	NN	NN	NN	NN	NN	NN	NN	CC	NN	NN	NN	NN	NN	NN	CC
GBS	Lalb_Chr01_1337247	G/A	Lalb_Chr01	1337247	+	Lalb_v1	whitelupin	NA	NA	LUW	NA	GG	AA	AA	AA	GG	AA	GG	GG	GG	GG	GG	GG	GG	GG	GG	GG	GG	GG	GG	GG	GG	GG	GG	GG	GG	AA	GG	GG	GG	AA	GG	GG	GG	GG	GG	NN	GG	GG
GBS	Lalb_Chr01_1337397	C/T	Lalb_Chr01	1337397	+	Lalb_v1	whitelupin	NA	NA	LUW	NA	CC	CC	CC	CC	CC	CC	CC	CC	CC	CC	CC	CC	CC	CC	CC	CC	CC	CC	CC	CC	NN	CC	CC	CC	NN	NN	NN	NN	NN	NN	CC	CC	NN	CC	NN	NN	NN	CC
GBS	Lalb_Chr01_1337409	T/C	Lalb_Chr01	1337409	+	Lalb_v1	whitelupin	NA	NA	LUW	NA	TT	TT	TT	TT	TT	TT	TT	TT	TT	TT	TT	TT	TT	TT	TT	TT	TT	TT	TT	TT	NN	TT	TT	TT	NN	NN	NN	NN	NN	NN	TT	TT	NN	TT	NN	NN	NN	TT
GBS	Lalb_Chr01_1337694	A/C	Lalb_Chr01	1337694	+	Lalb_v1	whitelupin	NA	NA	LUW	NA	AA	CC	CC	CC	AA	CC	AA	AA	AA	AA	AA	AA	AA	AA	AA	AA	AA	AA	AA	AA	NN	AA	AA	AA	NN	NN	NN	NN	NN	NN	AA	AA	NN	AA	NN	NN	AA	AA
GBS	Lalb_Chr01_1337709	C/T	Lalb_Chr01	1337709	+	Lalb_v1	whitelupin	NA	NA	LUW	NA	CC	CC	CC	CC	CC	CC	CC	CC	CC	CC	CC	CC	CC	CC	CC	CC	CC	CC	CC	CC	NN	CC	CC	CC	NN	NN	NN	NN	NN	NN	CC	CC	NN	CC	NN	NN	CC	CC
GBS	Lalb_Chr01_1337720	A/G	Lalb_Chr01	1337720	+	Lalb_v1	whitelupin	NA	NA	LUW	NA	AA	GG	GG	GG	AA	GG	AA	AA	AA	AA	AA	AA	AA	AA	AA	AA	AA	AA	AA	AA	NN	AA	AA	AA	NN	NN	NN	NN	NN	NN	AA	AA	NN	AA	NN	NN	AA	AA
GBS	Lalb_Chr01_1356705	A/T	Lalb_Chr01	1356705	+	Lalb_v1	whitelupin	NA	NA	LUW	NA	AA	AA	AA	AA	NN	AA	AA	AA	AA	AA	AA	NN	NN	AA	NN	AA	AA	AA	AA	AA	NN	AA	NN	NN	NN	NN	NN	NN	NN	NN	AA	NN	NN	AA	NN	NN	NN	AA
GBS	Lalb_Chr01_1356720	G/A	Lalb_Chr01	1356720	+	Lalb_v1	whitelupin	NA	NA	LUW	NA	GG	GG	GG	GG	NN	GG	GG	GG	GG	GG	GG	NN	NN	GG	NN	GG	GG	GG	GG	GG	NN	GG	NN	NN	NN	NN	NN	NN	NN	NN	GG	NN	NN	GG	NN	NN	NN	GG
GBS	Lalb_Chr01_1411281	G/C	Lalb_Chr01	1411281	+	Lalb_v1	whitelupin	NA	NA	LUW	NA	CC	NN	GG	GG	GG	GG	NN	NN	NN	CC	CC	CC	CC	CC	CC	CC	CC	NN	CC	CC	NN	CC	CC	NN	NN	NN	NN	NN	NN	NN	CC	NN	NN	NN	NN	NN	NN	CC
GBS	Lalb_Chr01_1420894	T/G	Lalb_Chr01	1420894	+	Lalb_v1	whitelupin	NA	NA	LUW	NA	TT	TT	TT	NN	TT	TT	TT	TT	TT	TT	TT	TT	TT	TT	NN	TT	TT	TT	TT	TT	NN	NN	TT	NN	NN	NN	NN	NN	NN	NN	TT	NN	NN	TT	NN	NN	NN	TT
GBS	Lalb_Chr01_1437118	C/T	Lalb_Chr01	1437118	+	Lalb_v1	whitelupin	NA	NA	LUW	NA	CC	CC	CC	CC	CC	CC	CC	CC	CC	CC	CC	CC	CC	CC	CC	CC	CC	CC	CC	CC	NN	CC	CC	CC	NN	NN	NN	NN	NN	NN	CC	NN	NN	CC	NN	NN	NN	CC
GBS	Lalb_Chr01_1443229	T/C	Lalb_Chr01	1443229	+	Lalb_v1	whitelupin	NA	NA	LUW	NA	NN	NN	NN	NN	NN	TT	CC	NN	NN	NN	NN	CC	CC	CC	NN	CC	CC	NN	CC	CC	NN	NN	NN	NN	NN	NN	NN	NN	NN	NN	CC	NN	NN	NN	NN	NN	NN	CC
GBS	Lalb_Chr01_1443408	G/A	Lalb_Chr01	1443408	+	Lalb_v1	whitelupin	NA	NA	LUW	NA	GG	GG	GG	GG	GG	GG	GG	GG	GG	GG	GG	GG	GG	GG	GG	GG	GG	GG	GG	GG	NN	GG	GG	GG	NN	NN	NN	NN	NN	NN	GG	GG	NN	GG	NN	NN	NN	GG
GBS	Lalb_Chr01_1443423	G/A	Lalb_Chr01	1443423	+	Lalb_v1	whitelupin	NA	NA	LUW	NA	AA	AA	AA	AA	GG	GG	AA	AA	GA	AA	AA	AA	AA	AA	AA	AA	AA	AA	AA	AA	NN	AA	AA	AA	NN	NN	NN	NN	NN	NN	AA	AA	NN	AA	NN	NN	NN	AA
GBS	Lalb_Chr01_1443429	A/C	Lalb_Chr01	1443429	+	Lalb_v1	whitelupin	NA	NA	LUW	NA	CC	CC	CC	CC	AA	AA	CC	CC	AC	CC	CC	CC	CC	CC	CC	CC	CC	CC	CC	CC	NN	CC	CC	CC	NN	NN	NN	NN	NN	NN	CC	CC	NN	CC	NN	NN	NN	CC
GBS	Lalb_Chr01_1488077	G/C	Lalb_Chr01	1488077	+	Lalb_v1	whitelupin	NA	NA	LUW	NA	CC	GG	GG	GG	GG	GG	CC	CC	GC	CC	CC	CC	CC	CC	CC	CC	CC	CC	CC	CC	GC	CC	CC	CC	CC	GG	CC	NN	CC	NN	CC	CC	CC	GC	CC	NN	CC	CC
GBS	Lalb_Chr01_1491143	C/A	Lalb_Chr01	1491143	+	Lalb_v1	whitelupin	NA	NA	LUW	NA	AA	AA	AA	AA	CC	CC	AA	AA	CA	AA	AA	AA	AA	AA	AA	AA	AA	AA	AA	AA	CA	AA	AA	AA	AA	AA	AA	NN	AA	AA	AA	AA	AA	AA	AA	NN	AA	AA
GBS	Lalb_Chr01_1498157	T/G	Lalb_Chr01	1498157	+	Lalb_v1	whitelupin	NA	NA	LUW	NA	GG	TT	TT	TT	TT	TT	GG	GG	TG	GG	GG	GG	GG	GG	GG	GG	GG	GG	GG	GG	NN	GG	GG	GG	GG	TT	GG	NN	GG	TT	GG	GG	GG	TG	GG	NN	GG	GG
GBS	Lalb_Chr01_1523325	G/T	Lalb_Chr01	1523325	+	Lalb_v1	whitelupin	NA	NA	LUW	NA	GG	GG	GG	GG	GG	GG	GG	GG	GG	GG	GG	GG	GG	GG	GG	GG	GG	GG	GG	GG	NN	GG	GG	GG	NN	NN	NN	NN	NN	NN	GG	GG	NN	GG	NN	NN	NN	GG
GBS	Lalb_Chr01_1523329	G/A	Lalb_Chr01	1523329	+	Lalb_v1	whitelupin	NA	NA	LUW	NA	GG	GG	GG	GG	GG	GG	GG	GG	GG	GG	GG	GG	GG	GG	GG	GG	GG	GG	GG	GG	NN	GG	GG	GG	NN	NN	NN	NN	NN	NN	GG	GG	NN	GG	NN	NN	NN	GG
GBS	Lalb_Chr01_1523463	G/A	Lalb_Chr01	1523463	+	Lalb_v1	whitelupin	NA	NA	LUW	NA	GG	GG	GG	GG	GG	GG	GG	GG	GG	GG	GG	GG	GG	GG	GG	GG	GG	GG	GG	GG	NN	GG	GG	GG	NN	NN	NN	NN	NN	NN	GG	NN	NN	GG	NN	NN	NN	GG
GBS	Lalb_Chr01_1523515	T/A	Lalb_Chr01	1523515	+	Lalb_v1	whitelupin	NA	NA	LUW	NA	TT	TT	TT	TT	TT	TT	TT	TT	TT	TT	TT	TT	TT	TT	TT	TT	TT	TT	TT	TT	NN	TT	TT	TT	TT	NN	NN	NN	NN	NN	TT	NN	NN	TT	NN	NN	NN	TT
GBS	Lalb_Chr01_1541399	A/G	Lalb_Chr01	1541399	+	Lalb_v1	whitelupin	NA	NA	LUW	NA	AA	GG	GG	GG	NN	AA	AA	AA	AA	AA	AA	AA	AA	AA	AA	AA	AA	AA	AA	AA	NN	AA	AA	AA	NN	NN	NN	NN	NN	NN	AA	NN	NN	AG	NN	NN	NN	AA
GBS	Lalb_Chr01_1541488	C/G	Lalb_Chr01	1541488	+	Lalb_v1	whitelupin	NA	NA	LUW	NA	CC	GG	GG	GG	CC	CC	CC	CC	CC	CC	CC	CC	CC	CC	CC	CC	CC	CC	CC	CC	NN	CC	CC	CC	NN	NN	NN	NN	CC	NN	CC	CC	NN	CG	NN	NN	NN	CC
GBS	Lalb_Chr01_1542160	G/C	Lalb_Chr01	1542160	+	Lalb_v1	whitelupin	NA	NA	LUW	NA	GG	CC	CC	CC	GG	GG	GG	NN	GG	GG	GG	GG	GG	GG	GG	GG	GG	GG	GG	GG	NN	GG	GG	GG	NN	NN	NN	NN	NN	NN	GG	NN	NN	NN	NN	NN	NN	GG
GBS	Lalb_Chr01_1595858	C/T	Lalb_Chr01	1595858	+	Lalb_v1	whitelupin	NA	NA	LUW	NA	NN	CC	CC	CC	CC	CC	NN	NN	CC	CC	CC	CC	NN	CC	NN	CC	CC	NN	CC	CC	NN	CC	CC	NN	NN	NN	NN	NN	NN	NN	CC	NN	NN	NN	NN	NN	NN	CC
GBS	Lalb_Chr01_1600506	C/T	Lalb_Chr01	1600506	+	Lalb_v1	whitelupin	NA	NA	LUW	NA	NN	NN	NN	NN	NN	NN	NN	NN	NN	NN	NN	NN	NN	NN	NN	NN	NN	NN	NN	NN	CT	NN	NN	NN	NN	NN	NN	NN	NN	NN	NN	NN	NN	NN	NN	TT	NN	NN
GBS	Lalb_Chr01_1600560	A/G	Lalb_Chr01	1600560	+	Lalb_v1	whitelupin	NA	NA	LUW	NA	NN	NN	NN	NN	NN	NN	NN	NN	NN	NN	NN	NN	NN	NN	NN	NN	NN	NN	NN	NN	AG	NN	NN	NN	NN	NN	NN	NN	NN	NN	NN	NN	NN	NN	NN	GG	NN	NN
GBS	Lalb_Chr01_1604119	G/A	Lalb_Chr01	1604119	+	Lalb_v1	whitelupin	NA	NA	LUW	NA	AA	GG	GG	GG	GG	GG	AA	AA	GA	AA	AA	AA	AA	AA	AA	AA	AA	AA	AA	AA	NN	AA	AA	AA	NN	NN	NN	NN	NN	NN	AA	NN	NN	GA	NN	NN	NN	AA
GBS	Lalb_Chr01_1604181	C/G	Lalb_Chr01	1604181	+	Lalb_v1	whitelupin	NA	NA	LUW	NA	CC	CC	CC	CC	CC	CC	CC	CC	CC	CC	CC	CC	CC	CC	CC	CC	CC	CC	CC	CC	NN	CC	CC	CC	CC	NN	NN	NN	NN	NN	CC	CC	NN	CC	NN	NN	CC	CC
GBS	Lalb_Chr01_1618124	G/A	Lalb_Chr01	1618124	+	Lalb_v1	whitelupin	NA	NA	LUW	NA	AA	GG	GG	NN	GG	GG	AA	AA	GA	AA	AA	AA	AA	AA	AA	AA	AA	AA	AA	AA	NN	AA	AA	AA	NN	NN	NN	NN	NN	NN	AA	NN	NN	GA	NN	NN	NN	AA
GBS	Lalb_Chr01_1644857	T/C	Lalb_Chr01	1644857	+	Lalb_v1	whitelupin	NA	NA	LUW	NA	TT	NN	NN	NN	NN	NN	TT	NN	TT	NN	NN	TT	NN	TT	NN	NN	NN	TT	TT	NN	NN	NN	NN	NN	NN	NN	NN	NN	NN	NN	NN	TT	NN	NN	NN	NN	NN	NN
GBS	Lalb_Chr01_1644899	T/C	Lalb_Chr01	1644899	+	Lalb_v1	whitelupin	NA	NA	LUW	NA	TT	NN	NN	NN	NN	NN	TT	NN	TT	NN	NN	TT	NN	TT	NN	NN	NN	TT	TT	NN	NN	NN	NN	NN	NN	NN	NN	NN	NN	NN	NN	TT	NN	NN	NN	NN	NN	NN
GBS	Lalb_Chr01_1645574	G/A	Lalb_Chr01	1645574	+	Lalb_v1	whitelupin	NA	NA	LUW	NA	GG	GG	GG	GG	GG	GG	GG	GG	GG	GG	GG	GG	GG	GG	GG	GG	GG	GG	GG	GG	NN	GG	GG	GG	GG	GG	NN	NN	NN	NN	GG	GG	NN	GG	NN	NN	NN	GG
GBS	Lalb_Chr01_1646671	C/G	Lalb_Chr01	1646671	+	Lalb_v1	whitelupin	NA	NA	LUW	NA	CC	CC	CC	CC	CC	CC	CC	CC	CC	CC	CC	CC	CC	CC	CC	CC	CC	CC	CC	CC	CC	CC	CC	CC	CC	CC	CC	CC	CC	NN	CC	CC	CC	CC	CC	NN	CC	CC
GBS	Lalb_Chr01_1648876	C/T	Lalb_Chr01	1648876	+	Lalb_v1	whitelupin	NA	NA	LUW	NA	CC	CC	NN	CC	CC	CC	CC	CC	CC	CC	CC	CC	CC	CC	CC	CC	CC	CC	CC	CC	NN	CC	CC	CC	NN	NN	NN	NN	NN	NN	CC	NN	NN	CC	NN	NN	NN	CC
GBS	Lalb_Chr01_1662204	T/A	Lalb_Chr01	1662204	+	Lalb_v1	whitelupin	NA	NA	LUW	NA	TT	TT	TT	TT	TT	TT	TT	TT	TT	TT	TT	TT	TT	TT	TT	TT	TT	TT	TT	TT	TT	TT	TT	TT	TT	TT	TT	NN	TT	NN	TT	TT	NN	TT	NN	NN	TT	TT
GBS	Lalb_Chr01_1666129	T/G	Lalb_Chr01	1666129	+	Lalb_v1	whitelupin	NA	NA	LUW	NA	TT	TT	TT	TT	NN	TT	TT	TT	TT	TT	NN	TT	NN	NN	TT	TT	NN	TT	TT	TT	NN	TT	TT	NN	NN	NN	NN	NN	NN	NN	NN	NN	NN	NN	NN	NN	NN	TT
GBS	Lalb_Chr01_1778497	G/C	Lalb_Chr01	1778497	+	Lalb_v1	whitelupin	NA	NA	LUW	NA	CC	CC	CC	CC	GG	GG	CC	CC	GC	CC	CC	CC	CC	GG	CC	CC	CC	CC	CC	CC	GG	CC	CC	CC	CC	GG	CC	GG	CC	GG	CC	CC	GG	CC	CC	NN	CC	CC
GBS	Lalb_Chr01_1778505	A/G	Lalb_Chr01	1778505	+	Lalb_v1	whitelupin	NA	NA	LUW	NA	AA	AA	AA	AA	AA	AA	AA	AA	AA	AA	AA	AA	AA	AA	AA	AA	AA	AA	AA	AA	AA	AA	AA	AA	AA	AA	AA	AA	AA	AA	AA	AA	AA	AA	AA	NN	AA	AA
GBS	Lalb_Chr01_1826097	G/A	Lalb_Chr01	1826097	+	Lalb_v1	whitelupin	NA	NA	LUW	NA	GG	GG	GG	GG	GG	GG	GG	GG	GG	GG	GG	GG	GG	GG	GG	GG	GG	GG	GG	GG	NN	GG	GG	GG	NN	NN	NN	NN	NN	NN	GG	NN	NN	GG	NN	NN	NN	GG
GBS	Lalb_Chr01_1837618	C/A	Lalb_Chr01	1837618	+	Lalb_v1	whitelupin	NA	NA	LUW	NA	NN	NN	NN	NN	NN	NN	NN	NN	NN	NN	NN	NN	NN	NN	NN	NN	NN	NN	CC	NN	NN	NN	NN	NN	NN	NN	NN	NN	NN	NN	NN	NN	NN	NN	NN	NN	NN	NN
GBS	Lalb_Chr01_1837866	A/G	Lalb_Chr01	1837866	+	Lalb_v1	whitelupin	NA	NA	LUW	NA	NN	NN	NN	NN	NN	NN	NN	NN	NN	GG	NN	NN	NN	NN	NN	NN	NN	GG	GG	NN	NN	NN	NN	NN	NN	NN	NN	NN	NN	NN	NN	NN	NN	NN	NN	NN	NN	GG
GBS	Lalb_Chr01_1838637	A/C	Lalb_Chr01	1838637	+	Lalb_v1	whitelupin	NA	NA	LUW	NA	NN	NN	NN	NN	NN	NN	NN	NN	NN	NN	NN	NN	NN	NN	NN	NN	AA	NN	NN	NN	NN	NN	NN	NN	NN	CC	NN	NN	NN	NN	NN	NN	NN	NN	NN	NN	NN	NN
GBS	Lalb_Chr01_1858107	G/T	Lalb_Chr01	1858107	+	Lalb_v1	whitelupin	NA	NA	LUW	NA	GG	GG	GG	GG	GG	GG	GG	GG	GG	GG	GG	GG	GG	GG	GG	GG	GG	GG	GG	GG	NN	GG	GG	GG	GG	GG	GG	NN	GG	NN	GG	GG	NN	GG	GG	NN	NN	GG
GBS	Lalb_Chr01_1864010	C/G	Lalb_Chr01	1864010	+	Lalb_v1	whitelupin	NA	NA	LUW	NA	CC	CC	CC	CC	CC	CC	CC	CC	CC	CC	CC	CC	CC	CC	CC	CC	CC	CC	CC	CC	CC	CC	CC	CC	CC	CC	CC	NN	CC	NN	CC	CC	CC	CC	CC	NN	CC	CC
GBS	Lalb_Chr01_1879732	G/T	Lalb_Chr01	1879732	+	Lalb_v1	whitelupin	NA	NA	LUW	NA	GG	GG	GG	GG	GG	GG	GG	GG	GG	GG	GG	GG	GG	GG	GG	GG	GG	GG	GG	GG	NN	GG	GG	GG	NN	NN	NN	NN	NN	NN	GG	GG	GG	GG	NN	NN	GG	GG
GBS	Lalb_Chr01_1911326	T/A	Lalb_Chr01	1911326	+	Lalb_v1	whitelupin	NA	NA	LUW	NA	TT	TT	TT	TT	TT	TT	TT	TT	TT	TT	TT	TT	TT	TT	TT	TT	TT	TT	TT	TT	TT	TT	TT	TT	TT	TT	TT	TT	TT	TT	TT	TT	TT	TT	TT	TT	TT	TT
GBS	Lalb_Chr01_1935723	G/T	Lalb_Chr01	1935723	+	Lalb_v1	whitelupin	NA	NA	LUW	NA	GG	GG	GG	GG	GG	GG	GG	GG	GG	GG	GG	GG	GG	GG	GG	GG	GG	GG	GG	GG	NN	GG	GG	GG	GG	GG	NN	NN	GG	NN	GG	GG	GG	GG	NN	NN	NN	GG
GBS	Lalb_Chr01_1935912	G/T	Lalb_Chr01	1935912	+	Lalb_v1	whitelupin	NA	NA	LUW	NA	GG	GG	GG	GG	GG	GG	GG	GG	GG	GG	GG	GG	GG	GG	GT	GG	GG	GG	GT	GG	NN	GT	GG	GG	GG	GG	GG	NN	GG	NN	GG	GG	NN	GG	NN	NN	NN	GT
GBS	Lalb_Chr01_1935920	A/T	Lalb_Chr01	1935920	+	Lalb_v1	whitelupin	NA	NA	LUW	NA	AA	AA	AA	AA	AA	AA	AA	AA	AA	AA	AA	AA	AA	AA	AA	AA	AA	AA	AA	AA	NN	AA	AA	AA	NN	NN	NN	NN	AA	NN	AA	AA	AA	AA	NN	NN	NN	AA
GBS	Lalb_Chr01_1967503	G/T	Lalb_Chr01	1967503	+	Lalb_v1	whitelupin	NA	NA	LUW	NA	GG	GG	GG	GG	GG	GT	GG	GG	GG	GG	GG	GG	GG	GG	GG	GG	GG	GG	GG	GG	GG	GG	GG	GG	GG	NN	GG	GG	GG	NN	GG	GG	NN	GG	GG	GG	GG	GG
GBS	Lalb_Chr01_1976608	C/T	Lalb_Chr01	1976608	+	Lalb_v1	whitelupin	NA	NA	LUW	NA	CC	CC	CC	CC	CC	CC	CC	CC	CC	CC	CC	CC	CC	CC	CC	CC	CC	CC	CC	CC	NN	CC	CC	CC	NN	NN	NN	NN	CC	NN	CC	CC	NN	CC	NN	NN	NN	CC
GBS	Lalb_Chr01_1979036	G/A	Lalb_Chr01	1979036	+	Lalb_v1	whitelupin	NA	NA	LUW	NA	AA	NN	NN	GG	GG	NN	AA	NN	AA	AA	AA	AA	NN	NN	NN	AA	AA	AA	AA	NN	NN	NN	NN	NN	NN	NN	NN	NN	NN	NN	NN	NN	NN	NN	NN	NN	NN	NN
GBS	Lalb_Chr01_1979158	C/G	Lalb_Chr01	1979158	+	Lalb_v1	whitelupin	NA	NA	LUW	NA	NN	NN	NN	NN	NN	NN	NN	NN	NN	NN	NN	NN	NN	NN	NN	NN	NN	NN	NN	NN	NN	NN	NN	NN	NN	NN	NN	NN	NN	NN	NN	NN	NN	NN	NN	NN	NN	NN
GBS	Lalb_Chr01_1996364	C/G	Lalb_Chr01	1996364	+	Lalb_v1	whitelupin	NA	NA	LUW	NA	NN	NN	NN	NN	NN	NN	NN	NN	CC	NN	NN	NN	NN	NN	NN	NN	NN	NN	CC	NN	NN	NN	NN	NN	NN	NN	NN	NN	NN	NN	NN	NN	NN	NN	NN	NN	NN	NN
GBS	Lalb_Chr01_1997021	A/G	Lalb_Chr01	1997021	+	Lalb_v1	whitelupin	NA	NA	LUW	NA	AA	AA	AA	AA	AA	AA	AA	AA	AA	AA	AA	AA	AA	AA	AA	AA	AA	AA	AA	AA	NN	AA	AA	AA	AA	AA	AA	NN	AA	NN	AA	AA	AA	AA	NN	NN	AA	AA
GBS	Lalb_Chr01_2003882	T/G	Lalb_Chr01	2003882	+	Lalb_v1	whitelupin	NA	NA	LUW	NA	NN	NN	NN	NN	NN	NN	NN	NN	NN	NN	NN	NN	NN	NN	NN	NN	NN	NN	NN	NN	NN	NN	NN	NN	NN	NN	NN	NN	NN	NN	NN	NN	NN	NN	NN	NN	NN	NN
GBS	Lalb_Chr01_2009965	C/A	Lalb_Chr01	2009965	+	Lalb_v1	whitelupin	NA	NA	LUW	NA	AA	CC	NN	CC	CC	CC	AA	AA	AA	AA	AA	AA	AA	AA	AA	AA	AA	AA	AA	AA	NN	AA	AA	AA	AA	CC	NN	NN	AA	NN	AA	AA	NN	CA	NN	NN	AA	AA
GBS	Lalb_Chr01_2010128	G/A	Lalb_Chr01	2010128	+	Lalb_v1	whitelupin	NA	NA	LUW	NA	GG	GG	GG	GG	GG	GG	GG	GG	GG	GG	GG	GG	GG	GG	GG	GG	GG	GG	GG	GG	NN	GG	GG	GG	NN	NN	GG	NN	GG	NN	GG	GG	NN	GG	NN	NN	NN	GG
GBS	Lalb_Chr01_2019578	G/A	Lalb_Chr01	2019578	+	Lalb_v1	whitelupin	NA	NA	LUW	NA	GG	GG	GG	GG	GG	GG	GG	GG	GG	GG	GG	GG	GG	GG	GG	GG	GG	GG	GG	GG	GG	GG	GG	GG	GG	GG	GG	GG	GG	NN	GG	GG	GG	GG	GG	NN	GG	GG
GBS	Lalb_Chr01_2034131	C/T	Lalb_Chr01	2034131	+	Lalb_v1	whitelupin	NA	NA	LUW	NA	TT	CC	CC	CC	CC	CC	TT	TT	TT	TT	TT	TT	TT	TT	TT	TT	TT	TT	TT	TT	NN	TT	TT	TT	TT	CC	TT	NN	TT	NN	TT	TT	CC	CT	TT	NN	TT	TT
GBS	Lalb_Chr01_2054728	C/A	Lalb_Chr01	2054728	+	Lalb_v1	whitelupin	NA	NA	LUW	NA	CC	NN	CC	CC	CC	NN	NN	CC	CC	CC	CC	CC	NN	CC	NN	CC	CC	NN	CC	CC	NN	CC	CC	NN	NN	NN	NN	NN	NN	NN	NN	NN	NN	CC	NN	NN	NN	NN
GBS	Lalb_Chr01_2054741	A/T	Lalb_Chr01	2054741	+	Lalb_v1	whitelupin	NA	NA	LUW	NA	AA	NN	AA	AA	AA	NN	NN	AA	AA	AA	AA	AA	NN	AA	NN	AA	AA	NN	AA	AA	NN	AA	AA	NN	NN	NN	NN	NN	NN	NN	NN	NN	NN	AA	NN	NN	NN	NN
GBS	Lalb_Chr01_2055013	T/C	Lalb_Chr01	2055013	+	Lalb_v1	whitelupin	NA	NA	LUW	NA	TT	TT	TT	TT	TT	TT	TT	TT	TT	TT	TT	TT	TT	TT	TT	TT	TT	TT	TT	TT	TT	TT	TT	TT	TT	TT	TT	NN	TT	TT	TT	TT	NN	TT	TT	NN	TT	TT
GBS	Lalb_Chr01_2059012	C/T	Lalb_Chr01	2059012	+	Lalb_v1	whitelupin	NA	NA	LUW	NA	TT	CC	CC	CC	CC	CC	TT	TT	TT	TT	TT	TT	TT	TT	TT	TT	TT	TT	TT	TT	NN	TT	TT	TT	TT	CC	TT	NN	TT	CC	TT	TT	CC	CT	NN	NN	NN	TT
GBS	Lalb_Chr01_2079950	T/A	Lalb_Chr01	2079950	+	Lalb_v1	whitelupin	NA	NA	LUW	NA	TT	TT	TT	TT	TT	TT	TT	TT	TT	TT	TT	TT	TT	TT	TT	TT	TT	TT	TT	TT	NN	TT	TT	TT	NN	TT	TT	TT	TT	NN	TT	TT	NN	TT	NN	NN	TT	TT
GBS	Lalb_Chr01_2081645	G/C	Lalb_Chr01	2081645	+	Lalb_v1	whitelupin	NA	NA	LUW	NA	GG	GG	GG	GG	GG	GG	GG	GG	GG	GG	GG	GG	GG	GG	GG	GG	GG	GG	GG	GG	NN	GG	GG	GG	GG	GG	GG	GG	GG	NN	GG	GG	GG	GG	NN	NN	NN	GG
GBS	Lalb_Chr01_2081778	G/A	Lalb_Chr01	2081778	+	Lalb_v1	whitelupin	NA	NA	LUW	NA	GG	GG	GG	GG	GG	GG	GG	GG	GG	GG	GG	GG	GG	GG	GG	GG	GG	GG	GG	GG	NN	GG	GG	GG	GG	NN	NN	NN	NN	NN	GG	GG	NN	GG	NN	NN	NN	GG
GBS	Lalb_Chr01_2081840	G/A	Lalb_Chr01	2081840	+	Lalb_v1	whitelupin	NA	NA	LUW	NA	GG	NN	GG	GG	NN	GG	GG	NN	GG	GG	GG	GG	GG	GG	NN	NN	GG	GG	GG	GG	NN	GG	NN	GG	NN	NN	NN	NN	NN	NN	GG	NN	NN	GG	NN	NN	NN	GG
GBS	Lalb_Chr01_2096640	T/A	Lalb_Chr01	2096640	+	Lalb_v1	whitelupin	NA	NA	LUW	NA	TT	TT	TT	TT	TT	TT	TT	TT	TT	TT	TT	TT	TT	TT	TT	TT	TT	TT	TT	TT	NN	TT	TT	TT	TT	NN	TT	TT	NN	NN	TT	TT	NN	TT	NN	NN	NN	TT
GBS	Lalb_Chr01_2096818	A/G	Lalb_Chr01	2096818	+	Lalb_v1	whitelupin	NA	NA	LUW	NA	AA	AA	AA	AA	AA	AA	AA	AA	AA	AA	AA	AA	AA	AA	AA	AA	AA	AA	AA	AA	NN	AA	AA	AA	AA	AA	AA	NN	AA	NN	AA	AA	NN	AA	NN	NN	NN	AA
GBS	Lalb_Chr01_2112333	C/T	Lalb_Chr01	2112333	+	Lalb_v1	whitelupin	NA	NA	LUW	NA	CC	CC	CC	CC	CC	CC	CC	CC	CC	CC	CC	CC	CC	CC	CC	CC	CC	CC	CC	CC	NN	CC	CC	CC	NN	NN	CC	NN	CC	NN	CC	CC	CC	CC	NN	NN	CC	CC
GBS	Lalb_Chr01_2112349	T/A	Lalb_Chr01	2112349	+	Lalb_v1	whitelupin	NA	NA	LUW	NA	TT	TT	TT	TT	TT	TT	TT	TT	TT	TT	TT	TT	TT	TT	TT	TT	TT	TT	TT	TT	NN	TT	TT	TT	NN	NN	TT	NN	TT	NN	TT	TT	TT	TT	NN	NN	TT	TT
GBS	Lalb_Chr01_2112383	A/C	Lalb_Chr01	2112383	+	Lalb_v1	whitelupin	NA	NA	LUW	NA	AA	AA	AA	AA	AA	AA	AA	AA	AA	AA	AA	AA	AA	AA	AA	AA	AA	AA	AA	AA	NN	AA	AA	AA	NN	NN	AA	NN	AA	NN	AA	AA	AA	AA	NN	NN	AA	AA
GBS	Lalb_Chr01_2125795	A/T	Lalb_Chr01	2125795	+	Lalb_v1	whitelupin	NA	NA	LUW	NA	AA	AA	AA	AA	AA	AA	AA	AA	AA	AA	AA	AA	AA	AA	AA	AA	AA	AA	AA	AA	AA	AA	AA	AA	AA	AA	AA	NN	AA	NN	AA	AA	AA	AA	AA	NN	AA	AA
GBS	Lalb_Chr01_2169043	A/T	Lalb_Chr01	2169043	+	Lalb_v1	whitelupin	NA	NA	LUW	NA	AA	AA	AA	AA	AA	AA	AA	AA	AA	AA	AA	AA	AA	AA	AA	AA	AA	AA	AA	AA	NN	AA	AA	AA	AA	AA	AA	NN	AA	NN	AA	AA	NN	AA	NN	NN	NN	AA
GBS	Lalb_Chr01_2178316	G/C	Lalb_Chr01	2178316	+	Lalb_v1	whitelupin	NA	NA	LUW	NA	GG	GG	GG	GG	GG	GG	GG	GG	GG	GG	GG	GG	GG	GG	GG	GG	GG	GG	GG	GG	GG	GG	GG	GG	GG	GG	NN	GG	GG	GG	GG	GG	GG	GG	GG	NN	GG	GG
GBS	Lalb_Chr01_2194331	C/G	Lalb_Chr01	2194331	+	Lalb_v1	whitelupin	NA	NA	LUW	NA	CC	CC	CC	CC	CC	CC	CC	CC	CC	CC	CC	CC	CC	CC	CC	CC	CC	CC	CC	CC	NN	CC	CC	CC	NN	NN	NN	NN	NN	NN	CC	NN	NN	CC	NN	NN	NN	CC
GBS	Lalb_Chr01_2255534	G/A	Lalb_Chr01	2255534	+	Lalb_v1	whitelupin	NA	NA	LUW	NA	GG	GG	GG	GG	GG	GG	GG	GG	GG	GG	GG	GG	GG	GG	GG	GG	GG	GG	GG	GG	NN	GG	GG	GG	NN	NN	NN	NN	NN	NN	GG	NN	NN	GG	NN	NN	NN	GG
GBS	Lalb_Chr01_2255750	C/T	Lalb_Chr01	2255750	+	Lalb_v1	whitelupin	NA	NA	LUW	NA	TT	CC	NN	CC	CC	CC	TT	TT	TT	TT	TT	TT	TT	TT	TT	TT	TT	TT	TT	TT	NN	TT	TT	TT	TT	NN	NN	NN	TT	NN	TT	TT	CC	CC	NN	NN	TT	TT
GBS	Lalb_Chr01_2263350	A/C	Lalb_Chr01	2263350	+	Lalb_v1	whitelupin	NA	NA	LUW	NA	AA	AA	NN	AA	NN	AA	NN	NN	NN	AA	AA	AA	AA	AA	AA	AA	NN	AA	AA	AA	NN	NN	AA	AA	NN	NN	NN	NN	NN	NN	AA	NN	NN	NN	NN	NN	NN	AA
GBS	Lalb_Chr01_2263533	T/A	Lalb_Chr01	2263533	+	Lalb_v1	whitelupin	NA	NA	LUW	NA	NN	NN	TT	NN	NN	NN	NN	TT	NN	TT	TT	TT	TT	NN	TT	TT	NN	NN	TT	TT	NN	TT	TT	NN	NN	NN	NN	NN	NN	NN	TT	NN	NN	NN	NN	NN	NN	TT
GBS	Lalb_Chr01_2290654	A/T	Lalb_Chr01	2290654	+	Lalb_v1	whitelupin	NA	NA	LUW	NA	NN	NN	AA	AA	AA	AA	NN	NN	NN	NN	NN	NN	NN	NN	NN	NN	NN	NN	NN	NN	NN	NN	NN	NN	NN	NN	NN	NN	NN	NN	NN	NN	NN	NN	NN	NN	NN	NN
GBS	Lalb_Chr01_2315154	G/A	Lalb_Chr01	2315154	+	Lalb_v1	whitelupin	NA	NA	LUW	NA	AA	GG	GG	GG	GG	GG	AA	AA	AA	AA	AA	AA	AA	AA	AA	AA	AA	AA	AA	AA	NN	GG	AA	AA	NN	NN	AA	NN	NN	NN	AA	AA	NN	GG	AA	NN	NN	AA
GBS	Lalb_Chr01_2315187	C/T	Lalb_Chr01	2315187	+	Lalb_v1	whitelupin	NA	NA	LUW	NA	CC	CC	CC	CC	CC	CC	CC	CC	CC	CC	CC	CC	CC	CC	CC	CC	CC	CC	CC	CC	NN	CC	CC	CC	NN	NN	CC	NN	NN	NN	CC	CC	NN	CC	CC	NN	NN	CC
GBS	Lalb_Chr01_2315200	C/A	Lalb_Chr01	2315200	+	Lalb_v1	whitelupin	NA	NA	LUW	NA	NN	NN	NN	NN	NN	NN	NN	NN	NN	NN	NN	NN	NN	NN	AA	NN	NN	NN	AA	NN	NN	AA	NN	NN	NN	NN	NN	NN	NN	NN	NN	NN	NN	NN	NN	NN	NN	AA
GBS	Lalb_Chr01_2316202	T/C	Lalb_Chr01	2316202	+	Lalb_v1	whitelupin	NA	NA	LUW	NA	TT	TT	TT	TT	TT	TT	TT	TT	TT	TT	TT	TT	TT	TT	TT	TT	TT	TT	TT	TT	NN	TT	TT	TT	NN	TT	TT	NN	TT	NN	TT	TT	TT	TT	NN	TT	NN	TT
GBS	Lalb_Chr01_2320605	A/T	Lalb_Chr01	2320605	+	Lalb_v1	whitelupin	NA	NA	LUW	NA	AA	TT	TT	TT	AA	AA	AA	AA	AA	AA	AA	AA	AA	AA	AA	AA	AA	AA	AA	AA	NN	AA	AA	AA	AA	AA	AA	NN	AA	NN	AA	AA	NN	TT	NN	NN	NN	AA
GBS	Lalb_Chr01_2320670	G/A	Lalb_Chr01	2320670	+	Lalb_v1	whitelupin	NA	NA	LUW	NA	AA	GG	GG	GG	GG	GG	AA	AA	AA	AA	AA	AA	AA	AA	AA	AA	AA	AA	AA	AA	NN	GG	AA	AA	AA	GG	AA	NN	AA	NN	AA	AA	GG	GG	AA	NN	AA	AA
GBS	Lalb_Chr01_2320822	C/A	Lalb_Chr01	2320822	+	Lalb_v1	whitelupin	NA	NA	LUW	NA	CC	CC	CC	CC	CC	CC	CC	CC	CC	CC	CC	CC	CC	CC	CC	CC	CC	CC	CC	CC	NN	CC	CC	CC	CC	CC	CC	NN	NN	NN	CC	CC	NN	CC	NN	NN	NN	CC
GBS	Lalb_Chr01_2322420	T/C	Lalb_Chr01	2322420	+	Lalb_v1	whitelupin	NA	NA	LUW	NA	TT	TT	TT	TT	TT	TT	TT	TT	TT	TT	TT	TT	TT	TT	TT	TT	TT	TT	TT	TT	NN	TT	TT	TT	TT	NN	NN	NN	NN	NN	TT	TT	NN	TT	NN	NN	TT	TT
GBS	Lalb_Chr01_2323420	C/T	Lalb_Chr01	2323420	+	Lalb_v1	whitelupin	NA	NA	LUW	NA	CC	TT	TT	TT	CC	CC	CC	CC	CC	CC	CC	CC	CC	CC	CC	CC	CC	CC	CC	CC	NN	CC	CC	CC	NN	CC	CC	NN	CC	CC	CC	CC	CC	TT	NN	NN	CC	CC
GBS	Lalb_Chr01_2346210	T/G	Lalb_Chr01	2346210	+	Lalb_v1	whitelupin	NA	NA	LUW	NA	TT	TT	TT	TT	TT	TT	TT	TT	TT	TT	TT	TT	TT	TT	TT	TT	TT	TT	TT	TT	NN	TT	TT	TT	NN	TT	NN	NN	NN	NN	TT	TT	NN	TT	TT	NN	TT	TT
GBS	Lalb_Chr01_2350357	C/A	Lalb_Chr01	2350357	+	Lalb_v1	whitelupin	NA	NA	LUW	NA	CC	CC	CC	CC	CC	CC	CC	CC	CC	CC	CC	CC	CC	CC	CA	CC	CC	CC	CA	CC	NN	CA	CC	CC	NN	CC	CC	NN	CC	NN	CC	CC	NN	CC	CC	NN	CC	CA
GBS	Lalb_Chr01_2350573	A/G	Lalb_Chr01	2350573	+	Lalb_v1	whitelupin	NA	NA	LUW	NA	AA	AA	AA	AA	AA	AA	AA	AA	AA	AA	AA	AA	AA	AA	AA	AA	AA	AA	AA	AA	NN	AA	AA	AA	AA	AA	NN	NN	NN	NN	AA	AA	AA	AA	NN	NN	NN	AA
GBS	Lalb_Chr01_2350579	C/A	Lalb_Chr01	2350579	+	Lalb_v1	whitelupin	NA	NA	LUW	NA	CC	CC	CC	CC	CC	CC	CC	CC	CC	CC	CC	CC	CC	CC	CC	CC	CC	CC	CC	CC	NN	CC	CC	CC	CC	CC	NN	NN	NN	NN	CC	CC	CC	CC	NN	NN	NN	CC
GBS	Lalb_Chr01_2350594	C/T	Lalb_Chr01	2350594	+	Lalb_v1	whitelupin	NA	NA	LUW	NA	CC	CC	CC	CC	CC	CC	CC	CC	CC	CC	CC	CC	CC	CC	CC	CC	CC	CC	CC	CC	NN	CC	CC	CC	CC	CC	NN	NN	NN	NN	CC	CC	CC	CC	NN	NN	NN	CC
GBS	Lalb_Chr01_2350601	A/G	Lalb_Chr01	2350601	+	Lalb_v1	whitelupin	NA	NA	LUW	NA	AA	AA	AA	AA	AA	AA	AA	AA	AA	AA	AA	AA	AA	AA	AA	AA	AA	AA	AA	AA	NN	AA	AA	AA	AA	AA	NN	NN	NN	NN	AA	AA	AA	AA	NN	NN	NN	AA
GBS	Lalb_Chr01_2350607	C/T	Lalb_Chr01	2350607	+	Lalb_v1	whitelupin	NA	NA	LUW	NA	CC	CC	CC	CC	CC	CC	CC	CC	CC	CC	CC	CC	CC	CC	CC	CC	CC	CC	CC	CC	NN	CC	CC	CC	CC	CC	NN	NN	NN	NN	CC	CC	CC	CC	NN	NN	NN	CC
GBS	Lalb_Chr01_2389356	T/C	Lalb_Chr01	2389356	+	Lalb_v1	whitelupin	NA	NA	LUW	NA	NN	NN	NN	NN	NN	NN	NN	NN	NN	NN	NN	NN	NN	NN	NN	NN	NN	NN	NN	NN	NN	NN	NN	NN	NN	NN	NN	NN	NN	NN	NN	CC	NN	NN	NN	NN	CC	NN
GBS	Lalb_Chr01_2403624	C/A	Lalb_Chr01	2403624	+	Lalb_v1	whitelupin	NA	NA	LUW	NA	CC	CC	CC	CC	CC	CC	CC	CC	CC	CC	CC	CC	CC	CC	CC	CC	CC	CC	CC	CC	NN	CC	CC	CC	CC	NN	CC	NN	CC	NN	CC	CC	NN	CC	NN	NN	CC	CC
GBS	Lalb_Chr01_2482647	G/A	Lalb_Chr01	2482647	+	Lalb_v1	whitelupin	NA	NA	LUW	NA	GG	GG	GG	GG	GG	GG	GG	GG	GG	GG	GG	GG	GG	GG	GG	GG	GG	GG	GG	GG	GG	GG	GG	GG	GG	GG	GG	GG	GG	GG	GG	GG	GG	GG	GG	GG	GG	GG
GBS	Lalb_Chr01_2482653	C/A	Lalb_Chr01	2482653	+	Lalb_v1	whitelupin	NA	NA	LUW	NA	CC	CC	CC	CC	CC	CC	CC	CC	CC	CC	CC	CC	CC	CC	CC	CC	CC	CC	CC	CC	CC	CC	CC	CC	CC	CC	CC	CC	CC	CC	CC	CC	CC	CC	CC	CC	CC	CC
GBS	Lalb_Chr01_2497433	C/T	Lalb_Chr01	2497433	+	Lalb_v1	whitelupin	NA	NA	LUW	NA	CC	CC	CC	CC	CC	CC	CC	CC	CC	CC	CC	CC	CC	CC	CC	CC	CC	CC	CC	CC	NN	CC	CC	CC	NN	NN	NN	NN	NN	NN	CC	NN	NN	CC	NN	NN	NN	CC
GBS	Lalb_Chr01_2505303	G/A	Lalb_Chr01	2505303	+	Lalb_v1	whitelupin	NA	NA	LUW	NA	GG	GG	GG	GG	GG	GG	GG	GG	GG	GG	GG	GG	GG	GG	GG	GG	GG	GG	GG	GG	NN	GG	GG	GG	NN	NN	NN	NN	GG	NN	GG	GG	NN	GG	NN	NN	NN	GG
GBS	Lalb_Chr01_2595304	G/C	Lalb_Chr01	2595304	+	Lalb_v1	whitelupin	NA	NA	LUW	NA	NN	NN	NN	NN	NN	NN	NN	NN	NN	NN	GG	NN	NN	NN	NN	NN	NN	NN	NN	NN	GG	NN	NN	NN	GG	GG	GG	GG	GG	GG	NN	GG	GG	NN	GG	GG	GG	NN
GBS	Lalb_Chr01_2615650	C/A	Lalb_Chr01	2615650	+	Lalb_v1	whitelupin	NA	NA	LUW	NA	NN	CC	NN	NN	NN	NN	CC	NN	CC	NN	NN	CC	CC	NN	CC	CC	NN	NN	CC	NN	NN	CC	NN	CC	NN	NN	NN	NN	NN	NN	NN	NN	NN	NN	NN	NN	NN	CC
GBS	Lalb_Chr01_2618622	T/G	Lalb_Chr01	2618622	+	Lalb_v1	whitelupin	NA	NA	LUW	NA	TT	TT	TT	TT	NN	TT	TT	NN	TT	TT	TT	TT	TT	TT	TT	TT	TT	TT	TT	TT	NN	TT	NN	TT	NN	NN	NN	NN	NN	NN	TT	NN	NN	TT	NN	NN	NN	TT
GBS	Lalb_Chr01_2622101	A/G	Lalb_Chr01	2622101	+	Lalb_v1	whitelupin	NA	NA	LUW	NA	AA	AA	NN	AA	AA	AA	AA	AA	AA	AA	AA	AA	AA	AA	AA	AA	AA	AA	AA	AA	NN	AA	AA	AA	NN	NN	NN	NN	NN	NN	AA	NN	NN	AA	NN	NN	NN	AA
GBS	Lalb_Chr01_2629124	G/A	Lalb_Chr01	2629124	+	Lalb_v1	whitelupin	NA	NA	LUW	NA	GG	AA	AA	AA	GG	GG	AA	GG	GG	AA	AA	AA	AA	AA	GG	GG	GG	GG	AA	GG	NN	GG	GG	GG	NN	NN	NN	NN	NN	NN	AA	NN	NN	AA	NN	NN	NN	GG
GBS	Lalb_Chr01_2641596	T/C	Lalb_Chr01	2641596	+	Lalb_v1	whitelupin	NA	NA	LUW	NA	NN	NN	NN	NN	NN	NN	TT	NN	NN	NN	TT	TT	TT	NN	TT	NN	NN	NN	TT	NN	NN	TT	TT	NN	NN	NN	NN	NN	NN	NN	TT	NN	NN	NN	NN	NN	NN	TT
GBS	Lalb_Chr01_2641618	C/T	Lalb_Chr01	2641618	+	Lalb_v1	whitelupin	NA	NA	LUW	NA	NN	NN	NN	NN	NN	NN	CC	NN	NN	NN	CC	CC	CC	NN	CC	NN	NN	NN	CC	NN	NN	CC	CC	NN	NN	NN	NN	NN	NN	NN	CC	NN	NN	NN	NN	NN	NN	CC
GBS	Lalb_Chr01_2641630	A/G	Lalb_Chr01	2641630	+	Lalb_v1	whitelupin	NA	NA	LUW	NA	NN	NN	NN	NN	NN	NN	AA	NN	NN	NN	AA	AA	AA	NN	AA	NN	NN	NN	AA	NN	NN	AA	AA	NN	NN	NN	NN	NN	NN	NN	AA	NN	NN	NN	NN	NN	NN	AA
GBS	Lalb_Chr01_2645866	C/A	Lalb_Chr01	2645866	+	Lalb_v1	whitelupin	NA	NA	LUW	NA	CC	CC	CC	CC	CC	CC	AA	CC	CC	AA	AA	AA	AA	AA	CC	CC	CC	CC	AA	CC	NN	CC	CC	CC	AA	CC	NN	CC	CC	NN	AA	AA	CC	CC	NN	NN	CC	CC
GBS	Lalb_Chr01_2645909	G/A	Lalb_Chr01	2645909	+	Lalb_v1	whitelupin	NA	NA	LUW	NA	GG	GG	GG	GG	GG	GG	GG	GG	GG	GG	GG	GG	GG	GG	GG	GG	GG	GG	GG	GG	NN	GG	GG	GG	GG	GG	NN	GG	GG	NN	GG	GG	GG	GG	NN	NN	GG	GG
GBS	Lalb_Chr01_2645913	T/A	Lalb_Chr01	2645913	+	Lalb_v1	whitelupin	NA	NA	LUW	NA	TT	TT	TT	TT	TT	TT	TT	TT	TT	TT	TT	TT	TT	TT	TT	TT	TT	TT	TT	TT	NN	TT	TT	TT	TT	TT	NN	TT	TT	NN	TT	TT	TT	TT	NN	NN	TT	TT
GBS	Lalb_Chr01_2647730	A/G	Lalb_Chr01	2647730	+	Lalb_v1	whitelupin	NA	NA	LUW	NA	AA	AA	AA	AA	AA	AA	AA	AA	AA	AA	AA	AA	AA	AA	AA	AA	AA	AA	AA	AA	NN	AA	AA	AA	AA	NN	AA	NN	AA	NN	AA	AA	NN	AA	NN	NN	NN	AA
GBS	Lalb_Chr01_2687600	G/T	Lalb_Chr01	2687600	+	Lalb_v1	whitelupin	NA	NA	LUW	NA	GG	NN	NN	TT	NN	GG	TT	GG	GG	TT	TT	NN	TT	TT	GG	GG	NN	GG	TT	GG	NN	NN	GG	NN	NN	NN	NN	NN	NN	NN	NN	NN	NN	TT	NN	NN	NN	GG
GBS	Lalb_Chr01_2700975	G/A	Lalb_Chr01	2700975	+	Lalb_v1	whitelupin	NA	NA	LUW	NA	GG	GG	GG	GG	GG	GG	GG	NN	GG	GG	GG	GG	GG	GG	NN	NN	GG	GG	GG	GG	NN	GG	GG	GG	NN	NN	NN	NN	NN	NN	GG	NN	NN	GG	NN	NN	NN	GG
GBS	Lalb_Chr01_2724893	T/C	Lalb_Chr01	2724893	+	Lalb_v1	whitelupin	NA	NA	LUW	NA	TT	TT	TT	TT	TT	TT	TT	NN	TT	TT	TT	TT	TT	TT	TT	TT	TT	TT	TT	TT	NN	TT	TT	NN	NN	NN	TT	NN	NN	NN	TT	NN	NN	TT	NN	NN	NN	TT
GBS	Lalb_Chr01_2724895	C/T	Lalb_Chr01	2724895	+	Lalb_v1	whitelupin	NA	NA	LUW	NA	CC	TT	TT	TT	CC	CC	CC	NN	CC	CC	CC	CC	CC	CC	CC	CC	CC	CC	CC	CC	NN	CC	CC	NN	NN	NN	CC	NN	NN	NN	CC	NN	NN	TT	NN	NN	NN	CC
GBS	Lalb_Chr01_2751183	A/G	Lalb_Chr01	2751183	+	Lalb_v1	whitelupin	NA	NA	LUW	NA	AA	AA	AA	AA	AA	AA	GG	GG	AA	GG	GG	GG	AA	GG	AA	AA	AA	AA	GG	AA	NN	AA	AA	AA	NN	AA	AA	NN	AA	NN	GG	GG	NN	AA	NN	NN	AA	AA
GBS	Lalb_Chr01_2792799	C/T	Lalb_Chr01	2792799	+	Lalb_v1	whitelupin	NA	NA	LUW	NA	CC	CC	CC	CC	CC	CC	CC	CC	CC	CC	CC	CC	CC	CC	CC	CC	CC	CC	CC	CC	NN	CC	CC	CC	CC	CC	CC	NN	CC	NN	CC	CC	CC	CC	CC	NN	CC	CC
GBS	Lalb_Chr01_2807673	C/A	Lalb_Chr01	2807673	+	Lalb_v1	whitelupin	NA	NA	LUW	NA	CC	AA	AA	AA	CC	CC	CC	CC	CC	CC	CC	CC	CC	CC	CC	CC	CC	CC	CC	CC	NN	CC	CC	CC	CC	NN	CC	NN	NN	NN	CC	CC	NN	AA	NN	NN	CC	CC
GBS	Lalb_Chr01_2807822	A/G	Lalb_Chr01	2807822	+	Lalb_v1	whitelupin	NA	NA	LUW	NA	AA	GG	GG	GG	AA	AA	AA	AA	AA	AA	AA	AA	AA	AA	AA	AA	AA	AA	AA	AA	NN	AA	AA	AA	AA	NN	NN	NN	NN	NN	AA	AA	NN	GG	NN	NN	NN	AA
GBS	Lalb_Chr01_2809935	C/A	Lalb_Chr01	2809935	+	Lalb_v1	whitelupin	NA	NA	LUW	NA	NN	NN	NN	NN	NN	CC	NN	NN	CC	NN	NN	NN	CC	NN	CC	NN	NN	NN	CC	NN	NN	NN	NN	NN	NN	NN	NN	NN	NN	NN	CC	NN	NN	NN	NN	NN	NN	CC
GBS	Lalb_Chr01_2821275	A/G	Lalb_Chr01	2821275	+	Lalb_v1	whitelupin	NA	NA	LUW	NA	GG	AA	AA	AA	AA	AA	GG	GG	AA	GG	GG	GG	AA	GG	AA	GG	GG	GG	GG	GG	AA	GG	GG	GG	AG	AA	GG	AA	AA	AA	GG	GG	AA	AA	AA	AA	AA	AA
GBS	Lalb_Chr01_2823083	C/T	Lalb_Chr01	2823083	+	Lalb_v1	whitelupin	NA	NA	LUW	NA	CC	TT	TT	TT	CC	CC	CC	CC	CC	CC	CC	CC	CC	CC	CC	CC	CC	CC	CC	CC	NN	CC	CC	CC	NN	NN	NN	NN	NN	NN	CC	CC	NN	TT	NN	NN	NN	CC
GBS	Lalb_Chr01_2828157	G/A	Lalb_Chr01	2828157	+	Lalb_v1	whitelupin	NA	NA	LUW	NA	NN	AA	NN	NN	NN	NN	NN	NN	GG	NN	NN	NN	NN	NN	NN	NN	AA	NN	AA	NN	NN	NN	NN	NN	NN	NN	NN	NN	NN	NN	NN	NN	NN	NN	NN	NN	NN	NN
GBS	Lalb_Chr01_2850283	G/A	Lalb_Chr01	2850283	+	Lalb_v1	whitelupin	NA	NA	LUW	NA	GG	GG	GG	GG	GG	GG	GG	GG	GG	GG	GG	GG	GG	GG	GG	GG	GG	GG	GG	GG	NN	GG	GG	GG	NN	GG	NN	NN	GG	NN	GG	GG	NN	GG	NN	NN	NN	GG
GBS	Lalb_Chr01_2858686	T/C	Lalb_Chr01	2858686	+	Lalb_v1	whitelupin	NA	NA	LUW	NA	TT	TT	TT	TT	TT	TT	TT	TT	TT	TT	TT	TT	TT	TT	TT	TT	TT	TT	TT	TT	NN	TT	TT	TT	TT	NN	TT	NN	TT	NN	TT	TT	TT	TT	NN	NN	NN	TT
GBS	Lalb_Chr01_2870687	C/T	Lalb_Chr01	2870687	+	Lalb_v1	whitelupin	NA	NA	LUW	NA	NN	TT	NN	NN	NN	NN	NN	NN	NN	NN	NN	NN	NN	TT	CC	NN	TT	TT	TT	NN	NN	TT	NN	NN	NN	NN	NN	NN	NN	NN	NN	NN	NN	NN	NN	NN	NN	CC
GBS	Lalb_Chr01_2910850	C/A	Lalb_Chr01	2910850	+	Lalb_v1	whitelupin	NA	NA	LUW	NA	CC	NN	NN	NN	NN	NN	CC	CC	NN	CC	CC	CC	NN	CC	NN	CC	CC	CC	CC	CC	NN	CC	CC	CC	CC	NN	CC	NN	NN	NN	CC	CC	NN	NN	NN	NN	NN	NN
GBS	Lalb_Chr01_2923437	G/A	Lalb_Chr01	2923437	+	Lalb_v1	whitelupin	NA	NA	LUW	NA	GG	GG	GG	GG	GG	GG	GG	GG	GG	GG	GG	GG	GG	GG	GG	GG	GG	GG	GG	GG	GG	GG	GG	GG	GG	GG	GG	GG	GG	GG	GG	GG	GG	GG	GG	NN	GG	GG
GBS	Lalb_Chr01_2923460	A/T	Lalb_Chr01	2923460	+	Lalb_v1	whitelupin	NA	NA	LUW	NA	TT	AA	AA	AA	AA	AA	TT	TT	AA	TT	TT	TT	AA	TT	AA	TT	TT	TT	TT	TT	NN	TT	TT	TT	AT	AA	TT	AA	AA	NN	TT	TT	AA	AA	AA	NN	AA	AA
GBS	Lalb_Chr01_2931449	G/A	Lalb_Chr01	2931449	+	Lalb_v1	whitelupin	NA	NA	LUW	NA	GG	GG	GG	GG	GG	GG	GG	GG	GG	GG	GG	GG	GG	GG	GG	GG	GG	GG	GG	GG	GG	GG	GG	GG	GG	GG	GG	GG	GG	GG	GG	GG	GG	GG	GG	GG	GG	GG
GBS	Lalb_Chr01_2933222	G/C	Lalb_Chr01	2933222	+	Lalb_v1	whitelupin	NA	NA	LUW	NA	GG	CC	CC	CC	GG	GG	GG	GG	GG	GG	GG	GG	GG	GG	GG	GG	GG	GG	GG	GG	NN	GG	GG	GG	NN	NN	NN	NN	NN	NN	GG	NN	NN	CC	NN	NN	NN	GG
GBS	Lalb_Chr01_2955092	A/G	Lalb_Chr01	2955092	+	Lalb_v1	whitelupin	NA	NA	LUW	NA	AA	AA	AA	AA	AA	AA	AA	AA	AA	AA	AA	AA	AA	AA	AA	AA	AA	AA	AA	AA	NN	AA	AA	AA	AA	NN	AA	NN	NN	NN	AA	AA	NN	AA	NN	NN	NN	AA
GBS	Lalb_Chr01_2972465	C/T	Lalb_Chr01	2972465	+	Lalb_v1	whitelupin	NA	NA	LUW	NA	CC	CC	CC	CC	CC	CC	CC	CC	CC	CC	CC	CC	CC	CC	CC	CC	CC	CC	CC	CC	NN	CC	CC	CC	NN	NN	NN	NN	CC	NN	CC	CC	NN	CC	NN	NN	CC	CC
GBS	Lalb_Chr01_2972604	C/T	Lalb_Chr01	2972604	+	Lalb_v1	whitelupin	NA	NA	LUW	NA	CC	CC	CC	CC	CC	CC	CC	CC	CC	CC	CC	CC	CC	CC	CC	NN	CC	CC	CC	CC	NN	CC	CC	CC	NN	CC	CC	NN	NN	NN	CC	CC	NN	CC	NN	NN	CC	CC
GBS	Lalb_Chr01_2974579	T/C	Lalb_Chr01	2974579	+	Lalb_v1	whitelupin	NA	NA	LUW	NA	CC	CC	CC	CC	TT	TT	CC	CC	CC	CC	CC	CC	TT	CC	TT	TT	TT	TT	CC	CC	NN	CC	NN	CC	NN	NN	NN	NN	NN	NN	CC	NN	NN	NN	NN	NN	NN	TT
GBS	Lalb_Chr01_2988336	G/A	Lalb_Chr01	2988336	+	Lalb_v1	whitelupin	NA	NA	LUW	NA	GG	AA	AA	AA	GG	GG	GG	GG	GG	GG	GG	GG	GG	GG	GG	GG	GG	GG	GG	GG	NN	GG	GG	GG	GG	GG	GG	NN	GG	NN	GG	GG	NN	GG	GG	NN	GG	GG
GBS	Lalb_Chr01_2996946	T/C	Lalb_Chr01	2996946	+	Lalb_v1	whitelupin	NA	NA	LUW	NA	TT	TT	TT	TT	TT	TT	TT	TT	TT	TT	TT	TT	TT	TT	TT	TT	TT	NN	TT	TT	NN	TT	TT	TT	NN	NN	NN	NN	NN	NN	TT	NN	NN	TT	NN	NN	NN	TT
GBS	Lalb_Chr01_2997066	G/A	Lalb_Chr01	2997066	+	Lalb_v1	whitelupin	NA	NA	LUW	NA	AA	GG	GG	GG	GG	GG	AA	AA	AA	AA	AA	AA	GG	AA	GG	GG	GG	GG	AA	AA	NN	AA	AA	AA	GA	GG	AA	NN	GG	NN	AA	AA	GG	AA	GG	NN	NN	GG
GBS	Lalb_Chr01_2997345	G/A	Lalb_Chr01	2997345	+	Lalb_v1	whitelupin	NA	NA	LUW	NA	GG	GG	GG	GG	GG	GG	GG	GG	GG	GG	GG	GG	GG	GG	GG	GG	GG	GG	GG	GG	GG	GG	GG	GG	GG	GG	GG	GG	GG	GG	GG	GG	GG	GG	GG	GG	GG	GG
GBS	Lalb_Chr01_3044262	T/A	Lalb_Chr01	3044262	+	Lalb_v1	whitelupin	NA	NA	LUW	NA	AA	TT	TT	TT	TT	TT	AA	AA	AA	AA	AA	AA	TT	AA	TT	TT	TT	TT	AA	AA	NN	AA	AA	AA	NN	NN	NN	NN	NN	NN	AA	NN	NN	AA	NN	NN	NN	TT
GBS	Lalb_Chr01_3063354	T/C	Lalb_Chr01	3063354	+	Lalb_v1	whitelupin	NA	NA	LUW	NA	CC	CC	CC	CC	TT	CC	CC	NN	CC	CC	CC	CC	TT	CC	TT	TT	TT	TT	CC	CC	TT	CC	TC	CC	NN	NN	TT	NN	NN	NN	CC	CC	NN	CC	NN	NN	TT	TT
GBS	Lalb_Chr01_3088904	G/A	Lalb_Chr01	3088904	+	Lalb_v1	whitelupin	NA	NA	LUW	NA	GG	GG	GG	GG	NN	NN	GG	NN	GG	GG	NN	GG	GG	GG	GG	GG	GG	GG	GG	GG	NN	GG	GG	GG	NN	NN	NN	NN	GG	NN	NN	NN	NN	NN	NN	NN	NN	GG
GBS	Lalb_Chr01_3089126	A/C	Lalb_Chr01	3089126	+	Lalb_v1	whitelupin	NA	NA	LUW	NA	AA	AA	AA	AA	AA	AA	AA	AA	AA	AA	AA	AA	AA	AA	AA	AA	AA	AA	AA	AA	NN	AA	AA	AA	AA	AA	AA	NN	AA	NN	AA	AA	NN	AA	AA	NN	AA	AA
GBS	Lalb_Chr01_3090312	G/A	Lalb_Chr01	3090312	+	Lalb_v1	whitelupin	NA	NA	LUW	NA	NN	AA	NN	GG	NN	GG	AA	AA	NN	NN	GA	NN	NN	NN	NN	NN	NN	NN	AA	NN	NN	AA	NN	NN	NN	NN	NN	NN	NN	NN	NN	NN	NN	NN	NN	NN	NN	NN
GBS	Lalb_Chr01_3101896	A/C	Lalb_Chr01	3101896	+	Lalb_v1	whitelupin	NA	NA	LUW	NA	NN	NN	NN	NN	NN	NN	NN	NN	NN	CC	NN	NN	NN	NN	NN	NN	NN	NN	CC	NN	NN	NN	NN	NN	NN	NN	NN	NN	NN	NN	NN	NN	NN	NN	NN	NN	NN	NN
GBS	Lalb_Chr01_3101923	C/T	Lalb_Chr01	3101923	+	Lalb_v1	whitelupin	NA	NA	LUW	NA	TT	TT	TT	CC	CC	CC	TT	TT	TT	TT	TT	TT	CC	TT	CC	CC	CC	CC	TT	TT	NN	TT	TT	TT	NN	NN	NN	NN	NN	NN	TT	TT	NN	TT	NN	NN	NN	CC
GBS	Lalb_Chr01_3101956	G/A	Lalb_Chr01	3101956	+	Lalb_v1	whitelupin	NA	NA	LUW	NA	AA	GG	GG	GG	GG	GG	AA	AA	AA	AA	AA	AA	GG	AA	GG	GG	GG	GG	AA	AA	NN	AA	AA	AA	NN	NN	NN	NN	NN	NN	AA	AA	NN	AA	NN	NN	NN	GG
GBS	Lalb_Chr01_3102075	G/A	Lalb_Chr01	3102075	+	Lalb_v1	whitelupin	NA	NA	LUW	NA	GG	GG	NN	GG	GG	GG	GG	GG	GG	GG	GG	GG	GG	GG	GG	GG	GG	GG	GG	GG	NN	GG	GG	GG	NN	GG	GG	NN	NN	NN	GG	GG	NN	GG	NN	NN	GG	GG
GBS	Lalb_Chr01_3102077	T/C	Lalb_Chr01	3102077	+	Lalb_v1	whitelupin	NA	NA	LUW	NA	TT	TT	NN	TT	TT	TT	TT	TT	TT	TT	TT	TT	TT	TT	TT	TT	TT	TT	TT	TT	NN	TT	TT	TT	NN	TT	TT	NN	NN	NN	TT	TT	NN	TT	NN	NN	TT	TT
GBS	Lalb_Chr01_3136392	A/G	Lalb_Chr01	3136392	+	Lalb_v1	whitelupin	NA	NA	LUW	NA	AA	AA	AA	AA	AA	AA	AA	AA	AA	AA	AA	AA	AA	AA	AA	AA	AA	AA	AA	AA	NN	AA	AA	AA	NN	NN	NN	NN	AA	NN	AA	AA	NN	AA	NN	NN	NN	AA
GBS	Lalb_Chr01_3167912	C/T	Lalb_Chr01	3167912	+	Lalb_v1	whitelupin	NA	NA	LUW	NA	CC	CC	CC	CC	CC	CC	CC	CC	CC	CC	CC	CC	CC	CC	CC	CC	CC	CC	CC	CC	NN	CC	CC	CC	CC	CC	CC	NN	CC	NN	CC	CC	NN	CC	NN	NN	NN	CC
GBS	Lalb_Chr01_3173295	T/A	Lalb_Chr01	3173295	+	Lalb_v1	whitelupin	NA	NA	LUW	NA	TT	TT	NN	TT	NN	TT	NN	NN	TT	TT	TT	NN	NN	TT	TT	TT	TT	TT	TT	TT	NN	TT	TT	TT	NN	NN	NN	NN	NN	NN	TT	NN	NN	TT	NN	NN	NN	TT
GBS	Lalb_Chr01_3173333	A/C	Lalb_Chr01	3173333	+	Lalb_v1	whitelupin	NA	NA	LUW	NA	AA	AA	AA	AA	AA	AA	AA	AA	AA	AA	AA	AA	AA	AA	AA	AA	AA	AA	AA	AA	NN	AA	AA	AA	NN	NN	AA	NN	AA	NN	AA	NN	NN	AA	NN	NN	NN	AA
GBS	Lalb_Chr01_3178277	G/A	Lalb_Chr01	3178277	+	Lalb_v1	whitelupin	NA	NA	LUW	NA	AA	GG	GG	GG	GG	GG	AA	AA	AA	AA	AA	AA	GG	AA	GG	GG	GG	GG	AA	AA	GG	AA	AA	AA	GA	GG	GG	NN	NN	NN	GG	AA	NN	AA	GG	NN	GG	GG
GBS	Lalb_Chr01_3198464	A/G	Lalb_Chr01	3198464	+	Lalb_v1	whitelupin	NA	NA	LUW	NA	GG	GG	NN	AA	NN	NN	GG	NN	GG	NN	GG	GG	NN	GG	NN	NN	NN	AA	GG	GG	NN	GG	NN	GG	AG	NN	NN	NN	GG	NN	AA	GG	NN	GG	NN	NN	NN	NN
GBS	Lalb_Chr01_3200434	A/T	Lalb_Chr01	3200434	+	Lalb_v1	whitelupin	NA	NA	LUW	NA	AA	AA	AA	AA	AA	AA	AA	AA	AA	AA	AA	AA	NN	AA	AA	AA	AA	AA	AA	AA	NN	AA	AA	AA	NN	NN	NN	NN	NN	NN	AA	NN	NN	AA	NN	NN	NN	AA
GBS	Lalb_Chr01_3200638	T/A	Lalb_Chr01	3200638	+	Lalb_v1	whitelupin	NA	NA	LUW	NA	AA	AA	AA	TT	TT	TT	AA	AA	AA	AA	AA	AA	TT	AA	TT	TT	TT	TT	AA	AA	TT	AA	AA	AA	TA	TT	TT	TT	AA	TT	TT	AA	TT	AA	TT	TT	TT	TT
GBS	Lalb_Chr01_3201790	C/T	Lalb_Chr01	3201790	+	Lalb_v1	whitelupin	NA	NA	LUW	NA	TT	TT	TT	CC	CC	CC	TT	TT	TT	TT	TT	TT	CC	TT	CC	CC	CC	CC	TT	TT	CC	TT	TT	TT	CT	CC	CC	CC	TT	CC	CC	TT	CC	TT	CC	NN	CC	CC
GBS	Lalb_Chr01_3236032	C/T	Lalb_Chr01	3236032	+	Lalb_v1	whitelupin	NA	NA	LUW	NA	NN	CC	CC	CC	CC	CC	NN	CC	NN	NN	NN	NN	CC	NN	CC	CC	CC	CC	NN	NN	NN	NN	NN	NN	NN	NN	CC	NN	NN	NN	CC	NN	NN	NN	NN	NN	NN	CC
GBS	Lalb_Chr01_3244809	C/T	Lalb_Chr01	3244809	+	Lalb_v1	whitelupin	NA	NA	LUW	NA	TT	CC	CC	CC	CC	CC	TT	CC	TT	TT	TT	TT	CC	TT	CC	CC	CC	CC	TT	TT	NN	TT	CT	TT	CT	CC	NN	NN	TT	NN	CC	TT	NN	TT	NN	NN	NN	CC
GBS	Lalb_Chr01_3244983	T/C	Lalb_Chr01	3244983	+	Lalb_v1	whitelupin	NA	NA	LUW	NA	CC	TT	TT	TT	TT	TT	CC	TT	CC	CC	CC	CC	TT	CC	TT	TT	TT	TT	CC	CC	NN	CC	TC	CC	NN	TT	NN	NN	CC	NN	TT	CC	NN	CC	NN	NN	NN	TT
GBS	Lalb_Chr01_3248691	T/G	Lalb_Chr01	3248691	+	Lalb_v1	whitelupin	NA	NA	LUW	NA	NN	NN	NN	TT	TT	NN	TT	NN	TT	TT	TT	TT	NN	TT	NN	TT	TT	TT	TT	NN	NN	NN	NN	TT	NN	NN	NN	NN	NN	NN	TT	NN	NN	NN	NN	NN	NN	TT
GBS	Lalb_Chr01_3275255	C/A	Lalb_Chr01	3275255	+	Lalb_v1	whitelupin	NA	NA	LUW	NA	CC	CC	CC	CC	CC	CC	CC	CC	CC	CC	CC	CC	CC	CC	CC	CC	CC	CC	CC	CC	NN	CC	CC	CC	NN	NN	NN	NN	NN	NN	CC	NN	NN	CC	NN	NN	NN	CC
GBS	Lalb_Chr01_3275773	G/A	Lalb_Chr01	3275773	+	Lalb_v1	whitelupin	NA	NA	LUW	NA	GG	GG	GG	GG	GG	GG	GG	GG	GG	GG	GG	GG	GG	GG	GG	GG	GG	GG	GG	GG	NN	GG	GG	GG	GG	GG	NN	NN	GG	NN	GG	GG	NN	GG	GG	NN	NN	GG
GBS	Lalb_Chr01_3275778	T/G	Lalb_Chr01	3275778	+	Lalb_v1	whitelupin	NA	NA	LUW	NA	GG	GG	GG	GG	TT	GG	GG	TT	GG	GG	TT	GG	TT	GG	TT	TT	TT	TT	GG	GG	NN	GG	TG	GG	TG	TT	NN	NN	GG	NN	TT	GG	NN	GG	TT	NN	NN	TT
GBS	Lalb_Chr01_3275809	C/G	Lalb_Chr01	3275809	+	Lalb_v1	whitelupin	NA	NA	LUW	NA	CC	CC	CC	CC	NN	CC	CC	CC	CC	CC	CC	CC	CC	CC	CC	CC	CC	CC	CC	CC	NN	CC	CC	CC	NN	NN	NN	NN	CC	NN	CC	CC	NN	CC	NN	NN	NN	CC
GBS	Lalb_Chr01_3275818	G/C	Lalb_Chr01	3275818	+	Lalb_v1	whitelupin	NA	NA	LUW	NA	GG	GG	GG	GG	NN	GG	GG	GG	GG	GG	GG	GG	GG	GG	GG	GG	GG	GG	GG	GG	NN	GG	GG	GG	NN	NN	NN	NN	GG	NN	GG	GG	NN	GG	NN	NN	NN	GG
GBS	Lalb_Chr01_3275866	T/A	Lalb_Chr01	3275866	+	Lalb_v1	whitelupin	NA	NA	LUW	NA	TT	TT	NN	TT	TT	TT	TT	TT	TT	TT	TT	TT	TT	TT	TT	TT	TT	TT	TT	TT	NN	TT	TT	TT	NN	NN	NN	NN	NN	NN	TT	NN	NN	TT	NN	NN	NN	TT
GBS	Lalb_Chr01_3280782	T/A	Lalb_Chr01	3280782	+	Lalb_v1	whitelupin	NA	NA	LUW	NA	TT	TT	TT	AA	TT	TT	TT	TT	TT	TT	TT	TT	TT	TT	TT	TT	TT	TT	TT	TT	TT	TT	TT	TT	TT	TT	TT	TT	TT	NN	TT	TT	TT	TT	TT	NN	TT	TT
GBS	Lalb_Chr01_3300204	G/A	Lalb_Chr01	3300204	+	Lalb_v1	whitelupin	NA	NA	LUW	NA	GG	GG	GG	GG	GG	GG	GG	GG	GG	GG	GG	GG	GG	GG	GG	GG	GG	GG	GG	GG	GG	GG	GG	GG	GG	GG	GG	NN	GG	NN	GG	GG	GG	GG	GG	GG	GG	GG
GBS	Lalb_Chr01_3309854	C/A	Lalb_Chr01	3309854	+	Lalb_v1	whitelupin	NA	NA	LUW	NA	CC	CC	CC	CC	CC	CC	CC	CC	CC	CC	CC	CC	CC	CC	CC	CC	CC	CC	CC	CC	NN	CC	CC	CC	NN	NN	NN	NN	CC	NN	CC	CC	NN	CC	NN	NN	NN	CC
GBS	Lalb_Chr01_3316264	T/C	Lalb_Chr01	3316264	+	Lalb_v1	whitelupin	NA	NA	LUW	NA	TT	TT	TT	TT	TT	TT	TT	TT	TT	TT	TT	TT	TT	TT	TT	TT	TT	TT	TT	TT	NN	TT	TT	TT	NN	NN	NN	NN	NN	NN	TT	TT	NN	TT	NN	NN	NN	TT
GBS	Lalb_Chr01_3337197	A/T	Lalb_Chr01	3337197	+	Lalb_v1	whitelupin	NA	NA	LUW	NA	NN	NN	NN	NN	NN	AA	NN	NN	TT	TT	NN	TT	NN	TT	NN	AA	NN	NN	TT	NN	NN	TT	NN	NN	NN	NN	NN	NN	NN	NN	NN	NN	NN	NN	NN	NN	NN	AA
GBS	Lalb_Chr01_3337303	G/T	Lalb_Chr01	3337303	+	Lalb_v1	whitelupin	NA	NA	LUW	NA	NN	NN	NN	NN	NN	NN	NN	NN	NN	NN	NN	NN	NN	NN	NN	NN	NN	NN	NN	NN	NN	NN	NN	NN	NN	NN	NN	GG	NN	NN	NN	NN	NN	NN	NN	NN	NN	NN
GBS	Lalb_Chr01_3346575	C/T	Lalb_Chr01	3346575	+	Lalb_v1	whitelupin	NA	NA	LUW	NA	NN	NN	NN	TT	NN	TT	TT	CC	NN	TT	CC	TT	NN	TT	CC	CC	CC	CC	TT	TT	NN	TT	TT	NN	CT	NN	NN	NN	NN	NN	NN	NN	NN	CC	NN	NN	NN	NN
GBS	Lalb_Chr01_3346599	G/A	Lalb_Chr01	3346599	+	Lalb_v1	whitelupin	NA	NA	LUW	NA	AA	NN	NN	AA	NN	AA	AA	GG	NN	AA	GG	AA	NN	AA	GG	GG	GG	GG	AA	AA	NN	AA	AA	NN	GA	NN	NN	NN	NN	NN	NN	NN	NN	GG	NN	NN	NN	NN
GBS	Lalb_Chr01_3369077	A/G	Lalb_Chr01	3369077	+	Lalb_v1	whitelupin	NA	NA	LUW	NA	GG	GG	GG	AA	AA	GG	GG	AA	GG	GG	AA	GG	AA	GG	AA	AA	AA	AA	GG	GG	NN	GG	GG	GG	AG	NN	NN	NN	NN	NN	AA	GG	NN	AA	NN	NN	AA	AA
GBS	Lalb_Chr01_3369104	T/C	Lalb_Chr01	3369104	+	Lalb_v1	whitelupin	NA	NA	LUW	NA	TT	TT	TT	TT	TT	TT	TT	TT	TT	TT	TT	TT	TT	TT	TT	TT	TT	TT	TT	TT	NN	TT	TT	TT	TT	NN	NN	NN	NN	NN	TT	TT	NN	TT	NN	NN	TT	TT
GBS	Lalb_Chr01_3421164	A/C	Lalb_Chr01	3421164	+	Lalb_v1	whitelupin	NA	NA	LUW	NA	AA	AA	AA	AA	AA	AA	AA	AA	AA	AA	AA	AA	AA	AA	AA	AA	AA	AA	AA	AA	NN	AA	AA	AA	NN	NN	NN	NN	NN	NN	AA	AA	NN	AA	NN	NN	NN	AA
GBS	Lalb_Chr01_3434382	A/G	Lalb_Chr01	3434382	+	Lalb_v1	whitelupin	NA	NA	LUW	NA	GG	AA	AA	AA	AA	AA	GG	AA	GG	GG	AA	GG	AA	GG	AA	AA	AA	AA	GG	GG	NN	GG	GG	GG	NN	NN	NN	NN	NN	NN	AA	NN	NN	AA	NN	NN	NN	AA
GBS	Lalb_Chr01_3434397	G/A	Lalb_Chr01	3434397	+	Lalb_v1	whitelupin	NA	NA	LUW	NA	AA	GG	GG	GG	GG	GG	AA	GG	AA	AA	GG	AA	GG	AA	GG	GG	GG	GG	AA	AA	NN	AA	AA	AA	NN	NN	NN	NN	NN	NN	GG	NN	NN	GG	NN	NN	NN	GG
GBS	Lalb_Chr01_3535842	T/G	Lalb_Chr01	3535842	+	Lalb_v1	whitelupin	NA	NA	LUW	NA	GG	TT	TT	TT	TT	TT	GG	TT	GG	GG	TT	TT	TT	GG	TT	TT	TT	TT	GG	GG	NN	GG	GG	GG	TG	TT	NN	NN	GG	NN	TT	GG	TT	TT	TT	NN	NN	TT
GBS	Lalb_Chr01_3535876	C/T	Lalb_Chr01	3535876	+	Lalb_v1	whitelupin	NA	NA	LUW	NA	CC	CC	CC	CC	CC	CC	CC	CC	CC	CC	CC	CC	CC	CC	CC	CC	CC	CC	CC	CC	NN	CC	CC	CC	CC	CC	NN	NN	CC	NN	CC	CC	CC	CC	CC	NN	NN	CC
GBS	Lalb_Chr01_3537098	T/A	Lalb_Chr01	3537098	+	Lalb_v1	whitelupin	NA	NA	LUW	NA	TT	TT	TT	TT	TT	TT	TT	TT	TT	TT	TT	TT	TT	TT	TT	TT	TT	TT	TT	TT	TT	TT	TT	TT	TT	TT	TT	NN	TT	NN	TT	TT	TT	TT	TT	NN	TT	TT
GBS	Lalb_Chr01_3539569	T/A	Lalb_Chr01	3539569	+	Lalb_v1	whitelupin	NA	NA	LUW	NA	AA	NN	NN	NN	NN	NN	AA	NN	AA	AA	NN	NN	NN	AA	NN	NN	NN	NN	AA	AA	NN	AA	AA	AA	NN	NN	NN	NN	AA	NN	NN	AA	NN	NN	NN	NN	NN	NN
GBS	Lalb_Chr01_3549897	C/T	Lalb_Chr01	3549897	+	Lalb_v1	whitelupin	NA	NA	LUW	NA	NN	NN	NN	NN	NN	NN	NN	NN	NN	NN	NN	NN	NN	NN	CC	NN	CC	NN	NN	NN	NN	NN	NN	NN	NN	NN	NN	NN	NN	NN	NN	NN	NN	CC	NN	NN	NN	CC
GBS	Lalb_Chr01_3550099	A/G	Lalb_Chr01	3550099	+	Lalb_v1	whitelupin	NA	NA	LUW	NA	NN	NN	NN	GG	NN	NN	NN	NN	NN	NN	NN	NN	AA	NN	NN	NN	NN	NN	NN	NN	NN	NN	NN	NN	NN	NN	NN	NN	NN	NN	NN	NN	NN	NN	NN	NN	NN	NN
GBS	Lalb_Chr01_3561194	T/C	Lalb_Chr01	3561194	+	Lalb_v1	whitelupin	NA	NA	LUW	NA	TT	TT	TT	TT	TT	TT	TT	TT	TT	TT	TT	TT	TT	TT	TT	TT	TT	TT	TT	TT	TT	TT	TT	TT	TT	TT	TT	TT	TT	TT	TT	TT	TT	TT	TT	TT	TT	TT
GBS	Lalb_Chr01_3561206	T/C	Lalb_Chr01	3561206	+	Lalb_v1	whitelupin	NA	NA	LUW	NA	CC	CC	CC	CC	TT	CC	CC	TT	CC	CC	TT	TT	TT	CC	TT	TT	TT	TT	CC	CC	TT	CC	CC	CC	TC	TT	TT	TT	CC	TT	TT	CC	TT	TT	TT	TT	TT	TT
GBS	Lalb_Chr01_3561505	G/A	Lalb_Chr01	3561505	+	Lalb_v1	whitelupin	NA	NA	LUW	NA	GG	AA	AA	AA	GG	GG	GG	GG	GG	GG	GG	GG	GG	GG	GG	GG	GG	GG	GG	GG	NN	GG	GG	GG	GG	NN	NN	NN	GG	NN	GG	GG	NN	GG	NN	NN	NN	GG
GBS	Lalb_Chr01_3561571	C/A	Lalb_Chr01	3561571	+	Lalb_v1	whitelupin	NA	NA	LUW	NA	CC	CC	CC	CC	CC	CC	CC	CC	CC	CC	CC	CC	CC	CC	CC	CC	CC	CC	CC	CC	NN	CC	CC	CC	CC	NN	CC	NN	CC	NN	CC	CC	NN	CC	NN	NN	NN	CC
GBS	Lalb_Chr01_3563127	T/G	Lalb_Chr01	3563127	+	Lalb_v1	whitelupin	NA	NA	LUW	NA	TT	NN	TT	TT	NN	NN	TT	NN	TT	TT	TT	TT	NN	TT	TT	TT	TT	NN	TT	TT	NN	TT	TT	TT	NN	NN	NN	NN	NN	NN	TT	NN	NN	NN	NN	NN	NN	TT
GBS	Lalb_Chr01_3564124	A/G	Lalb_Chr01	3564124	+	Lalb_v1	whitelupin	NA	NA	LUW	NA	NN	NN	NN	NN	NN	NN	NN	NN	NN	NN	NN	NN	NN	NN	NN	NN	NN	NN	NN	NN	NN	NN	NN	NN	NN	NN	NN	NN	NN	NN	NN	NN	NN	NN	NN	NN	NN	NN
GBS	Lalb_Chr01_3615760	C/G	Lalb_Chr01	3615760	+	Lalb_v1	whitelupin	NA	NA	LUW	NA	CC	CC	CC	CC	CC	CC	CC	CC	CC	CC	CC	CC	CC	CC	CC	CC	CC	CC	CC	CC	NN	CC	CC	CC	CC	CC	CC	NN	CC	CC	CC	CC	CC	CC	NN	NN	CC	CC
GBS	Lalb_Chr01_3615799	T/G	Lalb_Chr01	3615799	+	Lalb_v1	whitelupin	NA	NA	LUW	NA	TT	TT	TT	TT	TT	TT	TT	TT	TT	TT	TT	TT	TT	TT	TT	TT	TT	TT	TT	TT	NN	TT	TT	TT	TT	TT	TT	NN	TT	TT	TT	TT	TT	TT	NN	NN	TT	TT
GBS	Lalb_Chr01_3615912	T/C	Lalb_Chr01	3615912	+	Lalb_v1	whitelupin	NA	NA	LUW	NA	CC	CC	CC	CC	TT	TT	CC	TT	CC	CC	TT	TT	TT	CC	TT	TT	TT	TT	CC	CC	NN	CC	CC	CC	TC	NN	TT	NN	CC	TT	TT	TT	NN	TT	TT	NN	TT	TT
GBS	Lalb_Chr01_3615969	G/A	Lalb_Chr01	3615969	+	Lalb_v1	whitelupin	NA	NA	LUW	NA	GG	GG	GG	GG	GG	GG	GG	GG	GG	GG	GG	GG	GG	GG	GG	GG	GG	GG	GG	GG	GG	GG	GG	GG	GG	GG	GG	GG	GG	GG	GG	GG	GG	GG	GG	NN	GG	GG
GBS	Lalb_Chr01_3626710	G/A	Lalb_Chr01	3626710	+	Lalb_v1	whitelupin	NA	NA	LUW	NA	NN	NN	NN	NN	GG	NN	NN	GG	NN	NN	GG	GG	GG	NN	GG	GG	GG	GG	NN	NN	GG	NN	NN	NN	GG	GG	GG	GG	NN	GG	GG	GG	GG	GG	GG	GG	GG	GG
GBS	Lalb_Chr01_3626886	A/T	Lalb_Chr01	3626886	+	Lalb_v1	whitelupin	NA	NA	LUW	NA	NN	NN	NN	NN	NN	NN	NN	AA	NN	NN	AA	AA	AA	NN	AA	AA	AA	AA	NN	NN	NN	NN	NN	NN	NN	NN	NN	NN	NN	NN	AA	AA	NN	NN	NN	NN	NN	AA
GBS	Lalb_Chr01_3626989	C/T	Lalb_Chr01	3626989	+	Lalb_v1	whitelupin	NA	NA	LUW	NA	NN	NN	NN	NN	CC	NN	NN	CC	NN	NN	CC	CC	CC	NN	CC	CC	CC	CC	NN	NN	NN	NN	NN	NN	NN	NN	CC	CC	NN	NN	CC	CC	NN	CC	NN	NN	NN	CC
GBS	Lalb_Chr01_3639821	G/T	Lalb_Chr01	3639821	+	Lalb_v1	whitelupin	NA	NA	LUW	NA	GG	GG	NN	GG	NN	GG	GG	GG	GG	GG	GG	GG	GG	GG	GG	GG	GG	GG	GG	GG	NN	GG	GG	GG	NN	NN	NN	NN	GG	NN	GG	GG	NN	GG	GG	NN	NN	GG
GBS	Lalb_Chr01_3656991	A/G	Lalb_Chr01	3656991	+	Lalb_v1	whitelupin	NA	NA	LUW	NA	GG	GG	GG	GG	AA	GG	GG	AA	GG	GG	AA	AA	NN	GG	AA	AA	AA	AA	GG	GG	NN	GG	GG	GG	AG	AA	NN	NN	NN	NN	AA	AA	NN	NN	NN	NN	NN	AA
GBS	Lalb_Chr01_3684585	A/G	Lalb_Chr01	3684585	+	Lalb_v1	whitelupin	NA	NA	LUW	NA	AA	GG	GG	GG	AA	GG	AA	AA	AA	AA	AA	AA	AA	AA	AA	AA	AA	AA	AA	AA	NN	AA	AA	AA	AA	NN	NN	NN	AA	NN	AA	AA	NN	AA	NN	NN	NN	AA
GBS	Lalb_Chr01_3700579	C/T	Lalb_Chr01	3700579	+	Lalb_v1	whitelupin	NA	NA	LUW	NA	CC	CC	CC	CC	CC	CC	CC	CC	CC	CC	CC	CC	CC	CC	CC	CC	CC	CC	CC	CC	NN	CC	CC	CC	CC	CC	CC	NN	CC	NN	CC	CC	NN	CC	CC	NN	CC	CC
GBS	Lalb_Chr01_3754948	T/G	Lalb_Chr01	3754948	+	Lalb_v1	whitelupin	NA	NA	LUW	NA	TT	TG	TT	TT	TT	TT	TT	TT	TT	TT	TT	TT	TT	TG	NN	TT	TT	TT	TT	TT	NN	TT	TT	TT	NN	NN	NN	NN	NN	NN	TT	NN	NN	TT	NN	NN	NN	TT
GBS	Lalb_Chr01_3754956	T/G	Lalb_Chr01	3754956	+	Lalb_v1	whitelupin	NA	NA	LUW	NA	TT	TG	TT	TG	TG	TT	TT	TT	TG	TT	TT	TT	TT	TG	NN	TT	TT	TT	TT	TT	NN	TT	TT	TT	NN	NN	NN	NN	NN	NN	TT	NN	NN	TT	NN	NN	NN	TT
GBS	Lalb_Chr01_3762281	T/C	Lalb_Chr01	3762281	+	Lalb_v1	whitelupin	NA	NA	LUW	NA	NN	NN	NN	NN	NN	NN	NN	NN	NN	NN	NN	NN	NN	NN	NN	NN	NN	NN	NN	NN	NN	TT	NN	NN	NN	NN	NN	NN	NN	NN	NN	NN	NN	NN	NN	NN	NN	NN
GBS	Lalb_Chr01_3762419	C/T	Lalb_Chr01	3762419	+	Lalb_v1	whitelupin	NA	NA	LUW	NA	NN	NN	TT	TT	NN	TT	NN	NN	NN	NN	NN	NN	NN	NN	NN	NN	NN	NN	CC	NN	NN	NN	NN	NN	NN	NN	NN	NN	NN	NN	NN	NN	NN	NN	NN	NN	NN	NN
GBS	Lalb_Chr01_3762441	C/T	Lalb_Chr01	3762441	+	Lalb_v1	whitelupin	NA	NA	LUW	NA	NN	NN	TT	TT	NN	TT	NN	NN	NN	NN	NN	NN	NN	NN	NN	NN	NN	NN	CC	NN	NN	NN	NN	NN	NN	NN	NN	NN	NN	NN	NN	NN	NN	NN	NN	NN	NN	NN
GBS	Lalb_Chr01_3763816	C/A	Lalb_Chr01	3763816	+	Lalb_v1	whitelupin	NA	NA	LUW	NA	AA	AA	AA	AA	CC	AA	AA	CC	CC	AA	CC	CC	CC	AA	CC	CC	CC	CC	AA	AA	CC	AA	AA	AA	CC	CC	CC	CC	NN	CC	CC	CC	CC	CC	CC	CC	CC	CC
GBS	Lalb_Chr01_3764676	T/C	Lalb_Chr01	3764676	+	Lalb_v1	whitelupin	NA	NA	LUW	NA	TT	TT	TT	TT	TT	TT	TT	TT	TT	TT	TT	TT	TT	TT	TT	TT	TT	TT	TT	TT	NN	TT	TT	NN	NN	NN	NN	NN	NN	NN	TT	NN	NN	TT	NN	NN	NN	TT
GBS	Lalb_Chr01_3766801	C/T	Lalb_Chr01	3766801	+	Lalb_v1	whitelupin	NA	NA	LUW	NA	NN	NN	NN	CC	NN	NN	NN	NN	CC	NN	NN	NN	NN	NN	NN	NN	CC	NN	NN	NN	CC	NN	NN	NN	CC	CC	CC	CC	CC	CC	NN	NN	CC	NN	CC	NN	CC	CC
GBS	Lalb_Chr01_3780320	G/T	Lalb_Chr01	3780320	+	Lalb_v1	whitelupin	NA	NA	LUW	NA	GG	GG	GG	GG	GG	GG	GT	GG	GT	GG	GG	GG	GT	GG	GG	GT	GG	GG	GG	GG	NN	GG	GG	GT	GG	GG	NN	NN	GG	NN	GG	GG	NN	GG	GG	NN	GG	GG
GBS	Lalb_Chr01_3780635	A/G	Lalb_Chr01	3780635	+	Lalb_v1	whitelupin	NA	NA	LUW	NA	AA	AA	AA	AA	AA	AA	AA	AA	AA	AA	AA	AA	AA	AA	AA	AA	AA	AA	AA	AA	NN	AA	AA	AA	NN	AA	AA	NN	AA	NN	AA	AA	AA	AA	NN	NN	NN	AA
GBS	Lalb_Chr01_3781885	G/A	Lalb_Chr01	3781885	+	Lalb_v1	whitelupin	NA	NA	LUW	NA	GG	GG	GG	GG	NN	GG	GG	GG	GG	GG	GG	GG	NN	GG	NN	GG	GG	GG	GG	GG	NN	GG	GG	GG	NN	NN	NN	NN	NN	NN	GG	NN	NN	GG	NN	NN	NN	GG
GBS	Lalb_Chr01_3782087	T/A	Lalb_Chr01	3782087	+	Lalb_v1	whitelupin	NA	NA	LUW	NA	TT	TT	TT	TT	TT	TT	TT	TT	TT	TT	TT	TT	TT	TT	TT	TT	TT	TT	TT	TT	TT	TT	TT	TT	TT	NN	TT	NN	TT	NN	TT	TT	TT	TT	NN	NN	TT	TT
GBS	Lalb_Chr01_3795005	A/G	Lalb_Chr01	3795005	+	Lalb_v1	whitelupin	NA	NA	LUW	NA	AA	AA	AA	AA	AA	AA	AA	AA	AA	AA	AA	AA	AA	AA	AA	AA	AA	AA	AA	AA	NN	AA	AA	NN	NN	NN	NN	NN	NN	NN	AA	AA	AA	AA	NN	NN	NN	AA
GBS	Lalb_Chr01_3811298	C/A	Lalb_Chr01	3811298	+	Lalb_v1	whitelupin	NA	NA	LUW	NA	CC	CC	CC	CC	CC	CC	CC	CC	CC	CC	CC	CC	CC	CC	CC	CC	CC	CC	CC	CC	CC	CC	CC	CC	CC	CC	CC	NN	CC	NN	CC	CC	CC	CC	CC	CC	CC	CC
GBS	Lalb_Chr01_3830015	G/A	Lalb_Chr01	3830015	+	Lalb_v1	whitelupin	NA	NA	LUW	NA	GG	GG	GG	GG	GG	GG	GG	GG	GG	GG	GG	GG	GG	GG	GG	GG	GG	GG	GG	GG	NN	GG	GG	GG	NN	NN	NN	NN	NN	NN	GG	NN	NN	GG	NN	NN	NN	GG
GBS	Lalb_Chr01_3840227	G/T	Lalb_Chr01	3840227	+	Lalb_v1	whitelupin	NA	NA	LUW	NA	GG	GG	GG	GG	GG	GG	GG	GG	GG	GG	GG	GG	GG	GG	GG	GG	GG	GG	GG	GG	GG	GG	GG	GG	GG	GG	GG	GG	GG	GG	GG	GG	GG	GG	GG	NN	GG	GG
GBS	Lalb_Chr01_3840273	G/A	Lalb_Chr01	3840273	+	Lalb_v1	whitelupin	NA	NA	LUW	NA	GG	GG	GG	GG	GG	GG	GG	GG	GG	GG	GG	GG	GG	GG	GG	GG	GG	GG	GG	GG	NN	GG	GG	GG	GG	GG	GG	NN	GG	NN	GG	GG	GG	GG	GG	NN	GG	GG
GBS	Lalb_Chr01_3856164	G/C	Lalb_Chr01	3856164	+	Lalb_v1	whitelupin	NA	NA	LUW	NA	NN	NN	NN	NN	NN	NN	NN	NN	NN	NN	NN	NN	NN	NN	NN	NN	NN	NN	NN	NN	GG	NN	NN	NN	NN	NN	NN	NN	NN	NN	NN	NN	NN	NN	NN	NN	NN	NN
GBS	Lalb_Chr01_3856236	T/G	Lalb_Chr01	3856236	+	Lalb_v1	whitelupin	NA	NA	LUW	NA	TT	TT	TT	TT	TT	TT	TT	TT	TT	TT	TT	TT	TT	TT	TT	TT	TT	TT	TT	TT	NN	TT	TT	TT	NN	NN	NN	NN	NN	NN	TT	TT	TT	TT	NN	NN	NN	TT
GBS	Lalb_Chr01_3856675	T/C	Lalb_Chr01	3856675	+	Lalb_v1	whitelupin	NA	NA	LUW	NA	TT	TT	TT	TT	TT	TT	TT	TT	TT	TT	TT	TT	TT	TT	TT	TT	TT	TT	TT	TT	NN	TT	TT	TT	TT	TT	TT	NN	TT	NN	TT	TT	NN	TT	NN	NN	TT	TT
GBS	Lalb_Chr01_3858376	T/C	Lalb_Chr01	3858376	+	Lalb_v1	whitelupin	NA	NA	LUW	NA	TT	TT	TT	TT	TT	TT	TT	NN	TT	TT	TT	TT	TT	TT	TT	TT	TT	TT	TT	TT	NN	TT	TT	TT	TT	NN	NN	NN	NN	NN	TT	TT	NN	TT	NN	NN	NN	TT
GBS	Lalb_Chr01_3872732	T/A	Lalb_Chr01	3872732	+	Lalb_v1	whitelupin	NA	NA	LUW	NA	TT	AA	AA	AA	TT	AA	AA	TT	TT	AA	TT	TT	TT	AA	TT	TT	TT	TT	AA	TT	NN	TT	TT	TT	NN	NN	NN	NN	NN	NN	TT	TT	NN	TT	NN	NN	NN	TT
GBS	Lalb_Chr01_3885007	C/G	Lalb_Chr01	3885007	+	Lalb_v1	whitelupin	NA	NA	LUW	NA	CC	CC	CC	CC	CC	CC	CC	CC	CC	CC	CC	CC	CC	CC	CC	CC	CC	CC	CC	CC	NN	CC	CC	CC	CC	CC	NN	NN	CC	NN	CC	CC	NN	CC	NN	NN	CC	CC
GBS	Lalb_Chr01_3902249	C/T	Lalb_Chr01	3902249	+	Lalb_v1	whitelupin	NA	NA	LUW	NA	CC	TT	TT	CC	CC	CC	CC	CC	CC	CC	CC	CC	CC	CC	CC	CC	CC	CC	CC	CC	NN	CC	NN	NN	NN	CC	NN	NN	CC	NN	CC	CC	NN	CC	CC	NN	CC	CC
GBS	Lalb_Chr01_3920256	A/G	Lalb_Chr01	3920256	+	Lalb_v1	whitelupin	NA	NA	LUW	NA	AA	AA	AA	AA	AA	AA	AA	AA	AA	AA	AA	AA	AA	AA	AA	AA	AA	AA	AA	AA	NN	AA	AA	AA	AA	NN	AA	NN	AA	NN	AA	AA	NN	AA	AA	NN	AA	AA
GBS	Lalb_Chr01_3923362	G/A	Lalb_Chr01	3923362	+	Lalb_v1	whitelupin	NA	NA	LUW	NA	GG	GG	GG	GG	GG	GG	GG	GG	GG	GG	GG	GG	GG	GG	GG	GG	GG	GG	GG	GG	NN	GG	GG	GG	GG	GG	GG	NN	GG	GG	GG	GG	GG	GG	GG	NN	GG	GG
GBS	Lalb_Chr01_3924595	A/T	Lalb_Chr01	3924595	+	Lalb_v1	whitelupin	NA	NA	LUW	NA	AA	AA	AA	AA	AA	AA	AA	AA	AA	AA	AA	AA	AA	AA	AA	AA	AA	AA	AA	AA	AA	AA	AA	AA	NN	AA	AA	NN	AA	NN	AA	AA	NN	AA	NN	NN	AA	AA
GBS	Lalb_Chr01_3932946	A/T	Lalb_Chr01	3932946	+	Lalb_v1	whitelupin	NA	NA	LUW	NA	AA	AA	AA	AA	AA	AA	AA	AA	AA	AA	AA	AA	AA	AA	AA	AA	AA	AA	AA	AA	NN	AA	AA	AA	NN	NN	NN	NN	NN	NN	AA	AA	NN	AA	NN	NN	AA	AA
GBS	Lalb_Chr01_3947765	A/G	Lalb_Chr01	3947765	+	Lalb_v1	whitelupin	NA	NA	LUW	NA	NN	NN	NN	NN	NN	NN	NN	NN	NN	NN	NN	NN	NN	NN	AA	NN	NN	NN	AA	NN	NN	AA	NN	NN	NN	NN	NN	NN	NN	NN	NN	NN	NN	NN	NN	NN	NN	AA
GBS	Lalb_Chr01_3970100	C/T	Lalb_Chr01	3970100	+	Lalb_v1	whitelupin	NA	NA	LUW	NA	NN	NN	NN	NN	NN	NN	NN	NN	NN	NN	NN	NN	NN	NN	NN	NN	NN	NN	NN	NN	CC	NN	NN	NN	CC	CC	CC	CC	CC	CC	NN	CC	CC	NN	CC	CC	CC	NN
GBS	Lalb_Chr01_4009582	C/G	Lalb_Chr01	4009582	+	Lalb_v1	whitelupin	NA	NA	LUW	NA	CC	GG	GG	GG	CC	GG	CC	CC	CC	CC	CC	CC	CC	CC	CC	CC	CC	CC	CC	CC	NN	CC	CC	CC	NN	CC	NN	NN	CC	NN	CC	CC	CC	CC	NN	NN	CC	CC
GBS	Lalb_Chr01_4009591	T/C	Lalb_Chr01	4009591	+	Lalb_v1	whitelupin	NA	NA	LUW	NA	TT	TT	TT	TT	TT	TT	TT	TT	TT	TT	TT	TT	TT	TT	TT	TT	TT	TT	TT	TT	NN	TT	TT	TT	NN	TT	NN	NN	TT	NN	TT	TT	TT	TT	NN	NN	TT	TT
GBS	Lalb_Chr01_4009636	A/T	Lalb_Chr01	4009636	+	Lalb_v1	whitelupin	NA	NA	LUW	NA	AA	TT	TT	TT	AA	TT	AA	AA	AA	AA	AA	AA	AA	AA	AA	AA	AA	AA	AA	AA	NN	AA	AA	AA	NN	AA	NN	NN	AA	NN	AA	AA	NN	AA	AA	NN	NN	AA
GBS	Lalb_Chr01_4015684	A/G	Lalb_Chr01	4015684	+	Lalb_v1	whitelupin	NA	NA	LUW	NA	AA	AA	AA	AA	AA	AA	AA	AA	AA	AA	AA	AA	AA	AA	AA	AA	AA	AA	AA	AA	NN	AA	AA	AA	NN	NN	NN	NN	NN	NN	AA	AA	NN	AA	NN	NN	NN	AA
GBS	Lalb_Chr01_4015886	T/A	Lalb_Chr01	4015886	+	Lalb_v1	whitelupin	NA	NA	LUW	NA	TT	TT	TT	TT	TT	TT	TT	TT	TT	TT	TT	TT	TT	TT	TT	TT	TT	TT	TT	TT	TT	TT	TT	TT	TT	TT	TT	TT	TT	TT	TT	TT	TT	TT	TT	TT	TT	TT
GBS	Lalb_Chr01_4018397	A/C	Lalb_Chr01	4018397	+	Lalb_v1	whitelupin	NA	NA	LUW	NA	AA	AA	AA	AA	AA	AA	AA	AA	AA	AA	AA	AA	AA	AA	AA	AA	AA	AA	AA	AA	AA	AA	AA	AA	AA	AA	AA	NN	AA	AA	AA	AA	AA	AA	AA	AA	AA	AA
GBS	Lalb_Chr01_4018526	T/C	Lalb_Chr01	4018526	+	Lalb_v1	whitelupin	NA	NA	LUW	NA	TT	CC	NN	NN	NN	NN	TT	NN	TT	NN	NN	TT	TT	TT	TT	TT	TT	TT	TT	TT	NN	TT	TT	TT	TT	TT	NN	NN	NN	NN	TT	TT	TT	TT	NN	NN	TT	TT
GBS	Lalb_Chr01_4077139	C/T	Lalb_Chr01	4077139	+	Lalb_v1	whitelupin	NA	NA	LUW	NA	CC	TT	TT	TT	CC	TT	TT	CC	CC	TT	CC	CC	CT	TT	CC	CC	CC	CC	TT	CC	CC	CC	CC	CC	CT	NN	NN	NN	TT	NN	CC	CC	NN	CC	CC	NN	NN	CC
GBS	Lalb_Chr01_4077180	C/T	Lalb_Chr01	4077180	+	Lalb_v1	whitelupin	NA	NA	LUW	NA	CC	TT	TT	TT	CC	TT	TT	CC	CC	TT	CC	CC	CT	TT	CC	CC	CC	CC	TT	CC	CC	CC	CC	CC	CT	CC	CC	CC	TT	CC	CC	CC	CC	CC	CC	NN	CC	CC
GBS	Lalb_Chr01_4093250	C/A	Lalb_Chr01	4093250	+	Lalb_v1	whitelupin	NA	NA	LUW	NA	NN	CC	CC	CC	NN	CC	CC	NN	CC	CC	NN	CC	NN	CC	CC	CC	NN	CC	CC	CC	NN	CC	CC	NN	NN	NN	NN	NN	NN	NN	CC	NN	NN	NN	NN	NN	NN	CC
GBS	Lalb_Chr01_4096048	C/T	Lalb_Chr01	4096048	+	Lalb_v1	whitelupin	NA	NA	LUW	NA	CC	CC	CC	CC	CC	CC	CC	CC	CC	CC	CC	CC	CC	CC	CC	CC	CC	CC	CC	CC	NN	CC	CC	CC	NN	NN	NN	NN	NN	NN	CC	NN	NN	CC	NN	NN	NN	CC
GBS	Lalb_Chr01_4132064	T/C	Lalb_Chr01	4132064	+	Lalb_v1	whitelupin	NA	NA	LUW	NA	TT	TT	TT	TT	TT	TT	CC	CC	TT	CC	CC	CC	TC	CC	TT	TT	TT	TT	CC	TT	NN	TT	TC	TT	CC	TT	CC	NN	CC	NN	TT	TT	TT	TT	TT	NN	TT	TT
GBS	Lalb_Chr01_4176973	A/G	Lalb_Chr01	4176973	+	Lalb_v1	whitelupin	NA	NA	LUW	NA	AA	AA	AA	AA	AA	AA	AA	AA	AA	AA	AA	AA	AA	AA	AA	AA	AA	AA	AA	AA	NN	AA	AA	AA	NN	NN	NN	NN	AA	NN	AA	AA	NN	AA	AA	NN	AA	AA
GBS	Lalb_Chr01_4180918	G/A	Lalb_Chr01	4180918	+	Lalb_v1	whitelupin	NA	NA	LUW	NA	NN	NN	NN	NN	GG	GG	NN	NN	GG	NN	NN	GG	NN	GG	NN	NN	GG	GG	GG	GG	NN	GG	GG	GG	NN	NN	NN	NN	NN	NN	GG	NN	NN	NN	NN	NN	NN	GG
GBS	Lalb_Chr01_4216714	T/C	Lalb_Chr01	4216714	+	Lalb_v1	whitelupin	NA	NA	LUW	NA	TT	TT	NN	TT	TT	NN	TT	NN	TT	NN	TT	TT	TT	TT	NN	NN	TT	TT	TT	TT	TT	TT	NN	NN	NN	TT	TT	TT	NN	NN	NN	TT	TT	TT	TT	NN	TT	TT
GBS	Lalb_Chr01_4216914	A/G	Lalb_Chr01	4216914	+	Lalb_v1	whitelupin	NA	NA	LUW	NA	AA	GG	NN	GG	NN	GG	NN	NN	NN	GG	GG	GG	NN	GG	NN	AA	NN	AA	GG	AA	NN	AA	NN	NN	NN	NN	NN	NN	NN	NN	NN	NN	NN	NN	NN	NN	NN	AA
GBS	Lalb_Chr01_4262375	A/T	Lalb_Chr01	4262375	+	Lalb_v1	whitelupin	NA	NA	LUW	NA	NN	NN	NN	NN	NN	NN	NN	NN	NN	NN	NN	NN	NN	NN	NN	NN	NN	NN	NN	NN	NN	NN	NN	NN	NN	NN	AA	AA	NN	NN	NN	AA	NN	NN	AA	NN	NN	NN
GBS	Lalb_Chr01_4265221	G/T	Lalb_Chr01	4265221	+	Lalb_v1	whitelupin	NA	NA	LUW	NA	NN	NN	NN	NN	NN	NN	NN	NN	NN	NN	NN	NN	NN	NN	NN	NN	NN	NN	NN	NN	NN	NN	NN	NN	TT	NN	NN	NN	NN	NN	NN	NN	NN	NN	NN	NN	GG	NN
GBS	Lalb_Chr01_4308183	A/G	Lalb_Chr01	4308183	+	Lalb_v1	whitelupin	NA	NA	LUW	NA	NN	AA	AA	AA	NN	AA	NN	NN	NN	NN	NN	NN	NN	NN	NN	NN	NN	NN	NN	NN	NN	NN	NN	NN	NN	NN	NN	NN	NN	NN	NN	NN	NN	NN	NN	NN	NN	NN
GBS	Lalb_Chr01_4310616	G/A	Lalb_Chr01	4310616	+	Lalb_v1	whitelupin	NA	NA	LUW	NA	GG	GG	GG	GG	GG	GG	GG	GG	GG	GG	GG	GG	GG	GG	GG	GG	GG	GG	GG	GG	NN	GG	GG	GG	NN	NN	NN	NN	NN	NN	GG	NN	NN	GG	NN	NN	NN	GG
GBS	Lalb_Chr01_4310645	T/C	Lalb_Chr01	4310645	+	Lalb_v1	whitelupin	NA	NA	LUW	NA	TT	TT	TT	TT	TT	TT	TT	TT	TT	TT	TT	TT	TT	TT	TT	TT	TT	TT	TT	TT	NN	TT	TT	TT	NN	NN	NN	NN	NN	NN	TT	NN	NN	TT	NN	NN	NN	TT
GBS	Lalb_Chr01_4317021	A/G	Lalb_Chr01	4317021	+	Lalb_v1	whitelupin	NA	NA	LUW	NA	AA	AA	AA	AA	GG	AA	GG	GG	GG	GG	GG	GG	AG	GG	AA	AA	AA	AA	GG	AA	GG	AA	AA	AA	NN	NN	GG	NN	NN	NN	AA	AA	NN	AA	NN	NN	NN	AA
GBS	Lalb_Chr01_4317147	G/A	Lalb_Chr01	4317147	+	Lalb_v1	whitelupin	NA	NA	LUW	NA	GG	GG	GG	GG	GG	GG	GG	GG	GG	GG	GG	GG	GG	GG	GG	GG	GG	GG	GG	GG	NN	GG	GG	GG	GG	GG	GG	NN	GG	NN	GG	GG	NN	GG	GG	NN	GG	GG
GBS	Lalb_Chr01_4360935	C/T	Lalb_Chr01	4360935	+	Lalb_v1	whitelupin	NA	NA	LUW	NA	CC	NN	NN	TT	NN	TT	NN	CC	NN	CC	CC	NN	NN	CC	CC	NN	NN	CC	CC	CC	NN	CC	NN	NN	NN	NN	NN	NN	NN	NN	CC	NN	NN	NN	NN	NN	CC	CC
GBS	Lalb_Chr01_4409644	G/A	Lalb_Chr01	4409644	+	Lalb_v1	whitelupin	NA	NA	LUW	NA	GG	NN	NN	NN	NN	NN	NN	NN	NN	GG	NN	NN	NN	GG	NN	NN	GG	NN	NN	GG	NN	NN	NN	NN	NN	NN	NN	NN	NN	NN	NN	NN	NN	NN	NN	NN	NN	NN
GBS	Lalb_Chr01_4409707	T/C	Lalb_Chr01	4409707	+	Lalb_v1	whitelupin	NA	NA	LUW	NA	TT	TT	TT	TT	TT	TT	TT	TT	TT	TT	TT	TT	TT	TT	TT	TT	TT	TT	TT	TT	TT	TT	TT	TT	TT	TT	TT	TT	TT	TT	TT	TT	TT	TT	TT	TT	TT	TT
GBS	Lalb_Chr01_4409729	A/G	Lalb_Chr01	4409729	+	Lalb_v1	whitelupin	NA	NA	LUW	NA	AA	AA	AA	AA	AA	AA	AA	AA	AA	AA	AA	AA	AA	AA	AA	AA	AA	AA	AA	AA	AA	AA	AA	AA	AA	AA	AA	AA	AA	AA	AA	AA	AA	AA	AA	AA	AA	AA
GBS	Lalb_Chr01_4409935	G/A	Lalb_Chr01	4409935	+	Lalb_v1	whitelupin	NA	NA	LUW	NA	NN	GG	NN	NN	NN	NN	GG	NN	GG	NN	NN	GG	GG	NN	GG	GG	NN	NN	GG	NN	NN	GG	NN	GG	NN	NN	NN	NN	NN	NN	NN	NN	NN	NN	NN	NN	NN	GG
GBS	Lalb_Chr01_4437943	T/A	Lalb_Chr01	4437943	+	Lalb_v1	whitelupin	NA	NA	LUW	NA	TT	TT	TT	TT	TT	TT	TT	TT	TT	TT	TT	TT	TT	TT	TT	TT	TT	TT	TT	TT	TT	TT	TT	TT	TT	TT	TT	TT	NN	NN	TT	TT	NN	TT	TT	NN	TT	TT
GBS	Lalb_Chr01_4444424	C/T	Lalb_Chr01	4444424	+	Lalb_v1	whitelupin	NA	NA	LUW	NA	CC	NN	TT	TT	CC	TT	CC	CC	CC	CC	CC	CC	CC	CC	CC	NN	CC	NN	CC	CC	NN	CC	CC	NN	NN	NN	NN	NN	NN	NN	CC	NN	NN	NN	NN	NN	NN	CC
GBS	Lalb_Chr01_4444680	C/T	Lalb_Chr01	4444680	+	Lalb_v1	whitelupin	NA	NA	LUW	NA	CC	NN	NN	TT	CC	NN	CC	NN	NN	CC	NN	CC	CC	CC	CC	CC	CC	NN	CC	CC	NN	CC	CC	NN	NN	NN	NN	NN	NN	NN	CC	NN	NN	NN	NN	NN	NN	NN
GBS	Lalb_Chr01_4452239	G/A	Lalb_Chr01	4452239	+	Lalb_v1	whitelupin	NA	NA	LUW	NA	NN	NN	NN	NN	NN	NN	NN	NN	NN	NN	NN	NN	NN	NN	NN	NN	NN	NN	NN	NN	NN	NN	NN	NN	NN	NN	NN	NN	NN	GG	NN	NN	NN	NN	NN	NN	GG	NN
GBS	Lalb_Chr01_4453149	T/C	Lalb_Chr01	4453149	+	Lalb_v1	whitelupin	NA	NA	LUW	NA	TT	CC	CC	CC	TT	CC	TT	TT	TT	TT	TT	TT	TT	TT	TT	TT	TT	TT	TT	TT	TT	TT	TT	TT	NN	TT	TT	TT	TT	NN	TT	TT	TT	TT	TT	NN	TT	TT
GBS	Lalb_Chr01_4460114	G/A	Lalb_Chr01	4460114	+	Lalb_v1	whitelupin	NA	NA	LUW	NA	GG	GG	GG	GG	GG	GG	GG	GG	GG	GG	GG	GG	GG	GG	GG	GG	GG	GG	GG	GG	NN	GG	GG	GG	GG	GG	GG	GG	GG	NN	GG	NN	NN	GG	NN	NN	GG	GG
GBS	Lalb_Chr01_4477339	C/A	Lalb_Chr01	4477339	+	Lalb_v1	whitelupin	NA	NA	LUW	NA	CC	CC	CC	CC	CC	CC	CC	CC	CC	CC	CC	CC	CC	CC	CC	CC	CC	CC	CC	CC	NN	CC	CC	CC	CC	CC	NN	NN	NN	NN	CC	CC	NN	CC	NN	NN	NN	CC
GBS	Lalb_Chr01_4477634	C/T	Lalb_Chr01	4477634	+	Lalb_v1	whitelupin	NA	NA	LUW	NA	CC	CC	CC	CC	CC	CC	CC	CC	CC	CC	CC	CC	CC	CC	CC	CC	CC	CC	CC	CC	NN	CC	CC	CC	NN	NN	NN	NN	NN	NN	CC	NN	NN	CC	NN	NN	NN	CC
GBS	Lalb_Chr01_4478829	A/G	Lalb_Chr01	4478829	+	Lalb_v1	whitelupin	NA	NA	LUW	NA	NN	NN	NN	NN	NN	AA	NN	NN	NN	AA	AA	NN	NN	AA	NN	NN	NN	AA	AA	NN	NN	NN	AA	NN	NN	NN	AA	NN	AA	NN	AA	AA	NN	NN	NN	NN	NN	NN
GBS	Lalb_Chr01_4478851	C/T	Lalb_Chr01	4478851	+	Lalb_v1	whitelupin	NA	NA	LUW	NA	NN	NN	NN	NN	NN	CC	NN	NN	NN	CC	CC	NN	NN	CC	NN	NN	NN	CC	CC	NN	NN	NN	CC	NN	NN	NN	CC	NN	CC	NN	CC	CC	NN	NN	NN	NN	NN	NN
GBS	Lalb_Chr01_4522819	C/T	Lalb_Chr01	4522819	+	Lalb_v1	whitelupin	NA	NA	LUW	NA	NN	NN	NN	NN	NN	NN	NN	NN	NN	NN	NN	NN	NN	NN	NN	NN	NN	NN	NN	NN	NN	NN	NN	NN	NN	NN	NN	NN	NN	NN	NN	NN	NN	NN	NN	CC	NN	NN
GBS	Lalb_Chr01_4595113	G/C	Lalb_Chr01	4595113	+	Lalb_v1	whitelupin	NA	NA	LUW	NA	GG	GG	NN	GG	GG	GG	GG	GG	GG	GG	GG	GG	GG	GG	NN	GG	GG	GG	GG	GG	GG	NN	GG	NN	GG	GG	GG	GG	GG	GG	GG	GG	GG	GG	GG	GG	GG	GG
GBS	Lalb_Chr01_4670994	C/T	Lalb_Chr01	4670994	+	Lalb_v1	whitelupin	NA	NA	LUW	NA	CC	CC	CC	CC	TT	CC	TT	TT	TT	TT	TT	TT	CT	TT	TT	CC	CC	CC	TT	CC	NN	CC	CC	CC	NN	NN	NN	NN	TT	NN	CC	NN	NN	CC	NN	NN	NN	CC
GBS	Lalb_Chr01_4716172	A/G	Lalb_Chr01	4716172	+	Lalb_v1	whitelupin	NA	NA	LUW	NA	AA	AA	AA	AA	AA	AA	AA	AA	AA	AA	AA	AA	AA	AA	AA	AA	AA	AA	AA	AA	AA	AA	AA	AA	AA	AA	AA	NN	AA	AA	AA	AA	AA	AA	AA	NN	AA	AA
GBS	Lalb_Chr01_4716231	A/G	Lalb_Chr01	4716231	+	Lalb_v1	whitelupin	NA	NA	LUW	NA	AA	AA	AA	AA	AA	AA	AA	AA	AA	AA	AA	AA	AA	AA	AA	AA	AA	AA	AA	AA	NN	AA	AA	AA	AA	AA	AA	NN	AA	NN	AA	AA	NN	AA	AA	NN	AA	AA
GBS	Lalb_Chr01_4716234	C/T	Lalb_Chr01	4716234	+	Lalb_v1	whitelupin	NA	NA	LUW	NA	CC	CC	CC	CC	CC	CC	CC	CC	CC	CC	CC	CC	CC	CC	CC	CC	CC	CC	CC	CC	NN	CC	CC	CC	CC	CC	CC	NN	CC	NN	CC	CC	NN	CC	CC	NN	CC	CC
GBS	Lalb_Chr01_4738650	C/G	Lalb_Chr01	4738650	+	Lalb_v1	whitelupin	NA	NA	LUW	NA	NN	NN	CC	NN	NN	NN	NN	NN	NN	NN	NN	NN	NN	NN	NN	NN	CC	NN	NN	NN	CC	CC	NN	NN	CC	CC	CC	CC	CC	CC	NN	CC	CC	NN	CC	NN	CC	NN
GBS	Lalb_Chr01_4738768	G/A	Lalb_Chr01	4738768	+	Lalb_v1	whitelupin	NA	NA	LUW	NA	NN	NN	GG	NN	NN	NN	NN	NN	GG	GG	NN	GG	NN	NN	GG	NN	GG	NN	GG	GG	GG	GG	NN	NN	NN	GG	GG	GG	NN	GG	NN	GG	NN	NN	GG	NN	GG	NN
GBS	Lalb_Chr01_4738770	T/A	Lalb_Chr01	4738770	+	Lalb_v1	whitelupin	NA	NA	LUW	NA	NN	NN	TT	NN	NN	NN	NN	NN	TT	TT	NN	TT	NN	NN	TT	NN	TT	NN	TT	TT	TT	TT	NN	NN	NN	TT	TT	TT	NN	TT	NN	TT	NN	NN	TT	NN	TT	NN
GBS	Lalb_Chr01_4738783	T/C	Lalb_Chr01	4738783	+	Lalb_v1	whitelupin	NA	NA	LUW	NA	NN	NN	TT	NN	NN	NN	NN	NN	TT	TT	NN	TT	NN	NN	TT	NN	TT	NN	TT	TT	TT	TT	NN	NN	NN	TT	TT	TT	NN	TT	NN	TT	NN	NN	TT	NN	TT	NN
GBS	Lalb_Chr01_4745935	G/A	Lalb_Chr01	4745935	+	Lalb_v1	whitelupin	NA	NA	LUW	NA	GG	GG	GG	GG	GG	GG	GG	GG	GG	GG	GG	GG	GG	GG	GG	GG	GG	GG	GG	GG	NN	GG	GG	GG	GG	GG	GG	NN	GG	NN	GG	GG	GG	GG	NN	NN	GG	GG
GBS	Lalb_Chr01_4750957	G/A	Lalb_Chr01	4750957	+	Lalb_v1	whitelupin	NA	NA	LUW	NA	GG	GG	GG	GG	GG	GG	GG	GG	GG	GG	GG	GG	GG	GG	GG	GG	GG	GG	GG	GG	GG	GG	GG	GG	GG	GG	GG	GG	GG	GG	GG	GG	GG	GG	GG	GG	GG	GG
GBS	Lalb_Chr01_4754731	A/T	Lalb_Chr01	4754731	+	Lalb_v1	whitelupin	NA	NA	LUW	NA	AA	AA	AA	AA	AA	AA	AA	AA	AA	AA	AA	AA	AA	AA	AA	AA	AA	AA	AA	AA	NN	AA	AA	AA	AA	NN	AA	NN	AA	NN	AA	AA	AA	AA	NN	NN	NN	AA
GBS	Lalb_Chr01_4754759	A/G	Lalb_Chr01	4754759	+	Lalb_v1	whitelupin	NA	NA	LUW	NA	AA	GG	GG	GG	AA	GG	AA	AA	AA	AA	AA	AA	AA	AA	AA	AA	AA	AA	AA	AA	NN	AA	AA	AA	AA	NN	AA	NN	AA	NN	AA	AA	AA	AA	NN	NN	NN	AA
GBS	Lalb_Chr01_4754772	T/C	Lalb_Chr01	4754772	+	Lalb_v1	whitelupin	NA	NA	LUW	NA	TT	TT	TT	TT	TT	TT	TT	TT	TT	TT	TT	TT	TT	TT	TT	TT	TT	TT	TT	TT	NN	TT	TT	TT	TT	TT	TT	TT	TT	TT	TT	TT	TT	TT	TT	TT	TT	TT
GBS	Lalb_Chr01_4754793	G/A	Lalb_Chr01	4754793	+	Lalb_v1	whitelupin	NA	NA	LUW	NA	GG	GG	GG	GG	GG	GG	GG	GG	GG	GG	GG	GG	GG	GG	GG	GG	GG	GG	GG	GG	NN	GG	GG	GG	GG	GG	GG	GG	GG	GG	GG	GG	GG	GG	GG	NN	GG	GG
GBS	Lalb_Chr01_4754990	T/C	Lalb_Chr01	4754990	+	Lalb_v1	whitelupin	NA	NA	LUW	NA	TT	TT	TT	TT	TT	TT	TT	TT	TT	TT	TT	TT	TT	TT	TT	TT	TT	TT	TT	TT	NN	TT	TT	TT	TT	TT	TT	NN	TT	NN	TT	TT	NN	TT	TT	NN	TT	TT
GBS	Lalb_Chr01_4783024	A/T	Lalb_Chr01	4783024	+	Lalb_v1	whitelupin	NA	NA	LUW	NA	AA	NN	NN	NN	AA	NN	NN	NN	AA	AA	AA	AA	NN	AA	AA	AA	AA	NN	AA	NN	NN	AA	AA	NN	NN	NN	NN	NN	NN	NN	AA	NN	NN	NN	NN	NN	NN	AA
GBS	Lalb_Chr01_4800728	T/G	Lalb_Chr01	4800728	+	Lalb_v1	whitelupin	NA	NA	LUW	NA	TT	TT	TT	TT	TT	TT	TT	TT	TT	TT	TT	TT	TT	TT	TT	TT	TT	TT	TT	TT	NN	TT	TT	TT	TT	NN	TT	NN	TT	NN	TT	TT	TT	TT	TT	NN	NN	TT
GBS	Lalb_Chr01_4820150	A/G	Lalb_Chr01	4820150	+	Lalb_v1	whitelupin	NA	NA	LUW	NA	AA	AA	AA	AA	AA	AA	AA	AA	AA	AA	AA	AA	AA	AA	AA	AA	AA	AA	AA	AA	NN	AA	AA	AA	AA	NN	NN	NN	NN	NN	AA	NN	AA	AA	NN	NN	NN	AA
GBS	Lalb_Chr01_4828809	A/G	Lalb_Chr01	4828809	+	Lalb_v1	whitelupin	NA	NA	LUW	NA	AA	AA	AA	AA	AA	AA	AA	AA	AA	AA	AA	AA	AA	AA	AA	AA	AA	AA	AA	AA	NN	AA	AA	AA	AA	AA	AA	NN	AA	NN	AA	AA	AA	AA	NN	NN	AA	AA
GBS	Lalb_Chr01_4845430	A/T	Lalb_Chr01	4845430	+	Lalb_v1	whitelupin	NA	NA	LUW	NA	AA	AA	AA	AA	AA	AA	AA	AA	AA	AA	AA	AA	AA	AA	AA	AA	AA	AA	AA	AA	NN	AA	AA	AA	NN	NN	NN	NN	AA	NN	AA	NN	NN	AA	NN	NN	AA	AA
GBS	Lalb_Chr01_4846686	C/T	Lalb_Chr01	4846686	+	Lalb_v1	whitelupin	NA	NA	LUW	NA	NN	NN	NN	NN	NN	NN	NN	NN	CC	CC	NN	CC	NN	NN	NN	NN	CC	NN	CC	CC	NN	NN	NN	NN	NN	NN	NN	NN	NN	NN	NN	NN	NN	NN	NN	NN	NN	NN
GBS	Lalb_Chr01_4854537	G/A	Lalb_Chr01	4854537	+	Lalb_v1	whitelupin	NA	NA	LUW	NA	GG	GG	GG	GG	GG	GG	GG	GG	GG	GG	GG	GG	GG	GG	GG	GG	GG	GG	GG	GG	GG	GG	GG	GG	GG	GG	GG	NN	GG	GG	GG	GG	GG	GG	GG	NN	GG	GG
GBS	Lalb_Chr01_4868192	G/A	Lalb_Chr01	4868192	+	Lalb_v1	whitelupin	NA	NA	LUW	NA	NN	NN	NN	NN	GG	NN	NN	NN	NN	GG	NN	GG	NN	NN	NN	NN	NN	NN	GG	NN	NN	NN	NN	NN	NN	NN	NN	NN	NN	NN	NN	NN	NN	NN	NN	NN	NN	GG
GBS	Lalb_Chr01_4868310	A/G	Lalb_Chr01	4868310	+	Lalb_v1	whitelupin	NA	NA	LUW	NA	AA	AA	AA	AA	AA	AA	AA	AA	AA	AA	AA	AA	AA	AA	AA	AA	AA	AA	AA	AA	NN	AA	AA	AA	AA	AA	NN	NN	NN	NN	AA	AA	NN	AA	NN	NN	NN	AA
GBS	Lalb_Chr01_4925174	C/G	Lalb_Chr01	4925174	+	Lalb_v1	whitelupin	NA	NA	LUW	NA	CC	CC	CC	CC	CC	CC	CC	CC	CC	CC	CC	CC	CC	CC	CC	CC	CC	CC	CC	CC	NN	CC	CC	CC	NN	NN	NN	NN	NN	NN	CC	CC	NN	CC	NN	NN	NN	CC
GBS	Lalb_Chr01_4925179	A/T	Lalb_Chr01	4925179	+	Lalb_v1	whitelupin	NA	NA	LUW	NA	AA	TT	TT	TT	AA	TT	AA	AA	AA	AA	AA	AA	AA	AA	AA	AA	AA	AA	AA	AA	NN	AA	AA	AA	NN	NN	NN	NN	NN	NN	AA	AA	NN	TT	NN	NN	NN	AA
GBS	Lalb_Chr01_4925207	T/G	Lalb_Chr01	4925207	+	Lalb_v1	whitelupin	NA	NA	LUW	NA	TT	GG	NN	GG	TT	GG	NN	TT	TT	TT	TT	NN	NN	TT	TT	TT	TT	TT	TT	TT	NN	TT	NN	NN	NN	NN	NN	NN	NN	NN	TT	NN	NN	NN	NN	NN	NN	TT
GBS	Lalb_Chr01_4951963	G/C	Lalb_Chr01	4951963	+	Lalb_v1	whitelupin	NA	NA	LUW	NA	GG	GG	GG	GG	GG	GG	GG	GG	GG	GG	GG	GG	GG	GG	GG	GG	GG	GG	GG	GG	NN	GG	GG	GG	GG	GG	GG	NN	NN	NN	GG	GG	GG	GG	NN	NN	NN	GG
GBS	Lalb_Chr01_5009647	T/C	Lalb_Chr01	5009647	+	Lalb_v1	whitelupin	NA	NA	LUW	NA	TT	TT	TT	TT	TT	TT	TT	TT	TT	TT	TT	TT	TT	TT	TT	TT	TT	TT	TT	TT	TT	TT	TT	TT	TT	TT	NN	NN	TT	TT	TT	NN	NN	TT	TT	NN	TT	TT
GBS	Lalb_Chr01_5023439	G/C	Lalb_Chr01	5023439	+	Lalb_v1	whitelupin	NA	NA	LUW	NA	GG	GG	GG	GG	GG	GG	GG	GG	GG	GG	GG	GG	GG	GG	GG	GG	GG	GG	GG	GG	NN	GG	GG	GG	NN	NN	NN	NN	NN	NN	GG	GG	NN	GG	GG	NN	GG	GG
GBS	Lalb_Chr01_5023563	G/A	Lalb_Chr01	5023563	+	Lalb_v1	whitelupin	NA	NA	LUW	NA	GG	GG	GG	GG	GG	GG	GG	GG	GG	GG	GG	GG	GG	GG	GG	GG	GG	GG	GG	GG	GG	GG	GG	GG	GG	GG	NN	NN	NN	NN	GG	GG	GG	GG	NN	NN	GG	GG
GBS	Lalb_Chr01_5065634	T/C	Lalb_Chr01	5065634	+	Lalb_v1	whitelupin	NA	NA	LUW	NA	TT	CC	CC	CC	TT	CC	TT	TT	TT	TT	TT	TT	TT	TT	TT	TT	TT	TT	TT	TT	NN	TT	TT	TT	NN	NN	NN	NN	NN	NN	TT	TT	NN	CC	NN	NN	NN	TT
GBS	Lalb_Chr01_5066501	C/A	Lalb_Chr01	5066501	+	Lalb_v1	whitelupin	NA	NA	LUW	NA	CC	AA	AA	AA	NN	AA	CC	CC	CC	CC	CC	CC	CC	CC	CC	CC	CC	CC	CC	CC	NN	CC	CC	CC	NN	NN	NN	NN	NN	NN	CC	NN	NN	AA	NN	NN	NN	CC
GBS	Lalb_Chr01_5066514	G/A	Lalb_Chr01	5066514	+	Lalb_v1	whitelupin	NA	NA	LUW	NA	GG	GG	NN	NN	NN	NN	GG	NN	GG	NN	NN	GG	GG	GG	GG	GG	GG	GG	GG	GG	NN	GG	GG	GG	NN	NN	NN	NN	NN	NN	GG	NN	NN	GG	NN	NN	NN	GG
GBS	Lalb_Chr01_5115816	C/T	Lalb_Chr01	5115816	+	Lalb_v1	whitelupin	NA	NA	LUW	NA	CC	CC	CC	CC	CC	CC	CC	CC	CC	CC	CC	CC	CC	CC	CC	CC	CC	CC	CC	CC	NN	CC	CC	CC	CC	NN	CC	NN	CC	NN	CC	CC	NN	CC	NN	NN	CC	CC
GBS	Lalb_Chr01_5124493	C/G	Lalb_Chr01	5124493	+	Lalb_v1	whitelupin	NA	NA	LUW	NA	CC	CC	CC	CC	CC	CC	CC	CC	CC	CC	CC	CC	CC	CC	CC	CC	CC	CC	CC	CC	NN	CC	CC	CC	NN	NN	CC	NN	NN	NN	CC	NN	NN	CC	NN	NN	NN	CC
GBS	Lalb_Chr01_5124523	G/A	Lalb_Chr01	5124523	+	Lalb_v1	whitelupin	NA	NA	LUW	NA	GG	AA	AA	AA	GG	AA	GG	GG	GG	GG	GG	GG	GG	GG	GG	GG	GG	GG	GG	GG	NN	GG	GG	GG	NN	NN	GG	NN	NN	NN	GG	NN	NN	AA	NN	NN	NN	GG
GBS	Lalb_Chr01_5154632	A/C	Lalb_Chr01	5154632	+	Lalb_v1	whitelupin	NA	NA	LUW	NA	AA	AA	AA	AA	AA	AA	AA	AA	AA	AA	AA	AA	AA	AA	AA	AA	AA	AA	AA	AA	AA	AA	AA	AA	AA	AA	AA	AA	AA	NN	AA	AA	AA	AA	AA	AA	AA	AA
GBS	Lalb_Chr01_5155069	T/C	Lalb_Chr01	5155069	+	Lalb_v1	whitelupin	NA	NA	LUW	NA	TT	TT	TT	TT	TT	TT	TT	TT	TT	TT	TT	TT	TT	TT	TT	TT	TT	TT	TT	TT	NN	TT	TT	TT	TT	TT	TT	NN	TT	NN	TT	TT	NN	TT	NN	NN	NN	TT
GBS	Lalb_Chr01_5159241	G/T	Lalb_Chr01	5159241	+	Lalb_v1	whitelupin	NA	NA	LUW	NA	GG	NN	TT	GT	TT	GT	NN	GT	NN	GT	TT	NN	NN	NN	NN	NN	NN	NN	NN	NN	NN	NN	NN	NN	NN	NN	NN	NN	NN	NN	NN	NN	NN	NN	NN	NN	NN	NN
GBS	Lalb_Chr01_5198850	A/C	Lalb_Chr01	5198850	+	Lalb_v1	whitelupin	NA	NA	LUW	NA	AA	AA	AA	AA	AA	AA	AA	AA	AA	AA	AA	AA	AA	AA	AA	AA	AA	AA	AA	AA	AA	AA	AA	AA	AA	AA	NN	NN	NN	NN	AA	AA	NN	AA	NN	NN	NN	AA
GBS	Lalb_Chr01_5233701	G/A	Lalb_Chr01	5233701	+	Lalb_v1	whitelupin	NA	NA	LUW	NA	GG	GG	GG	GG	GG	GG	GG	GG	GG	GG	GG	GG	GG	GG	GG	GG	GG	GG	GG	GG	NN	GG	GG	GG	GG	GG	NN	GG	NN	NN	GG	GG	GG	GG	NN	NN	NN	GG
GBS	Lalb_Chr01_5233732	G/T	Lalb_Chr01	5233732	+	Lalb_v1	whitelupin	NA	NA	LUW	NA	GG	GG	GG	GG	GG	GG	GG	GG	GG	GG	GG	GG	GG	GG	GG	GG	GG	GG	GG	GG	NN	GG	GG	GG	GG	GG	NN	GG	NN	NN	GG	GG	GG	GG	NN	NN	NN	GG
GBS	Lalb_Chr01_5233872	G/A	Lalb_Chr01	5233872	+	Lalb_v1	whitelupin	NA	NA	LUW	NA	GG	GG	GG	GG	GG	GG	GG	GG	GG	GG	GG	GG	GG	GG	GG	GG	GG	GG	GG	GG	NN	GG	GG	GG	NN	GG	NN	NN	NN	NN	GG	NN	NN	GG	NN	NN	NN	GG
GBS	Lalb_Chr01_5233995	T/C	Lalb_Chr01	5233995	+	Lalb_v1	whitelupin	NA	NA	LUW	NA	TT	CC	CC	CC	TT	CC	TT	TT	TT	TT	TT	TT	TT	TT	TT	TT	TT	TT	TT	TT	NN	TT	TT	TT	TT	NN	TT	NN	TT	NN	TT	TT	NN	CC	NN	NN	NN	TT
GBS	Lalb_Chr01_5234756	A/T	Lalb_Chr01	5234756	+	Lalb_v1	whitelupin	NA	NA	LUW	NA	AA	TT	TT	TT	NN	TT	NN	NN	AA	NN	AA	NN	AA	AA	AA	NN	NN	AA	AA	AA	NN	AA	NN	NN	NN	NN	NN	NN	NN	NN	AA	NN	NN	NN	NN	NN	NN	AA
GBS	Lalb_Chr01_5234770	A/G	Lalb_Chr01	5234770	+	Lalb_v1	whitelupin	NA	NA	LUW	NA	AA	AA	AA	AA	NN	AA	NN	NN	AA	NN	AA	NN	AA	AA	AA	NN	NN	AA	AA	AA	NN	AA	NN	NN	NN	NN	NN	NN	NN	NN	AA	NN	NN	NN	NN	NN	NN	AA
GBS	Lalb_Chr01_5258148	A/C	Lalb_Chr01	5258148	+	Lalb_v1	whitelupin	NA	NA	LUW	NA	NN	CC	CC	CC	NN	CC	NN	NN	NN	AA	NN	NN	NN	NN	NN	NN	NN	NN	AA	AA	NN	NN	NN	NN	NN	NN	NN	NN	NN	NN	NN	AA	NN	CC	NN	NN	NN	AA
GBS	Lalb_Chr01_5260724	T/G	Lalb_Chr01	5260724	+	Lalb_v1	whitelupin	NA	NA	LUW	NA	TT	GG	GG	GG	TT	GG	TT	TT	TT	TT	TT	TT	TT	TT	TT	TT	TT	TT	TT	TT	NN	TT	TT	TT	TT	TT	TT	NN	TT	NN	TT	TT	NN	GG	NN	NN	TG	TT
GBS	Lalb_Chr01_5260775	C/T	Lalb_Chr01	5260775	+	Lalb_v1	whitelupin	NA	NA	LUW	NA	CC	TT	TT	TT	CC	TT	CC	CC	CC	CC	CC	CC	CC	CC	CC	CC	CC	CC	CC	CC	NN	CC	CC	CC	NN	NN	NN	NN	NN	NN	CC	NN	NN	TT	NN	NN	NN	CC
GBS	Lalb_Chr01_5271757	C/A	Lalb_Chr01	5271757	+	Lalb_v1	whitelupin	NA	NA	LUW	NA	CC	CC	NN	CC	AA	NN	AA	AA	AA	AA	AA	AA	AA	AA	NN	NN	CC	NN	AA	CC	AA	NN	NN	NN	NN	NN	AA	CC	AA	CC	NN	CC	CC	CC	CC	NN	CC	CC
GBS	Lalb_Chr01_5271926	C/T	Lalb_Chr01	5271926	+	Lalb_v1	whitelupin	NA	NA	LUW	NA	NN	NN	NN	NN	CC	CC	CC	NN	CC	CC	CC	CC	CC	CC	NN	NN	CC	NN	CC	CC	NN	CC	CC	NN	NN	NN	NN	NN	NN	NN	CC	NN	NN	NN	NN	NN	NN	CC
GBS	Lalb_Chr01_5280857	A/G	Lalb_Chr01	5280857	+	Lalb_v1	whitelupin	NA	NA	LUW	NA	AA	AA	AA	AA	AA	AA	AA	AA	AA	AA	AA	AA	AA	AA	AA	AA	AA	AA	AA	AA	NN	AA	AA	AA	AA	AA	AA	AA	AA	NN	AA	AA	AA	AA	NN	NN	AG	AA
GBS	Lalb_Chr01_5280876	A/C	Lalb_Chr01	5280876	+	Lalb_v1	whitelupin	NA	NA	LUW	NA	AA	AA	AA	AA	AA	AA	AA	AA	AA	AA	AA	AA	AA	AA	AA	AA	AA	AA	AA	AA	NN	AA	AA	AA	AA	AA	AA	AA	AA	NN	AA	AA	AA	AA	NN	NN	AA	AA
GBS	Lalb_Chr01_5332591	A/G	Lalb_Chr01	5332591	+	Lalb_v1	whitelupin	NA	NA	LUW	NA	NN	NN	NN	NN	NN	NN	NN	NN	NN	NN	NN	NN	NN	NN	NN	NN	NN	NN	NN	NN	AA	NN	NN	NN	AA	AA	AA	AA	AA	AA	NN	AA	AA	NN	AA	AA	AG	NN
GBS	Lalb_Chr01_5339289	T/C	Lalb_Chr01	5339289	+	Lalb_v1	whitelupin	NA	NA	LUW	NA	TT	TT	TT	TT	TT	TT	TT	TT	NN	TT	TT	TT	TT	TT	TT	TT	TT	TT	TT	TT	TT	TT	TT	TT	TT	TT	TT	TT	TT	TT	TT	NN	NN	TT	NN	NN	TT	TT
GBS	Lalb_Chr01_5339389	C/A	Lalb_Chr01	5339389	+	Lalb_v1	whitelupin	NA	NA	LUW	NA	CC	CC	CC	CC	CC	CC	CC	CC	CC	CC	CC	CC	CC	CC	CC	CC	CC	CC	CC	CC	NN	CC	CC	CC	NN	NN	NN	NN	NN	NN	CC	NN	NN	CC	NN	NN	NN	CC
GBS	Lalb_Chr01_5339423	A/T	Lalb_Chr01	5339423	+	Lalb_v1	whitelupin	NA	NA	LUW	NA	AA	AA	AA	AA	AA	AA	AA	AA	AA	AA	AA	AA	AA	AA	AA	AA	AA	AA	AA	AA	NN	AA	AA	AA	NN	NN	NN	NN	NN	NN	AA	NN	NN	AA	NN	NN	NN	AA
GBS	Lalb_Chr01_5345436	A/G	Lalb_Chr01	5345436	+	Lalb_v1	whitelupin	NA	NA	LUW	NA	NN	NN	NN	NN	NN	NN	NN	NN	NN	NN	NN	NN	NN	NN	NN	NN	NN	NN	NN	NN	NN	NN	NN	NN	NN	NN	NN	NN	NN	NN	NN	NN	NN	NN	NN	NN	NN	NN
GBS	Lalb_Chr01_5347029	A/G	Lalb_Chr01	5347029	+	Lalb_v1	whitelupin	NA	NA	LUW	NA	NN	NN	NN	NN	NN	NN	NN	NN	NN	NN	NN	NN	NN	NN	NN	NN	NN	NN	AA	NN	NN	NN	NN	NN	NN	NN	NN	NN	NN	NN	NN	NN	NN	NN	NN	NN	NN	AA
GBS	Lalb_Chr01_5357433	T/C	Lalb_Chr01	5357433	+	Lalb_v1	whitelupin	NA	NA	LUW	NA	TT	CC	CC	CC	TT	CC	TT	TT	TT	TT	TT	TT	TT	TT	TT	TT	TT	TT	TT	TT	NN	TT	TT	TT	NN	NN	NN	NN	NN	NN	TT	NN	NN	CC	NN	NN	TT	TT
GBS	Lalb_Chr01_5369893	G/A	Lalb_Chr01	5369893	+	Lalb_v1	whitelupin	NA	NA	LUW	NA	GG	GG	GG	GG	GG	GG	GG	GG	GG	GG	GG	GG	GG	GG	GG	GG	GG	GG	GG	GG	GG	GG	GG	GG	GG	GG	GG	NN	GG	NN	GG	GG	GG	GG	GG	NN	GA	GG
GBS	Lalb_Chr01_5377211	A/C	Lalb_Chr01	5377211	+	Lalb_v1	whitelupin	NA	NA	LUW	NA	AA	CC	CC	CC	AA	CC	AA	AA	AA	AA	AA	AA	AA	AA	AA	AA	AA	AA	AA	AA	NN	AA	AA	AA	NN	NN	NN	NN	NN	NN	AA	NN	NN	CC	NN	NN	NN	AA
GBS	Lalb_Chr01_5509198	A/G	Lalb_Chr01	5509198	+	Lalb_v1	whitelupin	NA	NA	LUW	NA	NN	NN	NN	NN	NN	NN	NN	NN	NN	NN	NN	NN	NN	NN	NN	NN	NN	NN	NN	NN	AA	NN	NN	NN	NN	NN	NN	NN	NN	NN	NN	NN	NN	NN	AA	NN	NN	NN
GBS	Lalb_Chr01_5509214	A/G	Lalb_Chr01	5509214	+	Lalb_v1	whitelupin	NA	NA	LUW	NA	NN	NN	NN	NN	NN	NN	NN	NN	NN	NN	NN	NN	NN	NN	NN	NN	NN	NN	NN	NN	AA	NN	NN	NN	NN	NN	NN	NN	NN	NN	NN	NN	NN	NN	AA	NN	NN	NN
GBS	Lalb_Chr01_5540275	C/A	Lalb_Chr01	5540275	+	Lalb_v1	whitelupin	NA	NA	LUW	NA	NN	NN	NN	NN	NN	NN	NN	NN	NN	NN	NN	NN	NN	NN	NN	NN	NN	NN	NN	NN	NN	NN	NN	NN	NN	NN	NN	CC	NN	NN	NN	NN	NN	NN	NN	NN	NN	NN
GBS	Lalb_Chr01_5540304	C/G	Lalb_Chr01	5540304	+	Lalb_v1	whitelupin	NA	NA	LUW	NA	NN	NN	NN	NN	NN	NN	NN	NN	NN	NN	NN	NN	NN	NN	NN	NN	NN	NN	NN	NN	NN	NN	NN	NN	NN	NN	NN	CC	NN	NN	NN	NN	NN	NN	NN	NN	NN	NN
GBS	Lalb_Chr01_5575330	C/A	Lalb_Chr01	5575330	+	Lalb_v1	whitelupin	NA	NA	LUW	NA	CC	CC	NN	CC	CC	CC	CC	CC	CC	CC	CC	CC	CC	CC	CC	CC	CC	CC	CC	CC	NN	CC	CC	CC	CC	NN	NN	NN	CC	NN	CC	CC	NN	CC	NN	NN	NN	CC
GBS	Lalb_Chr01_5575358	G/A	Lalb_Chr01	5575358	+	Lalb_v1	whitelupin	NA	NA	LUW	NA	GG	GG	GG	GG	GG	GG	GG	GG	GG	GG	GG	GG	GG	GG	GG	GG	GG	GG	GG	GG	NN	GG	GG	GG	NN	NN	NN	NN	GG	NN	GG	NN	NN	GG	NN	NN	NN	GG
GBS	Lalb_Chr01_5593182	A/T	Lalb_Chr01	5593182	+	Lalb_v1	whitelupin	NA	NA	LUW	NA	AA	AA	NN	AA	AA	AA	AA	AA	AA	AA	AA	AA	AA	AA	AA	AA	AA	AA	AA	AA	NN	AA	AA	AA	NN	NN	NN	NN	AA	NN	AA	NN	NN	AA	NN	NN	NN	AA
GBS	Lalb_Chr01_5593184	T/A	Lalb_Chr01	5593184	+	Lalb_v1	whitelupin	NA	NA	LUW	NA	TT	AA	NN	AA	TT	AA	TT	TT	TT	TT	TT	TT	TT	TT	TT	TT	TT	TT	TT	TT	NN	TT	TT	TT	NN	NN	NN	NN	TT	NN	TT	NN	NN	AA	NN	NN	NN	TT
GBS	Lalb_Chr01_5616595	G/A	Lalb_Chr01	5616595	+	Lalb_v1	whitelupin	NA	NA	LUW	NA	NN	NN	NN	NN	NN	NN	NN	NN	NN	NN	NN	NN	NN	NN	NN	NN	NN	NN	NN	NN	GG	NN	NN	NN	NN	NN	NN	NN	NN	NN	NN	NN	NN	NN	GG	GG	NN	NN
GBS	Lalb_Chr01_5673772	G/A	Lalb_Chr01	5673772	+	Lalb_v1	whitelupin	NA	NA	LUW	NA	NN	NN	NN	NN	NN	GG	NN	NN	NN	GG	NN	NN	NN	NN	NN	NN	NN	NN	GG	NN	NN	NN	NN	NN	NN	NN	NN	NN	NN	NN	NN	NN	NN	NN	NN	NN	NN	NN
GBS	Lalb_Chr01_5679674	G/A	Lalb_Chr01	5679674	+	Lalb_v1	whitelupin	NA	NA	LUW	NA	NN	NN	NN	NN	NN	NN	NN	NN	NN	NN	NN	NN	NN	NN	NN	NN	GG	NN	GG	NN	NN	NN	NN	NN	NN	NN	NN	NN	NN	NN	NN	NN	NN	NN	NN	NN	NN	NN
GBS	Lalb_Chr01_5745441	C/T	Lalb_Chr01	5745441	+	Lalb_v1	whitelupin	NA	NA	LUW	NA	CC	CC	CC	CC	CC	CC	CC	CC	CC	CC	CC	CC	CC	CC	CC	CC	CC	CC	CC	CC	CC	CC	CC	CC	CC	CC	CC	CC	CC	CC	CC	CC	CC	CC	CC	CC	CC	CC
GBS	Lalb_Chr01_5762420	C/A	Lalb_Chr01	5762420	+	Lalb_v1	whitelupin	NA	NA	LUW	NA	CC	CC	CC	CC	CC	CC	CC	CC	CC	CC	CC	CC	CC	CC	CC	CC	CC	CC	CC	CC	NN	CC	CC	CC	CC	CC	CC	CC	CC	NN	CC	CC	CC	CC	CC	NN	CC	CC
GBS	Lalb_Chr01_5845312	G/T	Lalb_Chr01	5845312	+	Lalb_v1	whitelupin	NA	NA	LUW	NA	GG	NN	NN	NN	NN	GG	NN	GG	NN	GG	NN	NN	NN	NN	NN	NN	NN	NN	GG	GG	NN	GG	NN	NN	NN	NN	NN	NN	NN	NN	NN	NN	NN	NN	NN	NN	NN	NN
GBS	Lalb_Chr01_5855551	C/T	Lalb_Chr01	5855551	+	Lalb_v1	whitelupin	NA	NA	LUW	NA	CC	CC	CC	CC	CC	CC	CC	CC	CC	CC	CC	CC	CC	CC	CC	CC	CC	CC	CC	CC	NN	CC	CC	CC	CC	CC	NN	NN	CC	NN	CC	CC	NN	CC	NN	NN	NN	CC
GBS	Lalb_Chr01_5855675	C/G	Lalb_Chr01	5855675	+	Lalb_v1	whitelupin	NA	NA	LUW	NA	CC	CC	CC	CC	CC	CC	CC	CC	CC	CC	CC	CC	CC	CC	CC	CC	CC	CC	CC	CC	NN	CC	CC	CC	CC	CC	CC	NN	CC	NN	CC	CC	CC	CC	NN	NN	CC	CC
GBS	Lalb_Chr01_5859111	T/A	Lalb_Chr01	5859111	+	Lalb_v1	whitelupin	NA	NA	LUW	NA	TT	TT	TT	TT	TT	TT	TT	TT	TT	TT	TT	TT	TT	TT	TT	TT	TT	TT	TT	TT	NN	TT	TT	TT	TT	TT	TT	NN	TT	NN	TT	TT	TT	TT	TT	NN	TT	TT
GBS	Lalb_Chr01_5859130	C/G	Lalb_Chr01	5859130	+	Lalb_v1	whitelupin	NA	NA	LUW	NA	CC	CC	CC	CC	CC	CC	CC	CC	CC	CC	CC	CC	CC	CC	CC	CC	CC	CC	CC	CC	NN	CC	CC	CC	NN	NN	NN	NN	NN	NN	CC	CC	NN	CC	NN	NN	NN	CC
GBS	Lalb_Chr01_5859173	T/C	Lalb_Chr01	5859173	+	Lalb_v1	whitelupin	NA	NA	LUW	NA	TT	TT	TT	TT	TT	TT	TT	TT	TT	TT	TT	TT	TT	TT	TT	TT	TT	TT	TT	TT	NN	TT	TT	TT	NN	NN	NN	NN	NN	NN	TT	TT	NN	TT	NN	NN	NN	TT
GBS	Lalb_Chr01_5903673	T/C	Lalb_Chr01	5903673	+	Lalb_v1	whitelupin	NA	NA	LUW	NA	NN	NN	NN	NN	NN	NN	NN	NN	TT	TT	NN	TT	NN	TT	NN	TT	NN	NN	TT	NN	NN	TT	NN	NN	NN	NN	NN	NN	NN	NN	TT	NN	NN	NN	NN	NN	NN	NN
GBS	Lalb_Chr01_5910940	G/T	Lalb_Chr01	5910940	+	Lalb_v1	whitelupin	NA	NA	LUW	NA	GG	TT	TT	TT	GG	TT	GG	GG	NN	GG	GG	GG	GG	GG	GG	GG	GG	GG	GG	GG	NN	GG	GG	GG	NN	NN	NN	NN	GG	NN	GG	GG	NN	TT	NN	NN	GT	GG
GBS	Lalb_Chr01_5918746	C/T	Lalb_Chr01	5918746	+	Lalb_v1	whitelupin	NA	NA	LUW	NA	CC	CC	CC	CC	CC	CC	CC	CC	CC	CC	CC	CC	CC	CC	CC	CC	CC	CC	CC	CC	NN	CC	CC	CC	NN	NN	NN	NN	NN	NN	CC	NN	NN	CC	NN	NN	CC	CC
GBS	Lalb_Chr01_5919805	T/G	Lalb_Chr01	5919805	+	Lalb_v1	whitelupin	NA	NA	LUW	NA	TT	TT	TT	TT	TT	TT	TT	TT	TT	TT	TT	TT	TT	TT	TT	TT	TT	TT	TT	TT	NN	TT	TT	TT	TT	TT	TT	NN	TT	NN	TT	TT	NN	TT	NN	NN	TT	TT
GBS	Lalb_Chr01_5931392	T/G	Lalb_Chr01	5931392	+	Lalb_v1	whitelupin	NA	NA	LUW	NA	TT	GG	GG	GG	TT	GG	TT	TT	TT	TT	TT	TT	TT	TT	TT	TT	TT	TT	TT	TT	NN	TT	TT	TT	NN	TT	TT	NN	TT	NN	TT	TT	NN	GG	NN	NN	NN	TT
GBS	Lalb_Chr01_5931581	T/C	Lalb_Chr01	5931581	+	Lalb_v1	whitelupin	NA	NA	LUW	NA	TT	CC	CC	CC	TT	CC	TT	TT	TT	TT	TT	TT	TT	TT	TT	TT	TT	TT	TT	TT	NN	TT	TT	TT	NN	NN	NN	NN	NN	NN	TT	NN	NN	CC	NN	NN	NN	TT
GBS	Lalb_Chr01_5931942	T/C	Lalb_Chr01	5931942	+	Lalb_v1	whitelupin	NA	NA	LUW	NA	TT	CC	CC	CC	TT	CC	TT	TT	TT	TT	TT	TT	TT	TT	TT	TT	TT	TT	TT	TT	NN	TT	TT	TT	NN	TT	TT	NN	TT	NN	TT	NN	NN	CC	NN	NN	TT	TT
GBS	Lalb_Chr01_5961490	A/G	Lalb_Chr01	5961490	+	Lalb_v1	whitelupin	NA	NA	LUW	NA	AA	GG	AA	AA	AA	AA	AA	AA	AA	AA	AA	AA	AA	AA	AA	AA	AA	AA	AA	AA	AA	AA	AA	AA	AA	AA	NN	NN	AA	NN	AA	AA	AA	AA	AA	NN	AG	AA
GBS	Lalb_Chr01_5965123	C/T	Lalb_Chr01	5965123	+	Lalb_v1	whitelupin	NA	NA	LUW	NA	CC	CC	CC	CC	CC	CC	CC	CC	CC	CC	CC	CC	CC	CC	CC	CC	CC	CC	CC	CC	CC	CC	CC	CC	CC	CC	CC	NN	CC	NN	CC	CC	CC	CC	CC	NN	CC	CC
GBS	Lalb_Chr01_5965190	G/A	Lalb_Chr01	5965190	+	Lalb_v1	whitelupin	NA	NA	LUW	NA	GG	GG	GG	GG	GG	GG	GG	GG	GG	GG	GG	GG	GG	GG	GG	GG	GG	GG	GG	GG	GG	GG	GG	GG	GG	GG	GG	GG	GG	GG	GG	GG	GG	GG	GG	GG	GG	GG
GBS	Lalb_Chr01_5965266	A/G	Lalb_Chr01	5965266	+	Lalb_v1	whitelupin	NA	NA	LUW	NA	AA	NN	NN	AA	NN	AA	NN	AA	AA	AA	AA	AA	NN	AA	AA	AA	AA	AA	AA	AA	NN	AA	AA	NN	AA	AA	AA	NN	NN	NN	AA	AA	NN	NN	NN	NN	AG	AA
GBS	Lalb_Chr01_5965467	C/T	Lalb_Chr01	5965467	+	Lalb_v1	whitelupin	NA	NA	LUW	NA	CC	NN	CC	CC	NN	CC	CC	NN	CC	CC	CC	CC	NN	NN	CC	CC	CC	CC	CC	CC	NN	NN	NN	NN	NN	NN	NN	NN	NN	NN	CC	NN	NN	NN	NN	NN	NN	CC
GBS	Lalb_Chr01_5984184	G/A	Lalb_Chr01	5984184	+	Lalb_v1	whitelupin	NA	NA	LUW	NA	GG	GG	NN	GG	GG	GG	NN	GG	GG	GG	GG	GG	NN	GG	NN	NN	GG	GG	GG	GG	NN	GG	NN	NN	NN	NN	NN	NN	NN	NN	GG	GG	NN	GG	NN	NN	NN	GG
GBS	Lalb_Chr01_5984285	T/C	Lalb_Chr01	5984285	+	Lalb_v1	whitelupin	NA	NA	LUW	NA	TT	TT	TT	TT	TT	TT	TT	TT	TT	TT	TT	TT	TT	TT	TT	TT	TT	TT	TT	TT	TT	TT	TT	TT	TT	TT	TT	TT	TT	TT	TT	TT	TT	TT	TT	TT	TC	TT
GBS	Lalb_Chr01_5989761	C/T	Lalb_Chr01	5989761	+	Lalb_v1	whitelupin	NA	NA	LUW	NA	NN	NN	NN	CC	NN	CC	NN	NN	NN	NN	NN	NN	NN	NN	NN	NN	NN	NN	CC	CC	NN	NN	CC	NN	NN	NN	NN	NN	NN	NN	CC	NN	NN	NN	NN	NN	NN	CC
GBS	Lalb_Chr01_6017977	G/T	Lalb_Chr01	6017977	+	Lalb_v1	whitelupin	NA	NA	LUW	NA	GG	GG	GG	GG	GG	GG	GG	GG	GG	GG	GG	GG	GG	GG	GG	GG	GG	GG	GG	GG	NN	GG	GG	GG	GG	NN	NN	NN	GG	NN	GG	GG	NN	GG	NN	NN	NN	GG
GBS	Lalb_Chr01_6021162	C/T	Lalb_Chr01	6021162	+	Lalb_v1	whitelupin	NA	NA	LUW	NA	CC	TT	CC	CC	CC	CC	CC	CC	CC	CC	CC	CC	CC	CC	CC	CC	CC	CC	CC	CC	NN	CC	CC	CC	NN	CC	NN	NN	NN	NN	CC	NN	NN	CC	NN	NN	CT	CC
GBS	Lalb_Chr01_6021362	A/G	Lalb_Chr01	6021362	+	Lalb_v1	whitelupin	NA	NA	LUW	NA	AA	GG	AA	AA	AA	AA	AA	AA	AA	AA	AA	AA	AA	AA	AA	AA	AA	AA	AA	AA	NN	AA	AA	AA	AA	NN	NN	NN	AA	NN	AA	AA	NN	NN	NN	NN	AG	AA
GBS	Lalb_Chr01_6040632	G/A	Lalb_Chr01	6040632	+	Lalb_v1	whitelupin	NA	NA	LUW	NA	NN	NN	NN	NN	NN	NN	NN	NN	NN	NN	NN	NN	NN	NN	NN	NN	NN	NN	NN	NN	GG	NN	NN	NN	NN	NN	NN	NN	NN	NN	NN	NN	NN	NN	GG	NN	NN	NN
GBS	Lalb_Chr01_6063688	C/G	Lalb_Chr01	6063688	+	Lalb_v1	whitelupin	NA	NA	LUW	NA	CC	CC	CC	CC	CC	CC	CC	CC	CC	CC	CC	CC	CC	CC	CC	CC	CC	CC	CC	CC	NN	CC	CC	CC	CC	CC	CC	NN	CC	CC	CC	CC	CC	CC	CC	NN	CC	CC
GBS	Lalb_Chr01_6090266	A/G	Lalb_Chr01	6090266	+	Lalb_v1	whitelupin	NA	NA	LUW	NA	NN	NN	AA	NN	AA	AA	NN	NN	NN	NN	NN	NN	NN	NN	NN	NN	NN	NN	AA	AA	NN	NN	NN	NN	NN	NN	NN	NN	NN	NN	NN	NN	NN	NN	NN	NN	NN	NN
GBS	Lalb_Chr01_6093751	A/C	Lalb_Chr01	6093751	+	Lalb_v1	whitelupin	NA	NA	LUW	NA	AA	CC	AA	AA	AA	AA	AA	AA	AA	AA	AA	AA	AA	AA	AA	AA	AA	AA	AA	AA	NN	AA	AA	AA	NN	NN	NN	NN	NN	NN	AA	NN	NN	NN	NN	NN	NN	AA
GBS	Lalb_Chr01_6093757	T/C	Lalb_Chr01	6093757	+	Lalb_v1	whitelupin	NA	NA	LUW	NA	TT	CC	TT	TT	TT	TT	TT	TT	TT	TT	TT	TT	TT	TT	TT	TT	TT	TT	TT	TT	NN	TT	TT	TT	NN	NN	NN	NN	NN	NN	TT	NN	NN	NN	NN	NN	NN	TT
GBS	Lalb_Chr01_6095145	G/A	Lalb_Chr01	6095145	+	Lalb_v1	whitelupin	NA	NA	LUW	NA	NN	AA	NN	GG	NN	GG	GG	GG	NN	GG	GG	GG	GG	GG	NN	GG	GG	GG	GG	GG	NN	GG	GG	NN	NN	GG	GG	NN	GG	GG	NN	GG	NN	GG	NN	NN	GG	GG
GBS	Lalb_Chr01_6095326	T/C	Lalb_Chr01	6095326	+	Lalb_v1	whitelupin	NA	NA	LUW	NA	TT	NN	NN	TT	TT	TT	TT	NN	NN	TT	TT	TT	TT	TT	NN	TT	TT	TT	TT	TT	NN	TT	TT	TT	NN	NN	NN	NN	NN	NN	NN	TT	NN	TT	NN	NN	NN	NN
GBS	Lalb_Chr01_6176436	G/A	Lalb_Chr01	6176436	+	Lalb_v1	whitelupin	NA	NA	LUW	NA	GG	GG	NN	GG	NN	GG	GG	GG	GG	GG	GG	GG	GG	GG	GG	GG	GG	GG	GG	GG	NN	GG	GG	GG	GG	NN	NN	NN	NN	NN	GG	GG	NN	GG	NN	NN	GA	GG
GBS	Lalb_Chr01_6176450	C/G	Lalb_Chr01	6176450	+	Lalb_v1	whitelupin	NA	NA	LUW	NA	CC	CC	NN	CC	NN	CC	CC	CC	CC	CC	CC	CC	CC	CC	CC	CC	CC	CC	CC	CC	NN	CC	CC	CC	CC	NN	NN	NN	NN	NN	CC	CC	NN	CC	NN	NN	CC	CC
GBS	Lalb_Chr01_6176740	G/C	Lalb_Chr01	6176740	+	Lalb_v1	whitelupin	NA	NA	LUW	NA	GG	GG	GG	GG	GG	GG	GG	GG	GG	GG	GG	GG	GG	GG	GG	GG	GG	GG	GG	GG	NN	GG	GG	GG	GG	NN	NN	NN	GG	NN	GG	GG	NN	GG	NN	NN	NN	GG
GBS	Lalb_Chr01_6210854	A/G	Lalb_Chr01	6210854	+	Lalb_v1	whitelupin	NA	NA	LUW	NA	AA	GG	AA	AA	AA	AA	AA	AA	AA	AA	AA	AA	AA	AA	AA	AA	AA	AA	AA	AA	NN	AA	AA	AA	NN	AA	NN	NN	NN	NN	AA	NN	NN	AA	NN	NN	AA	AA
GBS	Lalb_Chr01_6210895	C/T	Lalb_Chr01	6210895	+	Lalb_v1	whitelupin	NA	NA	LUW	NA	CC	TT	CC	CC	CC	CC	CC	CC	CC	CC	CC	CC	CC	CC	CC	CC	CC	CC	CC	CC	NN	CC	CC	CC	NN	CC	NN	NN	NN	NN	CC	NN	NN	CC	NN	NN	CC	CC
GBS	Lalb_Chr01_6212210	G/A	Lalb_Chr01	6212210	+	Lalb_v1	whitelupin	NA	NA	LUW	NA	GG	AA	GG	GG	GG	GG	GG	GG	GG	GG	GG	GG	GG	GG	GG	GG	GG	GG	GG	GG	NN	GG	GG	GG	NN	NN	NN	NN	GG	NN	GG	NN	NN	GG	NN	NN	NN	GG
GBS	Lalb_Chr01_6212242	G/A	Lalb_Chr01	6212242	+	Lalb_v1	whitelupin	NA	NA	LUW	NA	GG	GG	GG	GG	GG	GG	GG	GG	GG	GG	GG	GG	GG	GG	GG	GG	GG	GG	GG	GG	NN	GG	GG	GG	GG	NN	GG	NN	GG	NN	GG	GG	NN	GG	NN	NN	NN	GG
GBS	Lalb_Chr01_6212469	A/G	Lalb_Chr01	6212469	+	Lalb_v1	whitelupin	NA	NA	LUW	NA	AA	GG	AA	AA	AA	AA	AA	AA	AA	AA	AA	AA	AA	AA	AA	AA	AA	AA	AA	AA	NN	AA	AA	AA	NN	NN	NN	NN	NN	NN	AA	NN	NN	AA	NN	NN	NN	AA
GBS	Lalb_Chr01_6233710	G/C	Lalb_Chr01	6233710	+	Lalb_v1	whitelupin	NA	NA	LUW	NA	GG	CC	GG	GG	GG	GG	GG	GG	GG	GG	GG	GG	GG	GG	GG	GG	GG	GG	GG	GG	GG	GG	GG	GG	GG	GG	GG	GG	GG	GG	GG	GG	GG	NN	GG	GG	GC	GG
GBS	Lalb_Chr01_6233848	A/C	Lalb_Chr01	6233848	+	Lalb_v1	whitelupin	NA	NA	LUW	NA	AA	CC	AA	AA	AA	AA	AA	AA	AA	AA	AA	AA	AA	AA	AA	AA	AA	AA	AA	AA	NN	AA	AA	AA	AA	NN	NN	NN	AA	NN	AA	AA	NN	AA	NN	NN	NN	AA
GBS	Lalb_Chr01_6292701	G/A	Lalb_Chr01	6292701	+	Lalb_v1	whitelupin	NA	NA	LUW	NA	GG	GG	GG	GG	GG	GG	GG	GG	GG	GG	GG	GG	GG	GG	GG	GG	GG	GG	GG	GG	GG	GG	GG	GG	GG	GG	GG	GG	GG	GG	GG	GG	GG	GG	GG	GG	GG	GG
GBS	Lalb_Chr01_6322764	C/T	Lalb_Chr01	6322764	+	Lalb_v1	whitelupin	NA	NA	LUW	NA	CC	CC	CC	CC	CC	CC	CC	CC	CC	CC	CC	CC	CC	CC	CC	CC	CC	CC	CC	CC	NN	CC	CC	CC	CC	CC	CC	NN	NN	NN	CC	CC	NN	CC	NN	NN	NN	CC
GBS	Lalb_Chr01_6322777	T/G	Lalb_Chr01	6322777	+	Lalb_v1	whitelupin	NA	NA	LUW	NA	TT	GG	TT	TT	TT	TT	TT	TT	TT	TT	TT	TT	TT	TT	TT	TT	TT	TT	TT	TT	NN	TT	TT	TT	TT	TT	TT	NN	NN	NN	TT	TT	NN	TT	NN	NN	NN	TT
GBS	Lalb_Chr01_6322868	C/T	Lalb_Chr01	6322868	+	Lalb_v1	whitelupin	NA	NA	LUW	NA	CC	CC	CC	CC	CC	CC	CC	CC	CC	CC	CC	CC	CC	CC	CC	CC	CC	CC	CC	CC	NN	CC	CC	CC	CC	CC	CC	NN	CC	NN	CC	CC	CC	CC	CC	CC	CC	CC
GBS	Lalb_Chr01_6323040	C/A	Lalb_Chr01	6323040	+	Lalb_v1	whitelupin	NA	NA	LUW	NA	CC	AA	CC	CC	CC	CC	CC	CC	CC	CC	CC	CC	CC	CC	CC	CC	CC	CC	CC	CC	NN	CC	CC	CC	NN	CC	CC	NN	CC	NN	CC	CC	NN	CC	CC	NN	CC	CC
GBS	Lalb_Chr01_6323050	A/T	Lalb_Chr01	6323050	+	Lalb_v1	whitelupin	NA	NA	LUW	NA	AA	NN	AA	AA	AA	AA	AA	AA	AA	AA	AA	AA	AA	AA	AA	AA	AA	AA	AA	AA	NN	AA	AA	AA	NN	AA	AA	NN	AA	NN	AA	AA	NN	AA	AA	NN	AA	AA
GBS	Lalb_Chr01_6325638	C/G	Lalb_Chr01	6325638	+	Lalb_v1	whitelupin	NA	NA	LUW	NA	CC	GG	CC	CC	CC	CC	CC	CC	CC	CC	CC	CC	CC	CC	CC	CC	CC	CC	CC	CC	NN	CC	CC	CC	CC	CC	NN	NN	NN	NN	CC	NN	NN	CC	NN	NN	NN	CC
GBS	Lalb_Chr01_6339578	A/T	Lalb_Chr01	6339578	+	Lalb_v1	whitelupin	NA	NA	LUW	NA	NN	NN	NN	NN	NN	NN	NN	NN	NN	NN	NN	NN	NN	NN	NN	NN	NN	NN	NN	NN	NN	AA	NN	NN	NN	NN	NN	NN	NN	NN	NN	NN	NN	NN	NN	NN	NN	NN
GBS	Lalb_Chr01_6345907	A/T	Lalb_Chr01	6345907	+	Lalb_v1	whitelupin	NA	NA	LUW	NA	NN	NN	NN	NN	NN	NN	NN	NN	NN	NN	NN	AA	NN	NN	NN	NN	AA	NN	AA	NN	NN	NN	NN	NN	NN	NN	NN	NN	NN	NN	NN	NN	NN	NN	NN	NN	NN	NN
GBS	Lalb_Chr01_6362447	C/T	Lalb_Chr01	6362447	+	Lalb_v1	whitelupin	NA	NA	LUW	NA	CC	NN	NN	CC	NN	CC	NN	NN	CC	CC	NN	NN	CC	CC	CC	NN	CC	CC	CC	CC	CC	CC	NN	NN	CC	CC	CC	CC	CC	NN	CC	CC	CC	CC	CC	CC	CC	NN
GBS	Lalb_Chr01_6363947	C/T	Lalb_Chr01	6363947	+	Lalb_v1	whitelupin	NA	NA	LUW	NA	CC	CC	CC	CC	CC	CC	CC	CC	CC	CC	CC	CC	CT	CC	CC	CC	CC	CC	CC	CC	NN	CC	CC	CC	CC	NN	NN	NN	NN	NN	CC	CC	NN	CC	NN	NN	NN	CC
GBS	Lalb_Chr01_6364034	G/A	Lalb_Chr01	6364034	+	Lalb_v1	whitelupin	NA	NA	LUW	NA	GG	GG	GG	GG	GG	GG	GG	GG	GG	GG	GG	GG	GG	GG	GG	GG	GG	GG	GG	GG	GG	GG	GG	GG	GG	GG	GG	GG	GG	GG	GG	GG	GG	GG	GG	GG	GG	GG
GBS	Lalb_Chr01_6373777	A/G	Lalb_Chr01	6373777	+	Lalb_v1	whitelupin	NA	NA	LUW	NA	AA	AA	AA	AA	AA	AA	AA	AA	AA	AA	AA	AA	AA	AA	AA	AA	AA	AA	AA	AA	NN	AA	AA	AA	NN	NN	NN	NN	AA	NN	AA	AA	NN	AA	NN	NN	NN	AA
GBS	Lalb_Chr01_6373880	C/T	Lalb_Chr01	6373880	+	Lalb_v1	whitelupin	NA	NA	LUW	NA	NN	NN	NN	CC	CC	NN	NN	CC	CC	CC	NN	CC	NN	NN	NN	NN	CC	NN	CC	CC	NN	CC	CC	CC	NN	NN	NN	NN	NN	NN	CC	NN	NN	CC	NN	NN	NN	NN
GBS	Lalb_Chr01_6373907	G/A	Lalb_Chr01	6373907	+	Lalb_v1	whitelupin	NA	NA	LUW	NA	NN	NN	NN	GG	GG	NN	NN	GG	GG	GG	NN	GG	NN	NN	NN	NN	GG	NN	GG	GG	NN	GG	GG	GG	NN	NN	NN	NN	NN	NN	GG	NN	NN	GG	NN	NN	NN	NN
GBS	Lalb_Chr01_6374098	A/T	Lalb_Chr01	6374098	+	Lalb_v1	whitelupin	NA	NA	LUW	NA	NN	NN	NN	NN	NN	NN	NN	NN	NN	AA	NN	AA	NN	AA	NN	NN	NN	NN	AA	NN	NN	NN	AA	NN	NN	NN	NN	NN	NN	NN	NN	AA	NN	NN	NN	NN	NN	NN
GBS	Lalb_Chr01_6446537	C/T	Lalb_Chr01	6446537	+	Lalb_v1	whitelupin	NA	NA	LUW	NA	NN	NN	NN	NN	NN	NN	NN	NN	NN	NN	NN	NN	NN	NN	NN	NN	NN	NN	NN	CC	NN	NN	NN	NN	NN	NN	NN	NN	NN	NN	NN	NN	NN	NN	NN	NN	CC	NN
GBS	Lalb_Chr01_6446571	T/A	Lalb_Chr01	6446571	+	Lalb_v1	whitelupin	NA	NA	LUW	NA	NN	NN	NN	NN	NN	NN	NN	NN	NN	NN	NN	NN	NN	NN	NN	NN	NN	NN	NN	TT	NN	NN	NN	NN	NN	NN	NN	NN	NN	NN	NN	NN	NN	NN	NN	NN	TT	NN
GBS	Lalb_Chr01_6450260	T/C	Lalb_Chr01	6450260	+	Lalb_v1	whitelupin	NA	NA	LUW	NA	TT	TT	TT	TT	TT	TT	TT	TT	TT	TT	TT	TT	TT	TT	TT	TT	TT	TT	TT	TT	NN	TT	TT	TT	NN	TT	TT	NN	TT	NN	TT	TT	NN	TT	NN	NN	TT	TT
GBS	Lalb_Chr01_6450292	C/A	Lalb_Chr01	6450292	+	Lalb_v1	whitelupin	NA	NA	LUW	NA	CC	AA	CC	CC	CC	CC	CC	CC	CC	CC	CC	CC	CC	CC	CC	CC	CC	CC	CC	CC	NN	CC	CC	CC	NN	CC	CC	NN	CC	NN	CC	CC	NN	CC	NN	NN	CA	CC
GBS	Lalb_Chr01_6476396	A/G	Lalb_Chr01	6476396	+	Lalb_v1	whitelupin	NA	NA	LUW	NA	NN	GG	NN	AA	AA	AA	AA	AA	AA	AA	AA	AA	AA	AA	AA	AA	AA	AA	AA	AA	AA	AA	AA	AA	AA	AA	AA	AA	AA	AA	AA	AA	AA	AA	AA	AA	AA	AA
GBS	Lalb_Chr01_6476397	G/A	Lalb_Chr01	6476397	+	Lalb_v1	whitelupin	NA	NA	LUW	NA	NN	GG	NN	GG	GG	GG	GG	GG	GG	GG	GG	GG	GG	GG	GG	GG	GG	GG	GG	GG	GG	GG	GG	GG	GG	GG	GG	GG	GG	GG	GG	GG	GG	GG	GG	GG	GG	GG
GBS	Lalb_Chr01_6546355	C/T	Lalb_Chr01	6546355	+	Lalb_v1	whitelupin	NA	NA	LUW	NA	CC	NN	NN	NN	CC	CC	NN	NN	NN	NN	CC	CC	NN	NN	NN	NN	CC	NN	NN	NN	NN	NN	NN	NN	NN	NN	NN	NN	NN	NN	NN	NN	NN	NN	NN	NN	NN	NN
GBS	Lalb_Chr01_6551762	G/A	Lalb_Chr01	6551762	+	Lalb_v1	whitelupin	NA	NA	LUW	NA	NN	AA	NN	NN	NN	NN	NN	NN	NN	NN	NN	NN	NN	NN	NN	NN	NN	NN	NN	NN	NN	NN	NN	NN	NN	NN	NN	NN	NN	NN	NN	NN	NN	NN	NN	NN	AA	NN
GBS	Lalb_Chr01_6564080	A/G	Lalb_Chr01	6564080	+	Lalb_v1	whitelupin	NA	NA	LUW	NA	AA	AA	AA	AA	AA	AA	AA	AA	AA	AA	AA	AA	AA	AA	AA	AA	AA	AA	AA	AA	AA	AA	AA	AA	AA	AA	AA	AA	NN	NN	AA	AA	AA	AA	AA	AA	AA	AA
GBS	Lalb_Chr01_6578701	C/T	Lalb_Chr01	6578701	+	Lalb_v1	whitelupin	NA	NA	LUW	NA	CC	TT	CC	CC	CC	CC	CC	CC	NN	CC	CC	CC	CC	CC	CC	CC	CC	CC	CC	CC	NN	CC	CC	CC	NN	NN	NN	NN	NN	NN	CC	NN	NN	CC	NN	NN	NN	CC
GBS	Lalb_Chr01_6580612	G/T	Lalb_Chr01	6580612	+	Lalb_v1	whitelupin	NA	NA	LUW	NA	GT	GG	GG	GG	GG	GG	GG	GG	GG	GG	GG	GG	GG	GG	GG	GG	GT	GT	GG	GT	NN	GG	GT	GG	GT	NN	GG	NN	GG	NN	GT	GT	NN	GT	NN	NN	GT	GG
GBS	Lalb_Chr01_6580680	C/A	Lalb_Chr01	6580680	+	Lalb_v1	whitelupin	NA	NA	LUW	NA	AA	NN	NN	NN	NN	NN	NN	NN	NN	NN	NN	NN	NN	AA	NN	NN	AA	AA	NN	AA	NN	NN	CA	NN	NN	NN	NN	NN	NN	NN	AA	NN	NN	AA	NN	NN	NN	NN
GBS	Lalb_Chr01_6637111	A/G	Lalb_Chr01	6637111	+	Lalb_v1	whitelupin	NA	NA	LUW	NA	GG	NN	NN	NN	NN	NN	NN	NN	NN	NN	GG	NN	NN	NN	NN	NN	NN	NN	GG	NN	GG	NN	NN	NN	GG	NN	NN	NN	GG	NN	NN	GG	GG	NN	GG	GG	GG	GG
GBS	Lalb_Chr01_6680958	C/T	Lalb_Chr01	6680958	+	Lalb_v1	whitelupin	NA	NA	LUW	NA	NN	NN	NN	NN	NN	NN	NN	NN	NN	NN	NN	NN	NN	NN	NN	NN	NN	NN	NN	NN	TT	NN	NN	NN	NN	NN	NN	NN	NN	CC	NN	NN	NN	NN	NN	NN	NN	NN
GBS	Lalb_Chr01_6716788	G/C	Lalb_Chr01	6716788	+	Lalb_v1	whitelupin	NA	NA	LUW	NA	CC	CC	CC	GG	CC	CC	CC	CC	CC	CC	CC	CC	CC	CC	CC	CC	CC	CC	CC	CC	NN	CC	CC	CC	CC	GG	NN	NN	CC	NN	CC	NN	NN	CC	NN	NN	NN	CC
GBS	Lalb_Chr01_6716837	T/C	Lalb_Chr01	6716837	+	Lalb_v1	whitelupin	NA	NA	LUW	NA	TT	TT	TT	TT	TT	TT	TT	TT	TT	TT	TT	TT	TT	TT	TT	TT	TT	TT	TT	TT	TT	TT	TT	TT	TT	TT	TT	TT	TT	TT	TT	TT	TT	TT	TT	TT	TT	TT
GBS	Lalb_Chr01_6720043	C/T	Lalb_Chr01	6720043	+	Lalb_v1	whitelupin	NA	NA	LUW	NA	NN	CC	CC	CC	CC	NN	NN	NN	NN	CC	TT	CC	CC	CC	CC	CC	CC	CC	CC	CC	NN	CC	CC	CC	NN	NN	NN	NN	NN	NN	CC	NN	NN	NN	NN	NN	NN	CC
GBS	Lalb_Chr01_6770654	G/A	Lalb_Chr01	6770654	+	Lalb_v1	whitelupin	NA	NA	LUW	NA	NN	NN	NN	NN	NN	NN	NN	NN	NN	NN	NN	NN	NN	NN	NN	NN	NN	NN	NN	NN	GA	NN	NN	NN	NN	NN	NN	NN	NN	NN	NN	NN	NN	NN	NN	NN	NN	NN
GBS	Lalb_Chr01_6773164	G/A	Lalb_Chr01	6773164	+	Lalb_v1	whitelupin	NA	NA	LUW	NA	NN	NN	NN	NN	NN	NN	NN	NN	NN	NN	NN	NN	NN	NN	NN	NN	NN	NN	NN	NN	NN	NN	NN	NN	NN	NN	AA	AA	AA	NN	NN	AA	AA	NN	NN	NN	AA	NN
GBS	Lalb_Chr01_6862777	A/G	Lalb_Chr01	6862777	+	Lalb_v1	whitelupin	NA	NA	LUW	NA	NN	NN	NN	NN	NN	NN	NN	NN	NN	NN	NN	NN	NN	NN	NN	NN	NN	NN	NN	NN	NN	NN	NN	NN	NN	NN	NN	NN	NN	NN	NN	NN	NN	GG	NN	NN	NN	NN
GBS	Lalb_Chr01_6870937	C/T	Lalb_Chr01	6870937	+	Lalb_v1	whitelupin	NA	NA	LUW	NA	TT	CC	TT	CC	TT	TT	TT	TT	TT	TT	CC	TT	TT	TT	TT	TT	TT	TT	TT	TT	TT	TT	TT	TT	TT	CC	TT	TT	TT	CC	TT	TT	TT	TT	TT	TT	CT	TT
GBS	Lalb_Chr01_6870949	G/A	Lalb_Chr01	6870949	+	Lalb_v1	whitelupin	NA	NA	LUW	NA	AA	GG	AA	GG	AA	AA	AA	AA	AA	AA	GG	AA	AA	AA	AA	AA	AA	AA	AA	AA	AA	AA	AA	AA	AA	GG	AA	AA	AA	GG	AA	AA	AA	AA	AA	AA	GA	AA
GBS	Lalb_Chr01_6871737	T/C	Lalb_Chr01	6871737	+	Lalb_v1	whitelupin	NA	NA	LUW	NA	CC	TT	CC	TT	CC	CC	CC	CC	CC	CC	TT	CC	CC	CC	CC	CC	CC	CC	CC	CC	NN	CC	CC	CC	CC	TT	NN	NN	CC	NN	CC	CC	NN	CC	CC	NN	NN	CC
GBS	Lalb_Chr01_6871966	T/C	Lalb_Chr01	6871966	+	Lalb_v1	whitelupin	NA	NA	LUW	NA	CC	TT	CC	TT	CC	CC	CC	CC	CC	CC	TT	CC	CC	CC	CC	CC	CC	CC	CC	CC	CC	CC	CC	CC	CC	TT	CC	NN	CC	NN	CC	CC	CC	CC	NN	NN	TC	CC
GBS	Lalb_Chr01_6872005	T/C	Lalb_Chr01	6872005	+	Lalb_v1	whitelupin	NA	NA	LUW	NA	CC	TT	CC	TT	CC	CC	CC	CC	CC	CC	TT	CC	CC	CC	NN	CC	CC	CC	CC	CC	NN	CC	CC	CC	NN	TT	NN	NN	NN	NN	CC	CC	NN	CC	NN	NN	NN	CC
GBS	Lalb_Chr01_6942883	G/A	Lalb_Chr01	6942883	+	Lalb_v1	whitelupin	NA	NA	LUW	NA	NN	NN	NN	NN	NN	NN	NN	NN	NN	NN	NN	NN	NN	NN	NN	NN	NN	NN	NN	NN	NN	NN	NN	NN	NN	NN	NN	GG	NN	NN	NN	GG	GG	NN	GG	GG	NN	NN
GBS	Lalb_Chr01_6942962	T/C	Lalb_Chr01	6942962	+	Lalb_v1	whitelupin	NA	NA	LUW	NA	NN	NN	NN	NN	NN	NN	NN	NN	NN	NN	NN	NN	NN	NN	NN	NN	NN	NN	NN	NN	TT	NN	NN	NN	NN	NN	NN	NN	NN	NN	NN	TT	NN	NN	NN	NN	NN	NN
GBS	Lalb_Chr01_6942964	T/A	Lalb_Chr01	6942964	+	Lalb_v1	whitelupin	NA	NA	LUW	NA	NN	NN	NN	NN	NN	NN	NN	NN	NN	NN	NN	NN	NN	NN	NN	NN	NN	NN	NN	NN	TT	NN	NN	NN	NN	NN	NN	NN	NN	NN	NN	TT	NN	NN	NN	NN	NN	NN
GBS	Lalb_Chr01_7041315	T/A	Lalb_Chr01	7041315	+	Lalb_v1	whitelupin	NA	NA	LUW	NA	TT	TT	TT	TT	TT	TT	TT	TT	TT	TT	TT	TT	TT	TT	TT	TT	TT	TT	TT	TT	TT	TT	TT	TT	TT	TT	TT	TT	TT	TT	TT	TT	TT	TT	TT	TT	TT	TT
GBS	Lalb_Chr01_7041384	C/T	Lalb_Chr01	7041384	+	Lalb_v1	whitelupin	NA	NA	LUW	NA	CC	CC	CC	CC	CC	CC	CC	CC	CC	CC	CC	CC	CC	CC	CC	CC	CC	CC	CC	CC	NN	CC	CC	CC	NN	NN	NN	NN	NN	NN	CC	NN	NN	CC	CC	NN	NN	CC
GBS	Lalb_Chr01_7059910	C/T	Lalb_Chr01	7059910	+	Lalb_v1	whitelupin	NA	NA	LUW	NA	CC	CC	CC	CC	CC	CC	CC	CC	CC	CC	CC	CC	CC	CC	CC	CC	CC	CC	CC	CC	CC	CC	CC	CC	CC	CC	CC	CC	CC	CC	CC	CC	CC	CC	CC	CC	CC	CC
GBS	Lalb_Chr01_7059936	C/T	Lalb_Chr01	7059936	+	Lalb_v1	whitelupin	NA	NA	LUW	NA	NN	NN	NN	NN	NN	NN	NN	NN	NN	NN	NN	NN	NN	CC	NN	NN	NN	NN	CC	NN	NN	NN	NN	NN	NN	NN	NN	NN	NN	NN	NN	NN	NN	NN	NN	NN	NN	NN
GBS	Lalb_Chr01_7060162	T/G	Lalb_Chr01	7060162	+	Lalb_v1	whitelupin	NA	NA	LUW	NA	NN	NN	NN	NN	NN	NN	NN	NN	NN	NN	NN	NN	NN	NN	NN	NN	NN	NN	TT	NN	NN	NN	NN	NN	NN	NN	NN	NN	NN	NN	NN	NN	NN	NN	NN	NN	NN	NN
GBS	Lalb_Chr01_7101688	G/A	Lalb_Chr01	7101688	+	Lalb_v1	whitelupin	NA	NA	LUW	NA	NN	NN	NN	NN	NN	GG	NN	NN	NN	NN	NN	NN	NN	NN	NN	NN	NN	NN	NN	NN	GG	NN	NN	NN	NN	NN	NN	GG	NN	NN	NN	NN	NN	NN	NN	NN	NN	NN
GBS	Lalb_Chr01_7102227	G/A	Lalb_Chr01	7102227	+	Lalb_v1	whitelupin	NA	NA	LUW	NA	NN	NN	NN	NN	NN	NN	NN	NN	NN	NN	NN	NN	NN	NN	NN	NN	NN	NN	NN	NN	NN	NN	NN	NN	NN	NN	AA	AA	NN	NN	NN	NN	NN	NN	NN	NN	NN	NN
GBS	Lalb_Chr01_7112911	A/G	Lalb_Chr01	7112911	+	Lalb_v1	whitelupin	NA	NA	LUW	NA	NN	NN	NN	NN	NN	NN	NN	NN	NN	NN	NN	NN	NN	NN	NN	NN	NN	NN	NN	NN	NN	NN	NN	NN	NN	NN	NN	GG	GG	AA	NN	NN	GG	NN	NN	NN	GG	NN
GBS	Lalb_Chr01_7295182	C/A	Lalb_Chr01	7295182	+	Lalb_v1	whitelupin	NA	NA	LUW	NA	NN	NN	NN	NN	NN	NN	NN	NN	NN	NN	NN	NN	NN	NN	NN	NN	NN	NN	NN	NN	CC	NN	NN	NN	CC	CC	NN	CC	CC	CC	NN	CC	CC	NN	CC	NN	CC	NN
GBS	Lalb_Chr01_7368398	A/G	Lalb_Chr01	7368398	+	Lalb_v1	whitelupin	NA	NA	LUW	NA	AA	AA	AA	AA	AA	AA	AA	AA	AA	AA	AA	AA	AA	AA	AA	AA	AA	AA	AA	AA	NN	AA	AA	AA	NN	NN	NN	NN	AA	NN	AA	AA	NN	AA	NN	NN	NN	AA
GBS	Lalb_Chr01_7368415	C/A	Lalb_Chr01	7368415	+	Lalb_v1	whitelupin	NA	NA	LUW	NA	NN	CA	NN	NN	NN	NN	AA	NN	AA	NN	NN	AA	AA	NN	NN	AA	NN	NN	NN	NN	NN	NN	NN	AA	NN	NN	NN	NN	NN	NN	NN	NN	NN	NN	NN	NN	NN	NN
GBS	Lalb_Chr01_7410857	T/A	Lalb_Chr01	7410857	+	Lalb_v1	whitelupin	NA	NA	LUW	NA	NN	NN	NN	NN	NN	NN	NN	NN	NN	NN	NN	NN	NN	NN	NN	NN	NN	NN	NN	NN	NN	NN	NN	NN	NN	NN	NN	NN	NN	NN	NN	NN	NN	NN	NN	NN	NN	NN
GBS	Lalb_Chr01_7411262	A/C	Lalb_Chr01	7411262	+	Lalb_v1	whitelupin	NA	NA	LUW	NA	AA	CC	AA	AA	AA	AA	NN	AA	AA	AA	CC	AA	AA	AA	AA	AA	AA	AA	AA	AA	AA	AA	AA	AA	AA	NN	AA	NN	NN	NN	AA	AA	NN	AA	NN	NN	NN	AA
GBS	Lalb_Chr01_7460847	C/T	Lalb_Chr01	7460847	+	Lalb_v1	whitelupin	NA	NA	LUW	NA	NN	NN	NN	CC	NN	NN	NN	NN	NN	NN	NN	NN	NN	NN	NN	TT	NN	NN	NN	NN	NN	NN	NN	NN	TT	CC	TT	TT	TT	CC	NN	TT	TT	NN	TT	TT	CT	NN
GBS	Lalb_Chr01_7470611	G/T	Lalb_Chr01	7470611	+	Lalb_v1	whitelupin	NA	NA	LUW	NA	TT	GG	NN	GG	TT	TT	NN	TT	TT	TT	GG	TT	TT	TT	TT	NN	TT	TT	TT	TT	NN	TT	TT	TT	NN	NN	NN	NN	NN	NN	TT	NN	NN	TT	NN	NN	NN	TT
GBS	Lalb_Chr01_7470800	T/C	Lalb_Chr01	7470800	+	Lalb_v1	whitelupin	NA	NA	LUW	NA	CC	TT	CC	TT	CC	CC	CC	CC	CC	CC	TT	CC	CC	CC	CC	CC	CC	CC	CC	CC	NN	CC	CC	CC	NN	NN	NN	NN	NN	NN	CC	NN	NN	CC	NN	NN	NN	CC
GBS	Lalb_Chr01_7472221	G/A	Lalb_Chr01	7472221	+	Lalb_v1	whitelupin	NA	NA	LUW	NA	AA	GG	AA	GG	AA	AA	AA	AA	AA	AA	GG	AA	AA	AA	AA	AA	AA	AA	AA	AA	AA	AA	AA	AA	AA	GG	AA	AA	AA	NN	AA	AA	AA	AA	AA	NN	GA	AA
GBS	Lalb_Chr01_7472233	A/G	Lalb_Chr01	7472233	+	Lalb_v1	whitelupin	NA	NA	LUW	NA	GG	GG	GG	AA	GG	GG	GG	GG	GG	GG	AA	GG	GG	GG	GG	GG	GG	GG	GG	GG	GG	GG	GG	GG	GG	AA	GG	GG	GG	AA	GG	GG	GG	GG	GG	NN	GG	GG
GBS	Lalb_Chr01_7472273	G/A	Lalb_Chr01	7472273	+	Lalb_v1	whitelupin	NA	NA	LUW	NA	AA	GG	AA	GG	AA	AA	AA	AA	AA	AA	GG	AA	AA	AA	AA	AA	AA	AA	AA	AA	NN	AA	AA	AA	NN	GG	NN	NN	AA	NN	AA	NN	NN	AA	NN	NN	NN	AA
GBS	Lalb_Chr01_7472290	G/T	Lalb_Chr01	7472290	+	Lalb_v1	whitelupin	NA	NA	LUW	NA	TT	GG	TT	GG	TT	TT	TT	TT	TT	TT	GG	TT	TT	TT	TT	TT	TT	TT	TT	TT	NN	TT	TT	TT	NN	GG	NN	NN	TT	NN	TT	NN	NN	TT	NN	NN	NN	TT
GBS	Lalb_Chr01_7478253	G/A	Lalb_Chr01	7478253	+	Lalb_v1	whitelupin	NA	NA	LUW	NA	GG	GG	GG	GG	GG	GG	GG	GG	GG	GG	GG	GG	GG	GG	GG	GG	GG	GG	GG	GG	GG	GG	GG	GG	GG	GG	GG	GG	GG	GG	GG	GG	GG	GG	GG	GG	GG	GG
GBS	Lalb_Chr01_7478263	C/A	Lalb_Chr01	7478263	+	Lalb_v1	whitelupin	NA	NA	LUW	NA	AA	CC	AA	CC	AA	AA	AA	AA	AA	AA	CC	AA	AA	AA	AA	AA	AA	AA	AA	AA	AA	AA	AA	AA	AA	CC	AA	AA	AA	CC	AA	AA	AA	AA	AA	AA	CA	AA
GBS	Lalb_Chr01_7566817	C/T	Lalb_Chr01	7566817	+	Lalb_v1	whitelupin	NA	NA	LUW	NA	NN	NN	NN	NN	CC	CC	NN	NN	NN	NN	CC	NN	NN	NN	NN	NN	NN	NN	NN	CC	CC	NN	NN	NN	CC	NN	CC	CC	CC	CC	NN	CC	CC	CC	CC	CC	CC	NN
GBS	Lalb_Chr01_7566875	T/C	Lalb_Chr01	7566875	+	Lalb_v1	whitelupin	NA	NA	LUW	NA	NN	NN	NN	NN	NN	NN	NN	NN	NN	NN	NN	NN	NN	NN	NN	NN	NN	NN	NN	NN	NN	NN	NN	NN	NN	NN	NN	NN	NN	NN	NN	NN	NN	NN	TT	NN	NN	NN
GBS	Lalb_Chr01_7566889	T/C	Lalb_Chr01	7566889	+	Lalb_v1	whitelupin	NA	NA	LUW	NA	NN	NN	NN	NN	NN	NN	NN	NN	NN	NN	NN	NN	NN	NN	NN	NN	NN	NN	NN	NN	NN	NN	NN	NN	NN	NN	NN	NN	NN	NN	NN	NN	NN	NN	TT	NN	NN	NN
GBS	Lalb_Chr01_7566901	C/T	Lalb_Chr01	7566901	+	Lalb_v1	whitelupin	NA	NA	LUW	NA	NN	NN	NN	NN	NN	NN	NN	NN	NN	NN	NN	NN	NN	NN	NN	NN	NN	NN	NN	NN	NN	NN	NN	NN	NN	NN	NN	NN	NN	NN	NN	NN	NN	NN	CC	NN	NN	NN
GBS	Lalb_Chr01_7580150	G/A	Lalb_Chr01	7580150	+	Lalb_v1	whitelupin	NA	NA	LUW	NA	GG	AA	NN	GG	NN	NN	NN	NN	NN	NN	NN	NN	GG	NN	NN	NN	GG	NN	GG	NN	NN	NN	NN	NN	NN	NN	NN	NN	NN	NN	NN	NN	NN	GG	NN	NN	NN	GG
GBS	Lalb_Chr01_7580345	C/T	Lalb_Chr01	7580345	+	Lalb_v1	whitelupin	NA	NA	LUW	NA	NN	TT	NN	CC	NN	NN	NN	NN	NN	TT	TT	TT	TT	NN	TT	TT	TT	NN	TT	TT	NN	NN	TT	NN	NN	NN	NN	NN	NN	NN	TT	NN	NN	NN	NN	NN	NN	TT
GBS	Lalb_Chr01_7608447	A/C	Lalb_Chr01	7608447	+	Lalb_v1	whitelupin	NA	NA	LUW	NA	AA	CC	AA	AA	AC	AA	AA	AA	AA	AA	CC	AA	AA	AA	AA	AA	AA	AA	AA	AA	NN	AA	AA	AA	NN	AC	AA	AC	NN	CC	AA	AA	NN	AA	NN	NN	NN	AA
GBS	Lalb_Chr01_7608484	C/G	Lalb_Chr01	7608484	+	Lalb_v1	whitelupin	NA	NA	LUW	NA	CC	CC	CC	CC	CC	CC	CC	CC	CC	CC	CC	CC	CC	CC	CC	CC	CC	CC	CC	CC	NN	CC	CC	CC	NN	CC	CC	CC	NN	CC	CC	CC	NN	CC	NN	NN	NN	CC
GBS	Lalb_Chr01_7609295	C/A	Lalb_Chr01	7609295	+	Lalb_v1	whitelupin	NA	NA	LUW	NA	CC	CC	CC	CC	CC	CC	CC	CC	CC	CC	CC	CC	CC	CC	CC	CC	CC	CC	CC	CC	NN	CC	CC	CC	CC	CC	CC	NN	CC	NN	CC	CC	CC	CC	CC	NN	CC	CC
GBS	Lalb_Chr01_7609434	G/A	Lalb_Chr01	7609434	+	Lalb_v1	whitelupin	NA	NA	LUW	NA	GG	GG	GG	GG	GG	GG	GG	GG	GG	GG	GG	GG	GG	GG	GG	GG	GG	GG	GG	GG	GG	GG	GG	GA	GG	GG	GG	NN	GG	NN	GG	GG	NN	GG	GA	NN	NN	GG
GBS	Lalb_Chr01_7609445	G/A	Lalb_Chr01	7609445	+	Lalb_v1	whitelupin	NA	NA	LUW	NA	GG	GG	GG	GG	GG	GG	GG	GG	GG	GG	GG	GG	GG	GG	GG	GG	GG	GG	GG	GG	NN	GG	GG	GG	GG	GG	GG	NN	GG	NN	GG	GG	NN	GG	GG	NN	NN	GG
GBS	Lalb_Chr01_7609473	T/C	Lalb_Chr01	7609473	+	Lalb_v1	whitelupin	NA	NA	LUW	NA	NN	NN	NN	NN	NN	NN	NN	NN	NN	NN	NN	NN	NN	NN	NN	NN	NN	NN	TT	NN	NN	NN	NN	NN	NN	NN	NN	NN	NN	NN	NN	NN	NN	NN	NN	NN	NN	NN
GBS	Lalb_Chr01_7609525	G/A	Lalb_Chr01	7609525	+	Lalb_v1	whitelupin	NA	NA	LUW	NA	NN	NN	NN	NN	NN	NN	NN	NN	NN	NN	NN	NN	NN	NN	NN	NN	NN	NN	GA	NN	NN	NN	NN	NN	NN	NN	NN	NN	NN	NN	NN	NN	NN	NN	NN	NN	NN	NN
GBS	Lalb_Chr01_7650102	G/C	Lalb_Chr01	7650102	+	Lalb_v1	whitelupin	NA	NA	LUW	NA	GG	NN	NN	NN	NN	NN	NN	NN	NN	NN	CC	NN	NN	NN	NN	NN	NN	NN	GG	NN	NN	NN	NN	NN	NN	NN	NN	NN	NN	NN	NN	NN	NN	NN	NN	NN	NN	NN
GBS	Lalb_Chr01_7701547	C/A	Lalb_Chr01	7701547	+	Lalb_v1	whitelupin	NA	NA	LUW	NA	NN	NN	NN	NN	NN	NN	NN	NN	NN	NN	NN	NN	NN	NN	AA	NN	NN	NN	AA	NN	NN	AA	NN	NN	NN	NN	NN	NN	NN	NN	NN	NN	NN	NN	NN	NN	NN	AA
GBS	Lalb_Chr01_7702271	A/G	Lalb_Chr01	7702271	+	Lalb_v1	whitelupin	NA	NA	LUW	NA	AA	AA	AA	AA	AA	AA	AA	AA	AA	AA	AA	AA	AA	AA	AA	AA	AA	AA	AA	AA	NN	AA	AA	AA	AA	NN	AA	NN	NN	NN	AA	NN	NN	AA	NN	NN	NN	AA
GBS	Lalb_Chr01_7702322	G/A	Lalb_Chr01	7702322	+	Lalb_v1	whitelupin	NA	NA	LUW	NA	GG	GG	GG	GG	GG	GG	GG	GG	GG	GG	GG	GG	GG	GG	GG	GG	GG	GG	GG	GG	NN	GG	GG	GG	GG	GG	NN	GG	GG	GG	GG	GG	GG	GG	NN	NN	GG	GG
GBS	Lalb_Chr01_7715720	T/C	Lalb_Chr01	7715720	+	Lalb_v1	whitelupin	NA	NA	LUW	NA	NN	NN	NN	NN	NN	NN	NN	NN	NN	NN	NN	NN	NN	NN	NN	NN	NN	NN	NN	NN	NN	NN	NN	NN	NN	NN	NN	NN	NN	NN	NN	NN	NN	NN	NN	NN	TT	NN
GBS	Lalb_Chr01_7715766	C/T	Lalb_Chr01	7715766	+	Lalb_v1	whitelupin	NA	NA	LUW	NA	NN	NN	NN	NN	NN	NN	NN	NN	NN	NN	NN	NN	NN	NN	NN	NN	NN	NN	NN	NN	NN	NN	NN	NN	NN	NN	NN	NN	NN	NN	NN	NN	NN	NN	NN	NN	CC	NN
GBS	Lalb_Chr01_7847013	C/T	Lalb_Chr01	7847013	+	Lalb_v1	whitelupin	NA	NA	LUW	NA	NN	NN	NN	NN	NN	NN	NN	NN	NN	NN	NN	NN	NN	NN	NN	NN	NN	NN	NN	NN	NN	NN	NN	NN	TT	NN	NN	NN	NN	CC	NN	TT	TT	NN	TT	TT	NN	NN
GBS	Lalb_Chr01_7861010	C/G	Lalb_Chr01	7861010	+	Lalb_v1	whitelupin	NA	NA	LUW	NA	NN	NN	NN	NN	NN	NN	NN	NN	NN	NN	NN	NN	NN	NN	NN	NN	NN	NN	NN	NN	NN	NN	NN	NN	NN	NN	NN	CC	NN	NN	NN	CC	NN	NN	NN	NN	CG	NN
GBS	Lalb_Chr01_7861035	T/C	Lalb_Chr01	7861035	+	Lalb_v1	whitelupin	NA	NA	LUW	NA	NN	NN	NN	NN	NN	NN	NN	NN	NN	NN	NN	NN	NN	NN	NN	NN	NN	NN	NN	NN	NN	NN	NN	NN	NN	NN	NN	TT	NN	NN	NN	TT	NN	NN	NN	NN	TC	NN
GBS	Lalb_Chr01_7861287	G/C	Lalb_Chr01	7861287	+	Lalb_v1	whitelupin	NA	NA	LUW	NA	NN	NN	NN	NN	NN	NN	NN	NN	NN	NN	NN	NN	NN	NN	NN	NN	NN	NN	NN	NN	GG	NN	NN	NN	NN	GG	GG	GG	GG	GG	NN	GG	GG	NN	GG	NN	NN	NN
GBS	Lalb_Chr01_7861308	T/G	Lalb_Chr01	7861308	+	Lalb_v1	whitelupin	NA	NA	LUW	NA	NN	NN	NN	NN	NN	NN	NN	NN	NN	NN	NN	NN	NN	NN	NN	NN	NN	NN	NN	NN	TT	NN	NN	NN	NN	TT	TT	TT	TT	TT	NN	TT	TT	NN	TT	NN	NN	NN
GBS	Lalb_Chr01_7929243	G/C	Lalb_Chr01	7929243	+	Lalb_v1	whitelupin	NA	NA	LUW	NA	NN	NN	NN	NN	NN	NN	NN	NN	NN	NN	NN	NN	NN	NN	NN	NN	NN	NN	NN	NN	NN	NN	NN	NN	NN	NN	NN	GG	GG	NN	NN	NN	NN	NN	GG	GG	GG	NN
GBS	Lalb_Chr01_8201850	G/A	Lalb_Chr01	8201850	+	Lalb_v1	whitelupin	NA	NA	LUW	NA	AA	AA	AA	AA	AA	AA	AA	AA	AA	AA	AA	AA	AA	AA	AA	AA	AA	AA	AA	AA	NN	AA	AA	AA	AA	GA	AA	AA	AA	NN	AA	AA	AA	AA	AA	NN	AA	AA
GBS	Lalb_Chr01_8201906	T/A	Lalb_Chr01	8201906	+	Lalb_v1	whitelupin	NA	NA	LUW	NA	TT	TT	TT	TT	TT	TT	TT	TT	TT	TT	TT	TT	TT	TT	TT	TT	TT	TT	TT	TT	NN	TT	TT	TT	TT	TT	TT	TT	TT	NN	TT	TT	TT	TT	TT	NN	TT	TT
GBS	Lalb_Chr01_8290539	A/T	Lalb_Chr01	8290539	+	Lalb_v1	whitelupin	NA	NA	LUW	NA	NN	AA	NN	NN	NN	NN	AA	NN	AA	NN	NN	AA	NN	NN	NN	AA	NN	NN	AA	AA	NN	AA	NN	NN	NN	NN	NN	NN	NN	NN	NN	NN	NN	NN	NN	NN	NN	NN
GBS	Lalb_Chr01_8332389	G/A	Lalb_Chr01	8332389	+	Lalb_v1	whitelupin	NA	NA	LUW	NA	NN	NN	NN	NN	NN	NN	NN	NN	NN	NN	NN	NN	NN	NN	NN	NN	NN	NN	NN	NN	NN	NN	NN	NN	NN	NN	NN	NN	NN	NN	NN	NN	NN	NN	NN	NN	NN	NN
GBS	Lalb_Chr01_8332529	C/T	Lalb_Chr01	8332529	+	Lalb_v1	whitelupin	NA	NA	LUW	NA	NN	NN	NN	NN	NN	NN	NN	NN	NN	NN	NN	NN	NN	NN	NN	NN	NN	NN	NN	NN	NN	NN	NN	NN	NN	NN	NN	NN	NN	TT	NN	NN	NN	NN	CC	NN	NN	NN
GBS	Lalb_Chr01_8365259	C/T	Lalb_Chr01	8365259	+	Lalb_v1	whitelupin	NA	NA	LUW	NA	NN	NN	NN	NN	NN	NN	NN	NN	NN	NN	NN	NN	NN	NN	NN	NN	NN	NN	NN	NN	NN	NN	NN	NN	NN	NN	NN	NN	NN	NN	NN	NN	NN	NN	CC	NN	NN	NN
GBS	Lalb_Chr01_8365267	C/A	Lalb_Chr01	8365267	+	Lalb_v1	whitelupin	NA	NA	LUW	NA	NN	NN	NN	NN	NN	NN	NN	NN	NN	NN	NN	NN	NN	NN	NN	NN	NN	NN	NN	NN	NN	NN	NN	NN	NN	NN	NN	NN	NN	NN	NN	NN	NN	NN	CC	NN	NN	NN
GBS	Lalb_Chr01_8471865	C/T	Lalb_Chr01	8471865	+	Lalb_v1	whitelupin	NA	NA	LUW	NA	CC	CC	CC	CC	CC	CC	CC	CC	CC	CC	CC	CC	CC	CC	CC	CC	CC	CC	CC	CC	NN	CC	CC	CC	NN	NN	NN	NN	CC	NN	CC	CC	NN	CC	NN	NN	CC	CC
GBS	Lalb_Chr01_8472012	C/T	Lalb_Chr01	8472012	+	Lalb_v1	whitelupin	NA	NA	LUW	NA	NN	NN	NN	NN	NN	NN	NN	NN	NN	NN	NN	NN	NN	NN	NN	NN	NN	NN	NN	NN	CC	NN	NN	NN	NN	NN	CC	NN	NN	NN	NN	NN	NN	NN	NN	CC	NN	NN
GBS	Lalb_Chr01_8655933	T/A	Lalb_Chr01	8655933	+	Lalb_v1	whitelupin	NA	NA	LUW	NA	TT	TT	TT	TT	TT	TT	TT	TT	TT	TT	TT	TT	TT	TT	TT	TT	TT	TT	TT	TT	NN	TT	TT	TT	NN	NN	NN	NN	TT	NN	TT	TT	NN	TT	NN	NN	NN	TT
GBS	Lalb_Chr01_8657671	C/A	Lalb_Chr01	8657671	+	Lalb_v1	whitelupin	NA	NA	LUW	NA	CC	CC	CC	CC	CC	CC	CC	CC	CC	CC	CC	CC	CC	CC	CC	CC	CC	CC	CC	CC	NN	CC	CC	CC	CC	NN	CC	NN	NN	NN	CC	CC	NN	CC	NN	NN	NN	CC
GBS	Lalb_Chr01_8855082	C/T	Lalb_Chr01	8855082	+	Lalb_v1	whitelupin	NA	NA	LUW	NA	NN	NN	NN	NN	NN	NN	NN	NN	NN	NN	NN	NN	NN	NN	NN	NN	NN	NN	NN	NN	CC	NN	NN	NN	CC	NN	CC	CC	CC	CC	NN	CC	CC	NN	CC	CC	CC	NN
GBS	Lalb_Chr01_8957590	A/G	Lalb_Chr01	8957590	+	Lalb_v1	whitelupin	NA	NA	LUW	NA	NN	NN	NN	NN	NN	NN	NN	NN	NN	NN	NN	NN	NN	NN	NN	NN	NN	NN	NN	NN	NN	NN	NN	NN	NN	NN	NN	NN	NN	NN	NN	NN	NN	NN	NN	NN	NN	NN
GBS	Lalb_Chr01_9246450	A/G	Lalb_Chr01	9246450	+	Lalb_v1	whitelupin	NA	NA	LUW	NA	NN	NN	NN	NN	NN	NN	NN	NN	NN	NN	NN	NN	NN	NN	NN	NN	NN	NN	NN	NN	AA	NN	NN	NN	NN	NN	NN	NN	NN	NN	NN	NN	NN	NN	NN	NN	NN	NN
GBS	Lalb_Chr01_9249895	T/C	Lalb_Chr01	9249895	+	Lalb_v1	whitelupin	NA	NA	LUW	NA	NN	NN	NN	TT	NN	NN	NN	NN	NN	TT	NN	NN	NN	TT	TT	NN	NN	NN	NN	TT	NN	TT	NN	NN	NN	TT	NN	TT	TT	TT	NN	TT	TT	TT	TT	TT	TT	TT
GBS	Lalb_Chr01_9262968	T/G	Lalb_Chr01	9262968	+	Lalb_v1	whitelupin	NA	NA	LUW	NA	NN	NN	NN	NN	NN	NN	NN	NN	NN	NN	NN	NN	NN	NN	NN	NN	NN	NN	NN	NN	TT	NN	NN	NN	TG	GG	TT	TT	TG	TT	NN	TT	TT	NN	TT	TT	TT	NN
GBS	Lalb_Chr01_9262998	C/T	Lalb_Chr01	9262998	+	Lalb_v1	whitelupin	NA	NA	LUW	NA	NN	NN	NN	NN	NN	NN	NN	NN	NN	NN	NN	NN	NN	NN	NN	NN	NN	NN	NN	NN	CC	NN	NN	NN	CT	TT	CC	CC	CT	CC	NN	CC	CC	NN	CC	CC	CC	NN
GBS	Lalb_Chr01_9269512	G/A	Lalb_Chr01	9269512	+	Lalb_v1	whitelupin	NA	NA	LUW	NA	NN	NN	NN	NN	NN	NN	NN	NN	NN	NN	NN	NN	NN	NN	NN	NN	NN	NN	NN	NN	NN	NN	NN	NN	NN	NN	NN	NN	NN	NN	NN	NN	NN	NN	NN	NN	NN	NN
GBS	Lalb_Chr01_9281199	C/T	Lalb_Chr01	9281199	+	Lalb_v1	whitelupin	NA	NA	LUW	NA	NN	NN	NN	NN	NN	NN	NN	NN	NN	NN	NN	NN	NN	NN	NN	NN	NN	NN	NN	NN	NN	NN	NN	NN	NN	NN	NN	CC	NN	NN	NN	NN	NN	NN	NN	NN	NN	NN
GBS	Lalb_Chr01_9674794	A/G	Lalb_Chr01	9674794	+	Lalb_v1	whitelupin	NA	NA	LUW	NA	NN	NN	NN	NN	NN	NN	NN	NN	NN	NN	NN	NN	NN	NN	NN	NN	NN	NN	NN	NN	NN	NN	NN	NN	NN	NN	NN	AA	NN	NN	NN	NN	NN	NN	NN	NN	NN	NN
GBS	Lalb_Chr01_9859323	C/G	Lalb_Chr01	9859323	+	Lalb_v1	whitelupin	NA	NA	LUW	NA	NN	NN	NN	NN	NN	CC	NN	NN	NN	NN	NN	NN	NN	NN	NN	NN	NN	NN	NN	NN	CC	NN	NN	NN	NN	NN	NN	CC	NN	NN	NN	CC	NN	NN	NN	NN	CC	NN
GBS	Lalb_Chr01_10055272	G/A	Lalb_Chr01	10055272	+	Lalb_v1	whitelupin	NA	NA	LUW	NA	NN	NN	NN	NN	NN	NN	NN	NN	NN	NN	NN	NN	NN	NN	NN	NN	NN	NN	NN	NN	GG	NN	NN	NN	NN	NN	NN	GG	GG	GG	NN	GG	NN	NN	GG	NN	NN	NN
GBS	Lalb_Chr01_10249363	A/G	Lalb_Chr01	10249363	+	Lalb_v1	whitelupin	NA	NA	LUW	NA	NN	NN	NN	NN	NN	NN	NN	NN	NN	NN	NN	NN	NN	NN	NN	NN	NN	NN	NN	NN	NN	NN	NN	NN	NN	NN	NN	NN	NN	NN	NN	NN	NN	NN	NN	NN	NN	NN
GBS	Lalb_Chr01_10354335	T/A	Lalb_Chr01	10354335	+	Lalb_v1	whitelupin	NA	NA	LUW	NA	NN	NN	NN	NN	NN	NN	NN	NN	NN	NN	NN	NN	NN	NN	NN	NN	NN	NN	NN	NN	TT	NN	NN	NN	NN	TT	NN	TT	NN	TA	NN	TT	TT	NN	TT	TT	TT	NN
GBS	Lalb_Chr01_10914653	T/C	Lalb_Chr01	10914653	+	Lalb_v1	whitelupin	NA	NA	LUW	NA	NN	NN	NN	NN	NN	NN	NN	NN	NN	NN	NN	NN	NN	NN	NN	NN	NN	NN	NN	NN	CC	CC	NN	NN	NN	TT	CC	CC	CC	CC	NN	NN	TT	NN	TT	TT	TT	NN
GBS	Lalb_Chr01_11054871	T/C	Lalb_Chr01	11054871	+	Lalb_v1	whitelupin	NA	NA	LUW	NA	NN	NN	NN	NN	NN	NN	NN	NN	NN	NN	NN	NN	NN	NN	NN	NN	NN	NN	NN	NN	NN	NN	NN	NN	TT	NN	NN	NN	NN	NN	NN	NN	NN	NN	NN	NN	NN	NN
GBS	Lalb_Chr01_11054875	A/G	Lalb_Chr01	11054875	+	Lalb_v1	whitelupin	NA	NA	LUW	NA	NN	NN	NN	NN	NN	NN	NN	NN	NN	NN	NN	NN	NN	NN	NN	NN	NN	NN	NN	NN	NN	NN	NN	NN	AA	NN	NN	NN	NN	NN	NN	NN	NN	NN	NN	NN	NN	NN
GBS	Lalb_Chr01_11102155	T/A	Lalb_Chr01	11102155	+	Lalb_v1	whitelupin	NA	NA	LUW	NA	AA	AA	AA	AA	AA	AA	AA	AA	AA	AA	AA	AA	AA	AA	AA	AA	AA	AA	AA	AA	AA	AA	AA	AA	AA	NN	AA	NN	AA	NN	AA	AA	AA	AA	AA	AA	AA	AA
GBS	Lalb_Chr01_11102188	A/G	Lalb_Chr01	11102188	+	Lalb_v1	whitelupin	NA	NA	LUW	NA	GG	GG	GG	GG	GG	GG	GG	GG	GG	GG	GG	GG	GG	GG	GG	GG	GG	GG	GG	GG	GG	GG	GG	GG	GG	NN	GG	NN	AG	NN	GG	GG	GG	GG	AG	GG	GG	GG
GBS	Lalb_Chr01_11201776	C/G	Lalb_Chr01	11201776	+	Lalb_v1	whitelupin	NA	NA	LUW	NA	NN	NN	NN	CC	NN	NN	NN	NN	NN	NN	NN	NN	NN	NN	NN	NN	NN	NN	NN	NN	NN	NN	NN	NN	NN	NN	NN	NN	NN	NN	NN	NN	NN	NN	NN	NN	NN	NN
GBS	Lalb_Chr01_11333825	C/A	Lalb_Chr01	11333825	+	Lalb_v1	whitelupin	NA	NA	LUW	NA	CC	CC	CC	CC	CC	CC	CC	CC	CC	CC	CC	CC	CC	CC	CC	CC	CC	CC	CC	CC	NN	CC	CC	CC	NN	NN	NN	NN	CC	NN	CC	NN	NN	CC	NN	NN	NN	CC
GBS	Lalb_Chr01_11335605	G/A	Lalb_Chr01	11335605	+	Lalb_v1	whitelupin	NA	NA	LUW	NA	GG	GG	GG	GG	GG	GG	GG	GG	GG	GG	GG	GG	GG	GG	GG	GG	GG	GG	GG	GG	NN	GG	GG	GG	GG	GG	GG	GG	GG	GG	GG	GG	GG	GG	GG	GG	GG	GG
GBS	Lalb_Chr01_11348381	G/T	Lalb_Chr01	11348381	+	Lalb_v1	whitelupin	NA	NA	LUW	NA	GG	GG	GG	GG	GG	GG	GG	GG	GG	GG	GG	GG	GG	GG	GG	GG	GG	GG	GG	GG	NN	GG	GG	GG	NN	GG	GG	NN	GG	NN	GG	GG	GG	GG	GG	NN	GG	GG
GBS	Lalb_Chr01_11353330	C/A	Lalb_Chr01	11353330	+	Lalb_v1	whitelupin	NA	NA	LUW	NA	NN	NN	NN	NN	NN	NN	NN	NN	NN	CC	NN	CC	NN	NN	CC	CC	NN	NN	CC	CC	NN	NN	NN	NN	NN	NN	NN	NN	NN	NN	CC	NN	NN	CC	NN	NN	NN	CC
GBS	Lalb_Chr01_11353361	G/T	Lalb_Chr01	11353361	+	Lalb_v1	whitelupin	NA	NA	LUW	NA	GG	NN	GG	GG	GG	GG	GG	GG	GG	GG	GG	GG	GG	GG	GG	GG	GG	GG	GG	GG	NN	GG	GG	GG	GG	NN	NN	NN	GG	NN	GG	GG	NN	GG	NN	NN	GG	GG
GBS	Lalb_Chr01_11353420	A/T	Lalb_Chr01	11353420	+	Lalb_v1	whitelupin	NA	NA	LUW	NA	AA	NN	NN	NN	NN	NN	AA	NN	AA	NN	NN	AA	AA	AA	AA	AA	AA	AA	AA	AA	NN	AA	AA	AA	AA	NN	NN	NN	NN	NN	AA	AA	NN	AA	NN	NN	NN	AA
GBS	Lalb_Chr01_11353474	C/A	Lalb_Chr01	11353474	+	Lalb_v1	whitelupin	NA	NA	LUW	NA	CC	CC	CC	CC	NN	CC	CC	NN	CC	CC	CC	CC	CC	CC	CC	CC	CC	CC	CC	CC	NN	CC	CC	CC	NN	NN	NN	NN	NN	NN	CC	NN	NN	CC	NN	NN	NN	CC
GBS	Lalb_Chr01_11394769	T/C	Lalb_Chr01	11394769	+	Lalb_v1	whitelupin	NA	NA	LUW	NA	TT	TT	TT	TT	TT	TT	TT	TT	TT	TT	TT	TT	TT	TT	TT	TT	TT	TT	TT	TT	NN	TT	TT	TT	TT	NN	TT	NN	TT	NN	TT	NN	TT	TT	NN	NN	NN	TT
GBS	Lalb_Chr01_11414479	A/C	Lalb_Chr01	11414479	+	Lalb_v1	whitelupin	NA	NA	LUW	NA	AA	AA	AA	AA	AA	AA	AA	AA	AA	AA	AA	AA	AA	AA	AA	AA	AA	AA	AA	AA	AA	AA	AA	AA	AA	AA	AA	NN	AA	AA	AA	AA	AA	AA	NN	NN	AA	AA
GBS	Lalb_Chr01_11422699	G/A	Lalb_Chr01	11422699	+	Lalb_v1	whitelupin	NA	NA	LUW	NA	AA	GG	GG	GG	AA	GG	AA	AA	AA	AA	GG	AA	AA	AA	AA	AA	AA	AA	AA	AA	NN	AA	AA	AA	NN	NN	NN	NN	NN	NN	AA	AA	NN	GG	NN	NN	NN	AA
GBS	Lalb_Chr01_11422726	G/T	Lalb_Chr01	11422726	+	Lalb_v1	whitelupin	NA	NA	LUW	NA	TT	GG	GG	GG	TT	GG	TT	TT	TT	TT	GG	TT	TT	TT	TT	TT	TT	TT	TT	TT	NN	TT	TT	TT	NN	NN	NN	NN	NN	NN	TT	TT	NN	GG	NN	NN	NN	TT
GBS	Lalb_Chr01_11429206	A/T	Lalb_Chr01	11429206	+	Lalb_v1	whitelupin	NA	NA	LUW	NA	TT	AA	TT	TT	TT	TT	TT	TT	TT	TT	AA	TT	TT	TT	TT	TT	TT	TT	TT	TT	NN	TT	TT	TT	NN	NN	NN	NN	NN	NN	TT	NN	NN	NN	NN	NN	NN	TT
GBS	Lalb_Chr01_11468793	A/T	Lalb_Chr01	11468793	+	Lalb_v1	whitelupin	NA	NA	LUW	NA	NN	NN	NN	NN	NN	NN	NN	NN	NN	NN	NN	NN	NN	NN	NN	NN	NN	NN	NN	NN	NN	NN	NN	NN	NN	NN	TT	NN	NN	NN	NN	NN	NN	NN	NN	NN	NN	NN
GBS	Lalb_Chr01_11546046	T/A	Lalb_Chr01	11546046	+	Lalb_v1	whitelupin	NA	NA	LUW	NA	TT	TT	TT	AA	TT	TT	TT	TT	TT	TT	TT	TT	TT	TT	NN	TT	TT	TT	TT	TT	NN	TT	TT	TT	NN	NN	NN	NN	NN	NN	TT	NN	NN	TT	NN	NN	NN	TT
GBS	Lalb_Chr01_11546053	A/G	Lalb_Chr01	11546053	+	Lalb_v1	whitelupin	NA	NA	LUW	NA	AA	AA	AA	GG	AA	AA	AA	AA	AA	AA	AA	AA	AA	AA	AA	AA	AA	AA	AA	AA	NN	AA	AA	AA	NN	NN	NN	NN	NN	NN	AA	AA	NN	AA	NN	NN	NN	AA
GBS	Lalb_Chr01_11560924	G/A	Lalb_Chr01	11560924	+	Lalb_v1	whitelupin	NA	NA	LUW	NA	GG	GG	GG	AA	NN	GG	GG	GG	GG	GG	GG	GG	GG	GG	GG	GG	GG	GG	GG	GG	NN	GG	GG	GG	NN	AA	NN	NN	GG	NN	GG	GG	NN	NN	NN	NN	GG	GG
GBS	Lalb_Chr01_11562602	T/A	Lalb_Chr01	11562602	+	Lalb_v1	whitelupin	NA	NA	LUW	NA	NN	TT	NN	NN	NN	NN	AA	NN	AA	NN	NN	AA	AA	NN	AA	AA	NN	NN	AA	NN	NN	AA	NN	AA	NN	NN	NN	NN	NN	NN	NN	NN	NN	NN	NN	NN	NN	AA
GBS	Lalb_Chr01_11604129	G/T	Lalb_Chr01	11604129	+	Lalb_v1	whitelupin	NA	NA	LUW	NA	GG	GG	GG	GG	GG	GG	GG	GG	GG	GG	GG	GG	GG	GG	GG	GG	GG	GG	GG	GG	NN	GG	GG	GG	GG	NN	GG	NN	GG	NN	GG	GG	NN	GG	NN	NN	GG	GG
GBS	Lalb_Chr01_11604226	G/T	Lalb_Chr01	11604226	+	Lalb_v1	whitelupin	NA	NA	LUW	NA	GT	GG	GG	GG	GG	GG	GG	GG	GG	GG	GG	GG	GG	GG	GG	GG	GT	GG	GG	GG	GG	GG	GG	GG	GT	GG	GG	NN	GG	NN	GG	GG	GG	GG	GG	NN	GG	GG
GBS	Lalb_Chr01_11719372	G/T	Lalb_Chr01	11719372	+	Lalb_v1	whitelupin	NA	NA	LUW	NA	NN	NN	NN	NN	NN	NN	NN	NN	NN	NN	NN	NN	NN	NN	NN	NN	NN	NN	NN	NN	NN	NN	NN	NN	NN	NN	NN	NN	NN	NN	NN	NN	NN	NN	NN	NN	NN	NN
GBS	Lalb_Chr01_11719412	G/A	Lalb_Chr01	11719412	+	Lalb_v1	whitelupin	NA	NA	LUW	NA	NN	NN	NN	NN	NN	NN	NN	NN	NN	NN	NN	NN	NN	NN	NN	NN	NN	NN	NN	NN	NN	NN	NN	NN	NN	NN	NN	NN	NN	NN	NN	NN	NN	NN	NN	NN	NN	NN
GBS	Lalb_Chr01_11739799	C/T	Lalb_Chr01	11739799	+	Lalb_v1	whitelupin	NA	NA	LUW	NA	CC	CC	CC	CC	CC	CC	CC	CC	CC	CC	CC	CC	CC	CC	CC	CC	CC	CC	CC	CC	NN	CC	CC	CC	NN	CC	CC	NN	NN	NN	CC	CC	NN	CC	NN	NN	NN	CC
GBS	Lalb_Chr01_11739866	G/A	Lalb_Chr01	11739866	+	Lalb_v1	whitelupin	NA	NA	LUW	NA	GG	GG	GG	GG	GG	GG	GG	GG	GG	GG	GG	GG	GG	GG	GG	GG	GG	GG	GG	GG	GG	GG	GG	GG	GG	GG	GG	NN	GG	NN	GG	GG	GG	GG	GG	NN	GG	GG
GBS	Lalb_Chr01_11792944	C/T	Lalb_Chr01	11792944	+	Lalb_v1	whitelupin	NA	NA	LUW	NA	CC	CC	CC	CC	CC	CC	CC	CC	CC	CC	CC	CC	CC	CC	CC	CC	CC	CC	CC	CC	CC	CC	CC	CC	CC	CC	CC	CC	CC	CC	CC	CC	CC	CC	CC	CC	CC	CC
GBS	Lalb_Chr01_11792966	G/T	Lalb_Chr01	11792966	+	Lalb_v1	whitelupin	NA	NA	LUW	NA	GG	GG	GG	GG	GG	GG	GG	GG	GG	GG	GG	GG	GG	GG	GG	GG	GG	GG	GG	GG	GG	GG	GG	GG	GG	GG	GG	GG	GG	GG	GG	GG	GG	GG	GG	GG	GG	GG
GBS	Lalb_Chr01_11798895	C/T	Lalb_Chr01	11798895	+	Lalb_v1	whitelupin	NA	NA	LUW	NA	CC	CC	CC	CC	CC	CC	CC	CC	CC	CC	CC	CC	CC	CC	CC	CC	CC	CC	CC	CC	NN	CC	CC	CC	CC	NN	NN	NN	NN	NN	CC	CC	NN	CC	NN	NN	NN	CC
GBS	Lalb_Chr01_11799304	G/A	Lalb_Chr01	11799304	+	Lalb_v1	whitelupin	NA	NA	LUW	NA	NN	NN	NN	NN	NN	NN	NN	NN	NN	NN	NN	NN	NN	NN	NN	NN	NN	NN	NN	NN	NN	NN	NN	NN	NN	NN	NN	NN	NN	NN	NN	NN	NN	NN	NN	NN	NN	NN
GBS	Lalb_Chr01_11815771	C/T	Lalb_Chr01	11815771	+	Lalb_v1	whitelupin	NA	NA	LUW	NA	CC	CC	TT	CC	TT	TT	CC	CC	CC	CC	CC	TT	CC	CC	CC	CC	CC	CC	CC	CC	NN	CC	CC	CC	NN	CC	NN	NN	CC	NN	CC	CC	NN	CC	NN	NN	NN	CC
GBS	Lalb_Chr01_11815923	G/A	Lalb_Chr01	11815923	+	Lalb_v1	whitelupin	NA	NA	LUW	NA	GG	GG	AA	GG	AA	AA	GG	GG	GG	GG	GG	AA	GG	GG	GG	GG	GG	GG	GG	GG	NN	GG	GG	GG	NN	NN	NN	NN	NN	NN	GG	NN	NN	GG	NN	NN	NN	GG
GBS	Lalb_Chr01_11828810	G/A	Lalb_Chr01	11828810	+	Lalb_v1	whitelupin	NA	NA	LUW	NA	GG	GG	AA	GG	AA	AA	GG	GG	GG	GG	GG	AA	GG	GG	GG	GG	GG	GG	GG	GG	NN	GG	GG	GG	GG	NN	NN	NN	GG	NN	GG	GG	NN	GA	GG	NN	NN	GG
GBS	Lalb_Chr01_11897833	A/C	Lalb_Chr01	11897833	+	Lalb_v1	whitelupin	NA	NA	LUW	NA	NN	NN	NN	NN	NN	NN	NN	NN	NN	NN	NN	NN	NN	NN	NN	NN	NN	NN	NN	NN	NN	NN	NN	NN	NN	NN	NN	NN	NN	NN	NN	NN	NN	NN	NN	NN	NN	NN
GBS	Lalb_Chr01_11987236	A/C	Lalb_Chr01	11987236	+	Lalb_v1	whitelupin	NA	NA	LUW	NA	AA	AA	AA	AA	AA	AA	AA	AA	AA	AA	AA	AA	AA	AA	AA	AA	AA	AA	AA	AA	NN	AA	AA	AA	AA	AA	AA	NN	AA	NN	AA	AA	NN	AA	NN	NN	AA	AA
GBS	Lalb_Chr01_11987343	G/T	Lalb_Chr01	11987343	+	Lalb_v1	whitelupin	NA	NA	LUW	NA	GG	GG	GG	GG	GG	GG	GG	GG	GG	GG	GG	GG	GG	GG	GG	GG	GG	GG	GT	GG	GG	GT	GG	GG	GG	GG	GG	NN	GG	NN	GG	GG	GG	GG	GG	NN	GG	GT
GBS	Lalb_Chr01_11987460	C/T	Lalb_Chr01	11987460	+	Lalb_v1	whitelupin	NA	NA	LUW	NA	CC	CC	TT	CC	TT	TT	CC	NN	CC	CC	TT	TT	CC	CC	CC	CC	CC	CC	CC	CC	NN	CC	CC	CC	NN	CC	TT	NN	CC	NN	CC	CC	NN	TT	NN	NN	CT	CC
GBS	Lalb_Chr01_11987646	G/A	Lalb_Chr01	11987646	+	Lalb_v1	whitelupin	NA	NA	LUW	NA	GG	GG	AA	GG	AA	AA	GG	GG	GG	GG	AA	AA	GG	GG	GG	GG	GG	GG	GG	GG	NN	GG	GG	GG	NN	NN	NN	NN	NN	NN	GG	NN	NN	AA	NN	NN	NN	GG
GBS	Lalb_Chr01_11990042	G/T	Lalb_Chr01	11990042	+	Lalb_v1	whitelupin	NA	NA	LUW	NA	GG	GG	GG	GG	NN	GG	GG	GG	GG	GG	GG	GG	GG	GG	GG	GG	GG	GG	GG	GG	NN	GG	GG	GG	NN	NN	NN	NN	NN	NN	GG	GG	NN	GG	NN	NN	NN	GG
GBS	Lalb_Chr01_12008712	C/T	Lalb_Chr01	12008712	+	Lalb_v1	whitelupin	NA	NA	LUW	NA	CC	NN	CC	NN	NN	CC	NN	CC	NN	CC	CC	CC	NN	NN	NN	CC	CC	CC	CC	NN	NN	NN	CC	NN	NN	NN	NN	NN	NN	NN	CC	CC	NN	NN	NN	NN	NN	CC
GBS	Lalb_Chr01_12025824	G/C	Lalb_Chr01	12025824	+	Lalb_v1	whitelupin	NA	NA	LUW	NA	GG	NN	GG	GG	GG	GG	GG	GG	GG	GG	GG	GG	GG	GG	GG	GG	GG	GG	GG	GG	NN	GG	GG	NN	GG	GG	GG	GG	GG	GG	GG	GG	GG	GG	GG	NN	GG	GG
GBS	Lalb_Chr01_12025845	G/C	Lalb_Chr01	12025845	+	Lalb_v1	whitelupin	NA	NA	LUW	NA	GG	NN	GG	GG	GG	GG	GG	GG	GG	GG	GG	GG	GG	GG	GG	GG	GG	GG	GG	GG	NN	GG	GG	NN	GG	GG	GG	GG	GG	GG	GG	GG	GG	GG	GG	NN	GG	GG
GBS	Lalb_Chr01_12025863	A/G	Lalb_Chr01	12025863	+	Lalb_v1	whitelupin	NA	NA	LUW	NA	AA	NN	GG	AA	GG	GG	AA	AA	AA	AA	GG	GG	AA	AA	AA	AA	AA	AA	AA	AA	NN	AA	AG	NN	AA	AA	GG	AA	AA	AA	AA	AA	AA	GG	AA	NN	AG	AA
GBS	Lalb_Chr01_12026012	A/G	Lalb_Chr01	12026012	+	Lalb_v1	whitelupin	NA	NA	LUW	NA	AA	AA	GG	NN	GG	GG	AA	AA	AA	AA	NN	GG	AA	AA	AA	AA	AA	AA	AA	NN	NN	AA	AA	AA	NN	NN	NN	NN	NN	NN	AA	NN	NN	NN	NN	NN	AG	AA
GBS	Lalb_Chr01_12092705	G/A	Lalb_Chr01	12092705	+	Lalb_v1	whitelupin	NA	NA	LUW	NA	GG	GG	GG	GG	GG	GG	GG	GG	GG	GG	GG	GG	GG	GG	GG	GG	GG	GG	GG	GG	NN	GG	GG	GG	GG	GG	GG	GG	GG	NN	GG	GG	NN	GG	NN	NN	GG	GG
GBS	Lalb_Chr01_12143951	A/G	Lalb_Chr01	12143951	+	Lalb_v1	whitelupin	NA	NA	LUW	NA	AA	AA	AA	AA	AA	AA	AA	AA	AA	AA	AA	AA	AA	AA	AA	AA	AA	AA	AA	AA	AA	AA	AA	AA	AA	AA	AA	AA	AA	AA	AA	AA	AA	AA	AA	AA	AA	AA
GBS	Lalb_Chr01_12166503	C/A	Lalb_Chr01	12166503	+	Lalb_v1	whitelupin	NA	NA	LUW	NA	CC	CC	CC	CC	CC	CC	CC	CC	CC	CC	CC	CC	CC	CC	CC	CC	CC	CC	CC	CC	CC	CC	CC	CC	CC	CC	CC	NN	CC	NN	CC	CC	NN	CC	CC	NN	CC	CC
GBS	Lalb_Chr01_12340145	G/A	Lalb_Chr01	12340145	+	Lalb_v1	whitelupin	NA	NA	LUW	NA	GG	GG	GG	GG	GG	GG	GG	GG	GG	GG	GG	GG	GG	GG	GG	GG	GG	GG	GG	GG	NN	GG	GG	GG	NN	NN	NN	NN	NN	NN	GG	NN	NN	NN	NN	NN	NN	GG
GBS	Lalb_Chr01_12357777	C/T	Lalb_Chr01	12357777	+	Lalb_v1	whitelupin	NA	NA	LUW	NA	CC	CC	CC	CC	CC	CC	CC	CC	CC	CC	CC	CC	CC	CC	CC	CC	CC	CC	CC	CC	NN	CC	CC	CC	CC	CC	CC	NN	NN	NN	CC	CC	NN	CC	NN	NN	CC	CC
GBS	Lalb_Chr01_12357894	A/G	Lalb_Chr01	12357894	+	Lalb_v1	whitelupin	NA	NA	LUW	NA	AA	AA	AA	AA	AA	AA	AA	AA	AA	AA	AA	AA	AA	AA	AA	AA	AA	AA	AA	AA	NN	AA	AA	AA	AA	NN	NN	NN	AA	NN	AA	AA	NN	AA	NN	NN	NN	AA
GBS	Lalb_Chr01_12410489	T/A	Lalb_Chr01	12410489	+	Lalb_v1	whitelupin	NA	NA	LUW	NA	TT	TT	TT	TT	TT	TT	TT	TT	TT	TT	TT	TT	TT	TT	TT	TT	TT	TT	TT	TT	TT	TT	TT	TT	TT	TT	TT	TT	TT	TT	TT	TT	TT	TT	TT	TT	TT	TT
GBS	Lalb_Chr01_12459008	A/G	Lalb_Chr01	12459008	+	Lalb_v1	whitelupin	NA	NA	LUW	NA	NN	NN	NN	NN	NN	NN	NN	NN	NN	NN	NN	NN	NN	NN	NN	NN	NN	NN	NN	NN	NN	NN	NN	NN	NN	NN	GG	NN	NN	NN	NN	NN	NN	NN	NN	GG	NN	NN
GBS	Lalb_Chr01_12459077	A/T	Lalb_Chr01	12459077	+	Lalb_v1	whitelupin	NA	NA	LUW	NA	AA	AA	AA	AA	AA	AA	AA	AA	AA	AA	AA	AA	AA	AA	AA	AA	AA	AA	AA	AA	NN	AA	AA	AA	AA	NN	NN	NN	NN	NN	AA	NN	NN	AA	NN	NN	NN	AA
GBS	Lalb_Chr01_12459152	C/G	Lalb_Chr01	12459152	+	Lalb_v1	whitelupin	NA	NA	LUW	NA	CC	CC	CC	CC	CC	CC	CC	CC	CC	CC	CC	CC	CC	CC	CC	CC	CC	CC	CC	CC	CC	CC	CC	CC	CC	CC	CC	CC	CC	CC	CC	CC	CC	CC	CC	CC	CC	CC
GBS	Lalb_Chr01_12459236	T/G	Lalb_Chr01	12459236	+	Lalb_v1	whitelupin	NA	NA	LUW	NA	TT	TT	TT	TT	TT	TT	TT	TT	TT	TT	TT	TT	TT	TT	TT	TT	TT	TT	TT	TT	NN	TT	TT	TT	NN	NN	NN	NN	NN	NN	TT	NN	NN	TT	NN	NN	NN	TT
GBS	Lalb_Chr01_12465591	T/G	Lalb_Chr01	12465591	+	Lalb_v1	whitelupin	NA	NA	LUW	NA	NN	NN	NN	TT	NN	NN	NN	NN	NN	NN	NN	NN	NN	NN	NN	NN	NN	NN	NN	NN	NN	NN	NN	NN	NN	NN	NN	NN	NN	NN	NN	NN	NN	NN	NN	NN	NN	GG
GBS	Lalb_Chr01_12476061	T/C	Lalb_Chr01	12476061	+	Lalb_v1	whitelupin	NA	NA	LUW	NA	NN	NN	NN	TT	NN	NN	NN	NN	NN	TT	NN	NN	NN	NN	NN	NN	NN	NN	NN	NN	NN	NN	NN	NN	NN	NN	NN	NN	NN	NN	NN	NN	NN	NN	NN	NN	NN	NN
GBS	Lalb_Chr01_12476195	C/T	Lalb_Chr01	12476195	+	Lalb_v1	whitelupin	NA	NA	LUW	NA	TT	CC	TT	CC	NN	TT	TT	TT	TT	CC	TT	TT	TT	CT	CC	TT	TT	TT	TT	TT	NN	TT	TT	TT	NN	NN	NN	NN	NN	NN	TT	NN	NN	TT	NN	NN	NN	TT
GBS	Lalb_Chr01_12476569	A/G	Lalb_Chr01	12476569	+	Lalb_v1	whitelupin	NA	NA	LUW	NA	AA	AA	AA	AA	AA	AA	AA	AA	AA	AA	AA	AA	AA	AA	AA	AA	AA	AA	AA	AA	NN	AA	AA	AA	AA	AA	AA	NN	AA	NN	AA	AA	AA	AA	NN	NN	NN	AA
GBS	Lalb_Chr01_12515073	T/A	Lalb_Chr01	12515073	+	Lalb_v1	whitelupin	NA	NA	LUW	NA	NN	NN	NN	NN	NN	NN	NN	NN	NN	NN	NN	NN	NN	NN	NN	NN	NN	NN	NN	NN	NN	NN	NN	NN	NN	NN	NN	NN	NN	NN	NN	NN	NN	NN	NN	NN	NN	NN
GBS	Lalb_Chr01_12515085	A/G	Lalb_Chr01	12515085	+	Lalb_v1	whitelupin	NA	NA	LUW	NA	NN	NN	NN	NN	NN	NN	NN	NN	NN	NN	NN	NN	NN	NN	NN	NN	NN	NN	NN	NN	GG	GG	NN	NN	GG	NN	GG	GG	GG	NN	NN	GG	GG	NN	GG	GG	GG	NN
GBS	Lalb_Chr01_12515092	G/A	Lalb_Chr01	12515092	+	Lalb_v1	whitelupin	NA	NA	LUW	NA	NN	NN	NN	NN	NN	NN	NN	NN	NN	NN	NN	NN	NN	NN	NN	NN	NN	NN	NN	NN	AA	AA	NN	NN	AA	NN	AA	AA	AA	NN	NN	AA	AA	NN	AA	AA	AA	NN
GBS	Lalb_Chr01_12515153	C/T	Lalb_Chr01	12515153	+	Lalb_v1	whitelupin	NA	NA	LUW	NA	NN	NN	NN	NN	NN	NN	NN	NN	NN	NN	NN	NN	NN	NN	NN	NN	NN	NN	NN	NN	NN	NN	NN	NN	TT	NN	TT	TT	TT	NN	NN	TT	NN	NN	NN	NN	TT	NN
GBS	Lalb_Chr01_12841370	A/G	Lalb_Chr01	12841370	+	Lalb_v1	whitelupin	NA	NA	LUW	NA	NN	NN	NN	NN	NN	NN	NN	NN	NN	NN	NN	NN	NN	NN	NN	NN	NN	NN	NN	NN	GG	NN	NN	NN	NN	NN	NN	GG	NN	GG	NN	GG	NN	NN	GG	NN	GG	NN
GBS	Lalb_Chr01_13058946	G/T	Lalb_Chr01	13058946	+	Lalb_v1	whitelupin	NA	NA	LUW	NA	GG	GG	GG	GG	GG	GG	GG	GG	GG	GG	GG	GG	GG	GG	GG	GG	GG	GG	GG	GG	NN	GG	GG	GG	NN	NN	NN	NN	NN	NN	GG	NN	NN	GG	NN	NN	NN	GG
GBS	Lalb_Chr01_13059404	G/C	Lalb_Chr01	13059404	+	Lalb_v1	whitelupin	NA	NA	LUW	NA	NN	NN	NN	NN	NN	NN	NN	NN	NN	NN	NN	NN	NN	NN	NN	NN	NN	NN	NN	NN	GG	NN	NN	NN	NN	GG	NN	NN	GG	NN	NN	NN	GG	NN	GG	NN	GG	NN
GBS	Lalb_Chr01_13059443	A/G	Lalb_Chr01	13059443	+	Lalb_v1	whitelupin	NA	NA	LUW	NA	NN	NN	NN	NN	NN	NN	NN	NN	NN	NN	NN	NN	NN	NN	NN	NN	NN	NN	AA	NN	AA	NN	NN	NN	AA	AA	NN	AA	AA	NN	NN	AA	AA	NN	AA	AA	AA	AA
GBS	Lalb_Chr01_13059455	A/G	Lalb_Chr01	13059455	+	Lalb_v1	whitelupin	NA	NA	LUW	NA	NN	NN	NN	NN	NN	NN	NN	NN	NN	NN	NN	NN	NN	NN	NN	NN	NN	NN	AA	NN	AA	NN	NN	NN	AA	AA	NN	AA	AA	NN	NN	AA	AA	NN	AA	AA	AA	AA
GBS	Lalb_Chr01_13209706	G/A	Lalb_Chr01	13209706	+	Lalb_v1	whitelupin	NA	NA	LUW	NA	NN	NN	NN	NN	NN	NN	NN	NN	NN	NN	NN	NN	NN	NN	GG	NN	NN	NN	NN	NN	GG	GG	NN	NN	NN	NN	GG	GG	GG	NN	NN	NN	GG	NN	GG	GG	GG	GG
GBS	Lalb_Chr01_13220612	T/C	Lalb_Chr01	13220612	+	Lalb_v1	whitelupin	NA	NA	LUW	NA	NN	NN	NN	NN	NN	NN	NN	NN	NN	NN	NN	NN	NN	NN	NN	NN	NN	NN	NN	NN	CC	NN	NN	NN	CC	NN	CC	NN	CC	CC	NN	NN	NN	NN	CC	CC	CC	NN
GBS	Lalb_Chr01_13220686	G/A	Lalb_Chr01	13220686	+	Lalb_v1	whitelupin	NA	NA	LUW	NA	NN	NN	NN	GG	NN	GG	NN	NN	NN	GG	NN	NN	NN	NN	NN	NN	GG	GG	GG	GG	GG	GG	NN	GG	GG	NN	GG	NN	GG	NN	NN	GG	GG	NN	GG	GG	GG	GG
GBS	Lalb_Chr01_13222146	G/A	Lalb_Chr01	13222146	+	Lalb_v1	whitelupin	NA	NA	LUW	NA	NN	NN	NN	NN	NN	NN	NN	NN	NN	NN	NN	NN	NN	NN	NN	NN	NN	NN	NN	NN	NN	NN	NN	NN	NN	NN	GG	NN	NN	NN	NN	NN	NN	NN	NN	NN	GG	NN
GBS	Lalb_Chr01_13231761	T/C	Lalb_Chr01	13231761	+	Lalb_v1	whitelupin	NA	NA	LUW	NA	TT	TT	TT	TT	TT	TT	TT	TT	TT	TT	TT	TT	TT	TT	TT	TT	TT	TT	TT	TT	NN	TT	TT	TT	TT	TT	TT	TT	TT	TT	TT	TT	TT	TT	TT	TT	TT	TT
GBS	Lalb_Chr01_13239217	G/A	Lalb_Chr01	13239217	+	Lalb_v1	whitelupin	NA	NA	LUW	NA	GG	GG	GG	GG	GG	GG	GG	GG	GG	GG	GG	GG	GG	GG	GG	GG	GG	GG	GG	GG	GG	GG	GG	GG	GG	AA	GG	NN	GG	NN	GG	GG	NN	GG	GG	NN	GG	GG
GBS	Lalb_Chr01_13298882	T/C	Lalb_Chr01	13298882	+	Lalb_v1	whitelupin	NA	NA	LUW	NA	TT	TT	TT	TT	TT	TT	TT	TT	TT	TT	CC	TT	TT	TT	TT	TT	TT	TT	TT	TT	TT	TT	TT	TT	TT	CC	TT	NN	TT	NN	TT	TT	TT	TT	TT	NN	TT	TT
GBS	Lalb_Chr01_13299725	G/A	Lalb_Chr01	13299725	+	Lalb_v1	whitelupin	NA	NA	LUW	NA	GG	GG	GG	GG	GG	GG	GG	GG	GG	GG	GG	GG	GG	GG	GG	GG	GG	GG	GG	GG	GG	GG	GG	GG	GG	GG	GG	GG	GG	NN	GG	GG	GG	GG	GG	NN	GG	GG
GBS	Lalb_Chr01_13390213	T/C	Lalb_Chr01	13390213	+	Lalb_v1	whitelupin	NA	NA	LUW	NA	NN	NN	NN	NN	NN	NN	NN	NN	NN	NN	NN	NN	NN	NN	NN	NN	NN	NN	NN	NN	NN	NN	NN	NN	NN	NN	NN	NN	NN	NN	NN	NN	NN	NN	NN	NN	NN	NN
GBS	Lalb_Chr01_13390296	C/T	Lalb_Chr01	13390296	+	Lalb_v1	whitelupin	NA	NA	LUW	NA	NN	NN	NN	NN	NN	NN	NN	NN	NN	NN	NN	NN	NN	NN	NN	NN	NN	NN	NN	NN	NN	NN	NN	NN	NN	NN	NN	NN	NN	NN	NN	CC	CC	NN	NN	NN	NN	NN
GBS	Lalb_Chr01_13390297	C/T	Lalb_Chr01	13390297	+	Lalb_v1	whitelupin	NA	NA	LUW	NA	NN	NN	NN	NN	NN	NN	NN	NN	NN	NN	NN	NN	NN	NN	NN	NN	NN	NN	NN	NN	NN	NN	NN	NN	NN	NN	NN	NN	NN	NN	NN	CC	CC	NN	NN	NN	NN	NN
GBS	Lalb_Chr01_13392857	G/A	Lalb_Chr01	13392857	+	Lalb_v1	whitelupin	NA	NA	LUW	NA	NN	NN	NN	NN	NN	NN	NN	NN	NN	NN	NN	NN	NN	NN	NN	NN	NN	NN	NN	NN	NN	NN	NN	NN	NN	NN	NN	GG	NN	GG	NN	GG	NN	NN	NN	NN	NN	NN
GBS	Lalb_Chr01_13392942	G/A	Lalb_Chr01	13392942	+	Lalb_v1	whitelupin	NA	NA	LUW	NA	NN	NN	NN	NN	NN	NN	NN	NN	NN	NN	NN	NN	NN	NN	NN	NN	NN	NN	NN	NN	GG	NN	NN	NN	NN	GG	NN	GG	GG	GG	NN	GG	GG	NN	GG	NN	NN	NN
GBS	Lalb_Chr01_13393022	G/A	Lalb_Chr01	13393022	+	Lalb_v1	whitelupin	NA	NA	LUW	NA	NN	NN	NN	NN	NN	NN	NN	NN	NN	NN	NN	NN	NN	NN	NN	NN	NN	NN	NN	NN	NN	NN	NN	NN	NN	NN	NN	GG	NN	NN	NN	NN	NN	NN	NN	NN	NN	NN
GBS	Lalb_Chr01_13474419	G/T	Lalb_Chr01	13474419	+	Lalb_v1	whitelupin	NA	NA	LUW	NA	TT	TT	TT	NN	TT	NN	TT	TT	TT	NN	TT	TT	TT	NN	NN	TT	TT	TT	TT	TT	TT	TT	TT	TT	TT	GG	TT	NN	TT	NN	NN	TT	TT	NN	TT	NN	TT	TT
GBS	Lalb_Chr01_13474462	G/A	Lalb_Chr01	13474462	+	Lalb_v1	whitelupin	NA	NA	LUW	NA	GG	GG	GG	NN	NN	NN	GG	GG	GG	NN	GG	GG	GG	NN	NN	GG	GG	GG	GG	GG	GG	GG	NN	GG	GG	GG	GG	GG	GG	GG	NN	GG	GG	GG	GG	GG	GG	GG
GBS	Lalb_Chr01_13580266	G/T	Lalb_Chr01	13580266	+	Lalb_v1	whitelupin	NA	NA	LUW	NA	GG	GG	GG	GG	GG	GG	GG	GG	GG	GG	GG	GG	GG	GG	GG	GG	GG	GG	GG	GG	NN	GG	GG	GG	NN	NN	NN	NN	NN	NN	GG	NN	NN	GG	NN	NN	NN	GG
GBS	Lalb_Chr01_13691423	C/A	Lalb_Chr01	13691423	+	Lalb_v1	whitelupin	NA	NA	LUW	NA	NN	NN	NN	NN	NN	NN	NN	NN	NN	NN	NN	NN	NN	NN	CC	NN	NN	NN	CC	NN	NN	CC	NN	NN	NN	NN	NN	NN	NN	NN	NN	NN	NN	NN	NN	NN	NN	CC
GBS	Lalb_Chr01_13716604	G/A	Lalb_Chr01	13716604	+	Lalb_v1	whitelupin	NA	NA	LUW	NA	GG	GG	GG	GG	GG	GG	GG	GG	GG	GG	GG	GG	GG	GG	GG	GG	GG	GG	GG	GG	NN	GG	GG	GG	GG	GG	GG	NN	GG	GG	GG	GG	GG	GG	GG	GG	GG	GG
GBS	Lalb_Chr01_13716888	A/G	Lalb_Chr01	13716888	+	Lalb_v1	whitelupin	NA	NA	LUW	NA	NN	NN	NN	NN	NN	NN	NN	NN	NN	NN	NN	NN	NN	NN	NN	NN	NN	NN	NN	NN	NN	NN	NN	NN	NN	NN	NN	NN	NN	NN	AA	NN	NN	NN	NN	NN	NN	AA
GBS	Lalb_Chr01_13718817	T/G	Lalb_Chr01	13718817	+	Lalb_v1	whitelupin	NA	NA	LUW	NA	NN	NN	NN	NN	NN	NN	NN	NN	NN	NN	NN	NN	NN	NN	NN	NN	NN	NN	NN	NN	NN	NN	NN	NN	TT	NN	TT	NN	NN	NN	NN	NN	NN	NN	TT	NN	NN	NN
GBS	Lalb_Chr01_13748017	G/T	Lalb_Chr01	13748017	+	Lalb_v1	whitelupin	NA	NA	LUW	NA	GG	GG	GG	GG	NN	GG	GG	NN	GG	GG	GG	GG	GG	GG	GG	GG	GG	GG	GG	GG	NN	GG	GG	GG	NN	GG	NN	GG	GG	NN	GG	GG	NN	GG	NN	NN	GG	GG
GBS	Lalb_Chr01_13752695	C/G	Lalb_Chr01	13752695	+	Lalb_v1	whitelupin	NA	NA	LUW	NA	CC	CC	CC	CC	NN	CC	CC	CC	NN	CC	GG	CC	NN	CC	CC	CC	CC	CC	CC	CC	CC	CC	CC	NN	CC	CC	CC	CC	CC	CC	NN	CC	CC	NN	CC	CC	CC	CC
GBS	Lalb_Chr01_13752714	C/T	Lalb_Chr01	13752714	+	Lalb_v1	whitelupin	NA	NA	LUW	NA	NN	NN	NN	CC	NN	CC	NN	NN	NN	NN	CC	CC	NN	NN	CC	NN	CC	CC	CC	CC	CC	NN	NN	NN	CC	CC	CC	CC	CC	CC	NN	CC	CC	NN	CC	CC	CC	CC
GBS	Lalb_Chr01_13752735	G/A	Lalb_Chr01	13752735	+	Lalb_v1	whitelupin	NA	NA	LUW	NA	GG	NN	GG	GG	GG	GG	GG	GG	GG	GG	GG	GG	NN	GG	GG	GG	GG	GG	GG	GG	GG	GG	GG	GG	GG	GG	GG	GG	GG	GG	GG	GG	GG	NN	GG	GG	GG	GG
GBS	Lalb_Chr01_13752900	G/T	Lalb_Chr01	13752900	+	Lalb_v1	whitelupin	NA	NA	LUW	NA	GG	GG	GG	GG	GG	GG	GG	GG	GG	GG	TT	GG	GG	GG	NN	GG	GG	GG	GG	GG	NN	GG	NN	NN	NN	NN	NN	NN	NN	NN	GG	NN	NN	GG	NN	NN	NN	GG
GBS	Lalb_Chr01_13767081	T/C	Lalb_Chr01	13767081	+	Lalb_v1	whitelupin	NA	NA	LUW	NA	NN	NN	NN	NN	NN	NN	NN	NN	NN	NN	NN	NN	NN	NN	NN	NN	NN	NN	NN	NN	NN	NN	NN	NN	TT	NN	NN	NN	NN	NN	NN	NN	NN	NN	NN	NN	TT	NN
GBS	Lalb_Chr01_13802936	T/A	Lalb_Chr01	13802936	+	Lalb_v1	whitelupin	NA	NA	LUW	NA	TT	TT	TT	TT	TT	TT	TT	TT	TT	TT	AA	TT	TT	TT	TT	TT	TT	TT	TT	TT	TT	TT	TT	TT	TT	TT	TT	NN	TT	NN	TT	TT	NN	TT	TT	NN	TT	TT
GBS	Lalb_Chr01_13803199	C/T	Lalb_Chr01	13803199	+	Lalb_v1	whitelupin	NA	NA	LUW	NA	CC	CC	CC	CC	CC	CC	CC	CC	CC	CC	CC	CC	CC	CC	CC	CC	CC	CC	CC	CC	NN	CC	CC	CC	CC	NN	CC	NN	CC	NN	CC	CC	NN	CC	NN	NN	NN	CC
GBS	Lalb_Chr01_13875542	C/T	Lalb_Chr01	13875542	+	Lalb_v1	whitelupin	NA	NA	LUW	NA	CC	CC	NN	NN	CC	CC	CC	CC	CC	CC	CC	CC	NN	CC	CC	CC	CC	NN	CC	CC	CC	CC	CC	CC	NN	CC	CC	CC	CC	NN	CC	CC	CC	CC	CC	NN	CC	CC
GBS	Lalb_Chr01_13933670	G/A	Lalb_Chr01	13933670	+	Lalb_v1	whitelupin	NA	NA	LUW	NA	NN	NN	NN	NN	NN	NN	NN	NN	NN	NN	NN	NN	NN	NN	NN	NN	NN	NN	NN	NN	NN	NN	NN	NN	NN	NN	NN	NN	NN	GG	NN	NN	NN	NN	NN	NN	NN	NN
GBS	Lalb_Chr01_13933846	T/C	Lalb_Chr01	13933846	+	Lalb_v1	whitelupin	NA	NA	LUW	NA	TT	TT	NN	TT	NN	TT	NN	NN	NN	NN	TT	NN	NN	NN	NN	NN	NN	NN	TT	TT	TT	NN	NN	NN	TT	TT	TT	TT	TT	TT	NN	TT	TT	NN	TT	TT	TT	NN
GBS	Lalb_Chr01_14108250	G/A	Lalb_Chr01	14108250	+	Lalb_v1	whitelupin	NA	NA	LUW	NA	GG	NN	NN	GG	NN	NN	NN	NN	GG	NN	GG	GG	NN	GG	NN	NN	NN	GG	GG	GG	NN	NN	NN	NN	NN	NN	NN	NN	NN	NN	NN	NN	NN	NN	NN	NN	NN	GG
GBS	Lalb_Chr01_14111232	A/G	Lalb_Chr01	14111232	+	Lalb_v1	whitelupin	NA	NA	LUW	NA	GG	GG	NN	NN	NN	GG	NN	GG	GG	GG	GG	GG	NN	GG	GG	GG	GG	GG	GG	GG	GG	GG	GG	NN	GG	NN	GG	GG	GG	NN	NN	GG	GG	NN	GG	GG	GG	GG
GBS	Lalb_Chr01_14111275	A/G	Lalb_Chr01	14111275	+	Lalb_v1	whitelupin	NA	NA	LUW	NA	GG	GG	GG	AA	GG	GG	AA	GG	GG	GG	GG	GG	AA	AG	GG	GG	GG	GG	GG	GG	GG	GG	GG	GG	GG	AG	GG	GG	GG	NN	GG	GG	GG	GG	GG	GG	GG	GG
GBS	Lalb_Chr01_14111360	T/G	Lalb_Chr01	14111360	+	Lalb_v1	whitelupin	NA	NA	LUW	NA	GG	GG	GG	TT	GG	GG	TT	GG	GG	GG	GG	GG	TT	TG	GG	GG	GG	GG	GG	GG	NN	GG	GG	GG	GG	NN	NN	NN	NN	NN	GG	GG	NN	GG	NN	NN	GG	GG
GBS	Lalb_Chr01_14111477	T/C	Lalb_Chr01	14111477	+	Lalb_v1	whitelupin	NA	NA	LUW	NA	TT	TT	TT	TT	TT	TT	TT	TT	TT	TT	TT	TT	TT	TT	TT	TT	TT	TT	TT	TT	NN	TT	TT	TT	TT	NN	NN	NN	TT	NN	TT	NN	NN	TT	NN	NN	NN	TT
GBS	Lalb_Chr01_14115163	A/T	Lalb_Chr01	14115163	+	Lalb_v1	whitelupin	NA	NA	LUW	NA	NN	NN	NN	NN	NN	NN	NN	NN	NN	NN	NN	NN	NN	NN	NN	NN	NN	NN	NN	NN	AA	NN	NN	NN	NN	NN	NN	NN	NN	NN	NN	NN	NN	NN	NN	NN	NN	NN
GBS	Lalb_Chr01_14135189	C/T	Lalb_Chr01	14135189	+	Lalb_v1	whitelupin	NA	NA	LUW	NA	NN	NN	NN	NN	NN	NN	NN	NN	NN	NN	NN	NN	NN	NN	NN	NN	NN	NN	NN	NN	NN	NN	NN	NN	NN	CC	NN	NN	NN	CC	NN	NN	NN	NN	NN	NN	NN	NN
GBS	Lalb_Chr01_14135197	G/A	Lalb_Chr01	14135197	+	Lalb_v1	whitelupin	NA	NA	LUW	NA	NN	NN	NN	NN	NN	NN	NN	NN	NN	NN	NN	NN	NN	NN	NN	NN	NN	NN	NN	NN	NN	NN	NN	NN	NN	GG	NN	NN	NN	GG	NN	NN	NN	NN	NN	NN	NN	NN
GBS	Lalb_Chr01_14135609	A/T	Lalb_Chr01	14135609	+	Lalb_v1	whitelupin	NA	NA	LUW	NA	NN	NN	NN	NN	NN	NN	NN	NN	NN	NN	NN	NN	NN	NN	NN	NN	NN	NN	NN	NN	NN	NN	NN	NN	NN	NN	NN	TT	NN	NN	NN	NN	NN	NN	NN	TT	NN	NN
GBS	Lalb_Chr01_14179433	C/T	Lalb_Chr01	14179433	+	Lalb_v1	whitelupin	NA	NA	LUW	NA	CC	CC	CC	CC	CC	CC	CC	CC	CC	CC	CC	CC	CC	CC	CC	CC	CC	CC	CC	CC	NN	CC	CC	CC	CC	CC	CC	NN	CC	NN	CC	NN	CC	CC	CC	NN	CC	CC
GBS	Lalb_Chr01_14179434	G/A	Lalb_Chr01	14179434	+	Lalb_v1	whitelupin	NA	NA	LUW	NA	GG	GG	GG	GG	GG	GG	GG	GG	GG	GG	GG	GG	GG	GG	GG	GG	GG	GG	GG	GG	NN	GG	GG	GG	GG	GG	GG	NN	GG	NN	GG	NN	GG	GG	GG	NN	GG	GG
GBS	Lalb_Chr01_14206562	G/A	Lalb_Chr01	14206562	+	Lalb_v1	whitelupin	NA	NA	LUW	NA	NN	NN	NN	NN	NN	NN	NN	NN	NN	NN	NN	NN	NN	NN	NN	NN	NN	NN	NN	NN	NN	NN	NN	NN	NN	NN	NN	GG	NN	NN	NN	NN	NN	NN	NN	NN	NN	NN
GBS	Lalb_Chr01_14338481	T/C	Lalb_Chr01	14338481	+	Lalb_v1	whitelupin	NA	NA	LUW	NA	TT	TT	TT	TT	TT	TT	TT	TT	TT	TT	TT	TT	TT	TT	TT	TT	TT	TT	TT	TT	TT	TT	TT	TT	TT	TT	TT	TT	TT	TT	TT	TT	TT	TT	TT	NN	TT	TT
GBS	Lalb_Chr01_14344352	C/T	Lalb_Chr01	14344352	+	Lalb_v1	whitelupin	NA	NA	LUW	NA	CC	NN	CC	CC	NN	CC	CC	NN	CC	CC	NN	CC	CC	CC	NN	NN	NN	CC	CC	CC	NN	CC	CC	NN	NN	NN	NN	NN	NN	NN	CC	NN	NN	NN	NN	NN	NN	CC
GBS	Lalb_Chr01_14344587	G/A	Lalb_Chr01	14344587	+	Lalb_v1	whitelupin	NA	NA	LUW	NA	NN	NN	GG	GG	GG	GG	NN	NN	GG	NN	NN	GG	GG	GG	GG	GG	GG	NN	GG	GG	NN	GG	GG	NN	NN	NN	NN	NN	NN	NN	GG	GG	NN	NN	NN	NN	NN	GG
GBS	Lalb_Chr01_14361090	C/T	Lalb_Chr01	14361090	+	Lalb_v1	whitelupin	NA	NA	LUW	NA	NN	NN	NN	NN	NN	NN	NN	NN	NN	NN	NN	NN	NN	NN	NN	NN	NN	NN	NN	NN	NN	NN	NN	NN	NN	NN	NN	CC	NN	NN	NN	NN	NN	NN	NN	NN	NN	NN
GBS	Lalb_Chr01_14382828	G/A	Lalb_Chr01	14382828	+	Lalb_v1	whitelupin	NA	NA	LUW	NA	GG	GG	GG	GG	GG	GG	GG	GG	GG	GG	GG	GG	GG	GG	GG	GG	GG	GG	GG	GG	GG	GG	GG	GG	GG	GG	GG	GG	GG	GG	GG	GG	GG	GG	GG	GG	GG	GG
GBS	Lalb_Chr01_14418193	C/G	Lalb_Chr01	14418193	+	Lalb_v1	whitelupin	NA	NA	LUW	NA	NN	NN	NN	NN	NN	NN	NN	NN	NN	NN	NN	NN	NN	NN	NN	NN	NN	NN	NN	NN	CC	NN	NN	NN	NN	CC	NN	CC	NN	NN	NN	NN	CC	NN	CC	NN	CC	NN
GBS	Lalb_Chr01_14484701	T/G	Lalb_Chr01	14484701	+	Lalb_v1	whitelupin	NA	NA	LUW	NA	TT	TT	TT	TT	TT	TT	TT	TT	TT	TT	TT	TT	TT	TT	NN	TT	TT	TT	TT	TT	NN	TT	TT	TT	NN	NN	NN	NN	NN	NN	TT	NN	NN	TG	NN	NN	NN	TT
GBS	Lalb_Chr01_14516098	C/G	Lalb_Chr01	14516098	+	Lalb_v1	whitelupin	NA	NA	LUW	NA	NN	NN	NN	NN	NN	NN	NN	NN	NN	NN	NN	NN	NN	NN	NN	NN	NN	NN	NN	CC	NN	CC	NN	NN	NN	NN	NN	NN	NN	NN	NN	NN	NN	NN	NN	NN	NN	CC
GBS	Lalb_Chr01_14579502	T/A	Lalb_Chr01	14579502	+	Lalb_v1	whitelupin	NA	NA	LUW	NA	NN	NN	NN	NN	NN	NN	NN	NN	NN	NN	NN	NN	NN	NN	NN	NN	NN	NN	NN	NN	NN	NN	NN	NN	NN	NN	NN	NN	NN	NN	NN	NN	NN	NN	NN	NN	NN	NN
GBS	Lalb_Chr01_14594911	G/T	Lalb_Chr01	14594911	+	Lalb_v1	whitelupin	NA	NA	LUW	NA	GG	GG	GG	GG	GG	GG	GG	GG	GG	GG	GG	GG	GG	GG	GG	GG	GG	GG	GG	GG	GG	GG	GG	GG	GG	GG	GG	GG	GG	GG	GG	GG	GG	GG	GG	GG	GG	GG
GBS	Lalb_Chr01_14594951	T/C	Lalb_Chr01	14594951	+	Lalb_v1	whitelupin	NA	NA	LUW	NA	TT	TT	TT	TT	TT	TT	TT	TT	TT	TT	TT	TT	TT	TT	TT	TT	TT	TT	TT	TT	TT	TT	TT	TT	TT	TT	TT	TT	TT	TT	TT	TT	TT	TT	TT	TT	TT	TT
GBS	Lalb_Chr01_14594982	G/C	Lalb_Chr01	14594982	+	Lalb_v1	whitelupin	NA	NA	LUW	NA	GG	GG	GG	GG	GG	GG	GG	NN	GG	GG	GG	GG	GG	GG	GG	GG	GG	GG	GG	GG	GG	GG	GG	GG	GG	GG	GG	GG	GG	GG	GG	GG	GG	GG	GG	GG	GG	GG
GBS	Lalb_Chr01_14596694	C/T	Lalb_Chr01	14596694	+	Lalb_v1	whitelupin	NA	NA	LUW	NA	CC	CC	CC	CC	CC	CC	CC	CC	CC	CC	TT	CC	CC	CC	CC	CC	CC	CC	CC	CC	CC	CC	CC	CC	CC	NN	CC	NN	NN	NN	CC	CC	NN	CC	NN	NN	NN	CC
GBS	Lalb_Chr01_14596695	G/A	Lalb_Chr01	14596695	+	Lalb_v1	whitelupin	NA	NA	LUW	NA	GG	GG	GG	GG	GG	GG	GG	GG	GG	GG	GG	GG	GG	GG	GG	GG	GG	GG	GG	GG	GG	GG	GG	GG	GG	NN	GG	NN	NN	NN	GG	GG	NN	GG	NN	NN	NN	GG
GBS	Lalb_Chr01_14599348	C/T	Lalb_Chr01	14599348	+	Lalb_v1	whitelupin	NA	NA	LUW	NA	CC	CC	CC	CC	CC	CC	CC	CC	CC	CC	CC	CC	CC	CC	CC	CC	CC	CC	CC	CC	NN	CC	CC	CC	NN	NN	CC	NN	NN	NN	CC	NN	NN	CC	CC	NN	NN	CC
GBS	Lalb_Chr01_14616147	T/C	Lalb_Chr01	14616147	+	Lalb_v1	whitelupin	NA	NA	LUW	NA	NN	NN	NN	NN	NN	NN	NN	NN	NN	NN	TT	NN	NN	NN	NN	NN	NN	NN	NN	NN	NN	NN	NN	NN	NN	NN	NN	NN	NN	NN	NN	NN	NN	NN	NN	NN	NN	NN
GBS	Lalb_Chr01_14666761	C/T	Lalb_Chr01	14666761	+	Lalb_v1	whitelupin	NA	NA	LUW	NA	CC	CC	CC	CC	CC	CC	CC	CC	CC	CC	TT	CC	CC	CC	CC	CC	CC	CC	CC	CC	NN	CC	CC	CC	CC	CC	NN	NN	CC	NN	CC	CC	NN	CC	CC	NN	NN	CC
GBS	Lalb_Chr01_14679861	G/A	Lalb_Chr01	14679861	+	Lalb_v1	whitelupin	NA	NA	LUW	NA	NN	NN	AA	NN	NN	NN	NN	NN	NN	AA	NN	NN	NN	NN	NN	AA	AA	NN	NN	NN	AA	NN	NN	NN	AA	NN	NN	AA	AA	NN	NN	NN	AA	NN	NN	NN	NN	NN
GBS	Lalb_Chr01_14679884	C/T	Lalb_Chr01	14679884	+	Lalb_v1	whitelupin	NA	NA	LUW	NA	NN	NN	TT	NN	NN	NN	NN	NN	NN	TT	NN	NN	NN	NN	NN	NN	TT	NN	NN	NN	NN	NN	NN	NN	NN	NN	NN	TT	TT	NN	NN	NN	TT	NN	NN	NN	NN	NN
GBS	Lalb_Chr01_14679916	C/T	Lalb_Chr01	14679916	+	Lalb_v1	whitelupin	NA	NA	LUW	NA	NN	NN	CC	NN	NN	NN	NN	NN	NN	CC	NN	NN	NN	NN	NN	NN	CC	NN	NN	NN	NN	NN	NN	NN	NN	NN	NN	CC	CC	NN	NN	NN	CC	NN	NN	NN	NN	NN
GBS	Lalb_Chr01_14769400	T/C	Lalb_Chr01	14769400	+	Lalb_v1	whitelupin	NA	NA	LUW	NA	CC	CC	CC	CC	CC	CC	TT	CC	CC	CC	CC	CC	TT	TC	CC	CC	CC	CC	CC	CC	CC	CC	CC	CC	CC	TT	CC	CC	CC	TT	CC	CC	CC	CC	CC	CC	CC	CC
GBS	Lalb_Chr01_14777415	G/A	Lalb_Chr01	14777415	+	Lalb_v1	whitelupin	NA	NA	LUW	NA	GG	GG	GG	GG	GG	GG	NN	GG	GG	GG	GG	GG	NN	NN	GG	GG	GG	GG	GG	GG	GG	GG	GG	GG	GG	NN	GG	GG	GG	NN	GG	GG	GG	GG	GG	GG	GG	GG
GBS	Lalb_Chr01_14836071	G/A	Lalb_Chr01	14836071	+	Lalb_v1	whitelupin	NA	NA	LUW	NA	NN	NN	NN	NN	NN	NN	NN	NN	NN	NN	NN	NN	NN	NN	NN	NN	NN	NN	NN	NN	NN	NN	NN	NN	NN	NN	NN	NN	NN	NN	NN	NN	NN	NN	NN	NN	NN	NN
GBS	Lalb_Chr01_14837321	T/G	Lalb_Chr01	14837321	+	Lalb_v1	whitelupin	NA	NA	LUW	NA	NN	NN	NN	NN	NN	NN	NN	NN	NN	NN	NN	NN	NN	NN	NN	NN	GG	NN	NN	NN	NN	NN	NN	NN	NN	NN	NN	NN	NN	NN	NN	NN	NN	NN	NN	NN	NN	NN
GBS	Lalb_Chr01_14849378	A/C	Lalb_Chr01	14849378	+	Lalb_v1	whitelupin	NA	NA	LUW	NA	NN	NN	NN	NN	NN	NN	NN	NN	NN	NN	NN	NN	NN	NN	NN	NN	NN	NN	NN	NN	NN	NN	NN	NN	NN	NN	NN	AA	NN	NN	NN	NN	NN	NN	NN	NN	NN	NN
GBS	Lalb_Chr01_14912434	G/A	Lalb_Chr01	14912434	+	Lalb_v1	whitelupin	NA	NA	LUW	NA	GG	GG	GG	GG	GG	GG	GG	GG	GG	GG	GG	GG	GG	GG	GG	GG	GG	GG	GG	GG	NN	GG	GG	GG	NN	NN	NN	NN	NN	NN	GG	GG	GG	GG	NN	NN	NN	GG
GBS	Lalb_Chr01_14912485	G/T	Lalb_Chr01	14912485	+	Lalb_v1	whitelupin	NA	NA	LUW	NA	GG	GG	GG	GG	GG	GG	GG	GG	GG	GG	TT	GG	GG	GG	GG	GG	GG	GG	GG	GG	NN	GG	GG	GG	NN	NN	GG	NN	GG	NN	GG	GG	NN	GG	NN	NN	NN	GG
GBS	Lalb_Chr01_14915225	C/T	Lalb_Chr01	14915225	+	Lalb_v1	whitelupin	NA	NA	LUW	NA	NN	NN	NN	NN	NN	NN	NN	NN	NN	NN	NN	NN	NN	NN	NN	NN	NN	NN	NN	NN	CC	NN	NN	NN	CC	NN	CC	NN	NN	NN	NN	NN	NN	NN	NN	NN	NN	NN
GBS	Lalb_Chr01_14999465	A/G	Lalb_Chr01	14999465	+	Lalb_v1	whitelupin	NA	NA	LUW	NA	NN	NN	NN	NN	NN	NN	NN	NN	NN	NN	NN	NN	NN	NN	NN	NN	NN	NN	NN	NN	GG	NN	NN	NN	NN	AA	GG	GG	GG	AA	NN	GG	GG	NN	GG	NN	GG	NN
GBS	Lalb_Chr01_14999494	T/G	Lalb_Chr01	14999494	+	Lalb_v1	whitelupin	NA	NA	LUW	NA	NN	NN	NN	NN	NN	NN	NN	NN	NN	NN	NN	NN	NN	NN	NN	NN	NN	NN	NN	NN	TT	NN	NN	NN	NN	TT	TT	TT	TT	TT	NN	TT	TT	NN	TT	NN	TT	NN
GBS	Lalb_Chr01_14999520	C/T	Lalb_Chr01	14999520	+	Lalb_v1	whitelupin	NA	NA	LUW	NA	NN	NN	NN	NN	NN	NN	NN	NN	NN	NN	NN	NN	NN	NN	NN	NN	NN	NN	NN	NN	CC	NN	NN	NN	NN	CC	CC	CC	CC	CC	NN	CC	CC	NN	CC	NN	CC	NN
GBS	Lalb_Chr01_15026330	A/T	Lalb_Chr01	15026330	+	Lalb_v1	whitelupin	NA	NA	LUW	NA	TT	AA	AA	AA	AA	AA	AA	TT	TT	AA	TT	TT	AA	AT	TT	TT	TT	TT	TT	TT	NN	TT	TT	TT	NN	NN	AA	NN	NN	NN	TT	TT	NN	TT	NN	NN	NN	TT
GBS	Lalb_Chr01_15030792	G/A	Lalb_Chr01	15030792	+	Lalb_v1	whitelupin	NA	NA	LUW	NA	GG	AA	AA	GG	NN	AA	GG	GG	GG	GG	GG	GG	GG	GG	GG	GG	GG	GG	GG	GG	NN	GG	NN	GG	NN	NN	NN	NN	GG	NN	GG	GG	NN	GG	NN	NN	NN	GG
GBS	Lalb_Chr01_15034040	C/G	Lalb_Chr01	15034040	+	Lalb_v1	whitelupin	NA	NA	LUW	NA	CC	CC	CC	CC	CC	CC	NN	CC	CC	CC	CC	CC	CC	CC	NN	CC	CC	CC	CC	CC	NN	NN	CC	CC	NN	NN	NN	NN	NN	NN	CC	NN	NN	NN	NN	NN	NN	CC
GBS	Lalb_Chr01_15034228	C/T	Lalb_Chr01	15034228	+	Lalb_v1	whitelupin	NA	NA	LUW	NA	CC	TT	TT	CC	NN	TT	CC	CC	CC	CC	CC	CC	CC	CC	NN	NN	CC	CC	CC	CC	NN	NN	NN	NN	NN	NN	NN	NN	NN	NN	NN	NN	NN	NN	NN	NN	NN	CC
GBS	Lalb_Chr01_15049095	C/T	Lalb_Chr01	15049095	+	Lalb_v1	whitelupin	NA	NA	LUW	NA	NN	NN	NN	NN	NN	NN	NN	NN	NN	NN	NN	NN	NN	NN	NN	NN	NN	NN	NN	NN	NN	NN	NN	NN	NN	NN	NN	NN	NN	NN	NN	NN	NN	NN	NN	NN	NN	NN
GBS	Lalb_Chr01_15049103	A/G	Lalb_Chr01	15049103	+	Lalb_v1	whitelupin	NA	NA	LUW	NA	NN	NN	NN	NN	NN	NN	NN	NN	NN	NN	NN	NN	NN	NN	NN	NN	NN	NN	NN	NN	NN	NN	NN	NN	NN	NN	NN	NN	NN	NN	NN	NN	NN	NN	NN	NN	NN	NN
GBS	Lalb_Chr01_15095801	T/C	Lalb_Chr01	15095801	+	Lalb_v1	whitelupin	NA	NA	LUW	NA	NN	NN	NN	NN	NN	NN	NN	NN	NN	NN	NN	NN	NN	NN	NN	NN	NN	NN	NN	NN	NN	NN	NN	NN	NN	NN	CC	NN	NN	NN	NN	NN	NN	NN	NN	NN	CC	NN
GBS	Lalb_Chr01_15095859	A/G	Lalb_Chr01	15095859	+	Lalb_v1	whitelupin	NA	NA	LUW	NA	NN	NN	NN	NN	NN	NN	NN	NN	NN	NN	NN	NN	NN	NN	NN	NN	NN	NN	NN	NN	GG	NN	NN	NN	NN	NN	NN	GG	NN	AA	NN	GG	GG	NN	GG	GG	GG	NN
GBS	Lalb_Chr01_15096635	A/G	Lalb_Chr01	15096635	+	Lalb_v1	whitelupin	NA	NA	LUW	NA	NN	NN	NN	NN	NN	NN	NN	NN	NN	NN	NN	NN	NN	NN	NN	NN	NN	NN	NN	NN	NN	NN	NN	NN	NN	NN	NN	GG	NN	NN	NN	NN	NN	NN	NN	NN	NN	NN
GBS	Lalb_Chr01_15096689	G/A	Lalb_Chr01	15096689	+	Lalb_v1	whitelupin	NA	NA	LUW	NA	NN	NN	NN	NN	NN	NN	NN	NN	NN	NN	NN	NN	NN	NN	NN	NN	NN	NN	NN	NN	NN	NN	NN	NN	NN	NN	NN	AA	NN	NN	NN	NN	AA	NN	NN	NN	AA	NN
GBS	Lalb_Chr01_15107376	G/A	Lalb_Chr01	15107376	+	Lalb_v1	whitelupin	NA	NA	LUW	NA	AA	AA	AA	GG	AA	AA	GG	AA	AA	GG	AA	AA	GG	GA	AA	AA	AA	AA	AA	AA	NN	AA	AA	AA	AA	NN	AA	NN	NN	NN	AA	AA	NN	AA	NN	NN	NN	AA
GBS	Lalb_Chr01_15156085	A/G	Lalb_Chr01	15156085	+	Lalb_v1	whitelupin	NA	NA	LUW	NA	AA	AA	NN	NN	NN	NN	NN	NN	AA	NN	NN	AA	NN	AA	AA	AA	AA	AA	AA	NN	NN	AA	AA	AA	NN	NN	NN	NN	NN	NN	AA	NN	NN	AA	NN	NN	NN	AA
GBS	Lalb_Chr01_15226066	G/A	Lalb_Chr01	15226066	+	Lalb_v1	whitelupin	NA	NA	LUW	NA	NN	NN	NN	NN	NN	GG	NN	NN	NN	NN	NN	NN	GG	GG	GG	NN	NN	NN	GG	NN	NN	NN	NN	NN	NN	NN	NN	NN	NN	NN	NN	NN	NN	NN	NN	NN	NN	GG
GBS	Lalb_Chr01_15255650	T/C	Lalb_Chr01	15255650	+	Lalb_v1	whitelupin	NA	NA	LUW	NA	NN	NN	NN	NN	NN	NN	NN	NN	NN	NN	NN	NN	NN	NN	NN	NN	NN	NN	NN	NN	NN	NN	NN	NN	NN	TT	TT	NN	NN	TT	NN	NN	NN	NN	NN	NN	TT	NN
GBS	Lalb_Chr01_15259902	T/A	Lalb_Chr01	15259902	+	Lalb_v1	whitelupin	NA	NA	LUW	NA	TT	TT	TT	TT	TT	TT	TT	TT	TT	TT	TT	TT	TT	TT	TT	TT	TT	TT	TT	TT	NN	TT	TT	TT	NN	NN	TT	NN	TT	NN	TT	TT	NN	TT	NN	NN	TT	TT
GBS	Lalb_Chr01_15260189	C/T	Lalb_Chr01	15260189	+	Lalb_v1	whitelupin	NA	NA	LUW	NA	CC	CC	CC	CC	CC	CC	CC	CC	CC	CC	CC	CC	CC	CC	CC	CC	CC	CC	CC	CC	NN	CC	CC	CC	CC	CC	CC	NN	CC	NN	CC	CC	NN	CC	NN	NN	NN	CC
GBS	Lalb_Chr01_15300052	G/A	Lalb_Chr01	15300052	+	Lalb_v1	whitelupin	NA	NA	LUW	NA	NN	NN	GG	NN	NN	NN	NN	NN	GG	NN	NN	NN	NN	NN	NN	NN	NN	NN	NN	NN	GG	NN	NN	NN	GG	NN	GG	NN	NN	NN	NN	NN	NN	NN	NN	GG	GG	NN
GBS	Lalb_Chr01_15300055	G/A	Lalb_Chr01	15300055	+	Lalb_v1	whitelupin	NA	NA	LUW	NA	NN	NN	GG	NN	NN	NN	NN	NN	GG	NN	NN	NN	NN	NN	NN	NN	NN	NN	NN	NN	GG	NN	NN	NN	GG	NN	GG	NN	NN	NN	NN	NN	NN	NN	NN	GG	GG	NN
GBS	Lalb_Chr01_15303287	G/A	Lalb_Chr01	15303287	+	Lalb_v1	whitelupin	NA	NA	LUW	NA	NN	NN	NN	NN	NN	NN	NN	NN	NN	NN	NN	NN	NN	NN	NN	NN	NN	NN	NN	NN	NN	NN	NN	NN	NN	NN	NN	NN	NN	GG	NN	NN	NN	NN	NN	NN	NN	NN
GBS	Lalb_Chr01_15342233	G/A	Lalb_Chr01	15342233	+	Lalb_v1	whitelupin	NA	NA	LUW	NA	NN	NN	NN	NN	NN	NN	NN	NN	NN	NN	NN	NN	NN	NN	NN	NN	NN	NN	NN	NN	NN	NN	NN	NN	NN	NN	AA	AA	NN	NN	NN	NN	NN	NN	NN	NN	AA	NN
GBS	Lalb_Chr01_15342366	C/T	Lalb_Chr01	15342366	+	Lalb_v1	whitelupin	NA	NA	LUW	NA	NN	NN	NN	NN	NN	NN	NN	NN	NN	NN	NN	NN	NN	NN	NN	NN	NN	NN	NN	NN	CC	NN	NN	NN	NN	NN	NN	CC	NN	NN	NN	NN	NN	NN	CC	NN	CC	NN
GBS	Lalb_Chr01_15342385	C/T	Lalb_Chr01	15342385	+	Lalb_v1	whitelupin	NA	NA	LUW	NA	NN	NN	NN	NN	NN	NN	NN	NN	NN	NN	NN	NN	NN	NN	NN	NN	NN	NN	NN	NN	CC	NN	NN	NN	NN	NN	NN	CC	NN	NN	NN	NN	NN	NN	CC	NN	CC	NN
GBS	Lalb_Chr01_15355678	A/G	Lalb_Chr01	15355678	+	Lalb_v1	whitelupin	NA	NA	LUW	NA	AA	AA	AA	AA	AA	AA	AA	AA	AA	AA	AA	AA	AA	AA	AA	AA	AA	AA	AA	AA	NN	AA	AA	AA	AA	AA	AA	NN	AA	NN	AA	AA	AA	AA	AA	NN	AA	AA
GBS	Lalb_Chr01_15355689	C/T	Lalb_Chr01	15355689	+	Lalb_v1	whitelupin	NA	NA	LUW	NA	CC	CC	CC	CC	CC	CC	CC	CC	CC	CC	CC	CC	CC	CC	CC	CC	CC	CC	CC	CC	NN	CC	CC	CC	CC	CC	CC	NN	CC	NN	CC	CC	CC	CC	CC	NN	CC	CC
GBS	Lalb_Chr01_15355818	C/A	Lalb_Chr01	15355818	+	Lalb_v1	whitelupin	NA	NA	LUW	NA	CC	CC	CC	CC	CC	CC	CC	CC	CC	CC	CC	CC	CC	CC	CC	CC	CC	CC	CC	CC	NN	CC	CC	CC	CC	CC	CC	NN	CC	NN	CC	CC	NN	CC	CC	NN	CC	CC
GBS	Lalb_Chr01_15355846	T/C	Lalb_Chr01	15355846	+	Lalb_v1	whitelupin	NA	NA	LUW	NA	TT	CC	CC	TT	CC	CC	TT	TT	TT	TT	TT	TT	TT	TT	TT	TT	TT	TT	TT	TT	NN	TT	TT	TT	TT	TT	CC	NN	TT	NN	TT	TT	NN	TT	TT	NN	TT	TT
GBS	Lalb_Chr01_15503435	C/T	Lalb_Chr01	15503435	+	Lalb_v1	whitelupin	NA	NA	LUW	NA	NN	NN	CC	NN	NN	NN	NN	NN	NN	NN	NN	NN	NN	NN	NN	NN	NN	NN	NN	NN	NN	NN	NN	NN	NN	NN	NN	NN	NN	NN	NN	NN	NN	NN	NN	NN	NN	NN
GBS	Lalb_Chr01_15529443	A/G	Lalb_Chr01	15529443	+	Lalb_v1	whitelupin	NA	NA	LUW	NA	AA	AA	AA	AA	AA	AA	AA	AA	AA	AA	AA	AA	AA	AA	AA	AA	AA	AA	AA	AA	AA	AA	AA	AA	AA	AA	AA	AA	AA	AA	AA	AA	AA	AA	AA	AA	AA	AA
GBS	Lalb_Chr01_15572107	T/C	Lalb_Chr01	15572107	+	Lalb_v1	whitelupin	NA	NA	LUW	NA	TT	TT	TT	TT	TT	TT	TT	TT	TT	TT	TT	TT	TT	TT	TT	TT	TT	TT	TT	TT	NN	TT	TT	TT	TT	TT	TT	NN	TT	NN	TT	TT	NN	TT	TT	NN	TT	TT
GBS	Lalb_Chr01_15574292	A/G	Lalb_Chr01	15574292	+	Lalb_v1	whitelupin	NA	NA	LUW	NA	AA	AA	AA	AA	AA	AA	AA	AA	AA	AA	AA	AA	AA	AA	AA	AA	AA	AA	AA	AA	AA	AA	AA	AA	AA	AA	AA	AA	AA	AA	AA	AA	AA	AA	AA	AA	AA	AA
GBS	Lalb_Chr01_15574357	A/C	Lalb_Chr01	15574357	+	Lalb_v1	whitelupin	NA	NA	LUW	NA	AA	AA	AA	AA	AA	AA	AA	AA	AA	AA	AA	AA	AA	AA	AA	AA	AA	AA	AA	AA	AA	AA	AA	AA	AA	AA	AA	AA	AA	AA	AA	AA	AA	AA	AA	AA	AA	AA
GBS	Lalb_Chr01_15618878	T/C	Lalb_Chr01	15618878	+	Lalb_v1	whitelupin	NA	NA	LUW	NA	TT	TT	NN	TT	NN	TT	TT	TT	TT	NN	TT	NN	TT	TT	TT	TT	TT	TT	TT	TT	NN	TT	NN	TT	NN	NN	NN	NN	NN	NN	NN	NN	NN	TT	NN	NN	NN	TT
GBS	Lalb_Chr01_15643381	A/T	Lalb_Chr01	15643381	+	Lalb_v1	whitelupin	NA	NA	LUW	NA	NN	NN	NN	NN	NN	AA	AA	NN	NN	NN	NN	NN	NN	AA	NN	NN	NN	NN	NN	NN	NN	NN	NN	NN	NN	NN	NN	AA	NN	NN	NN	NN	AA	NN	NN	NN	NN	NN
GBS	Lalb_Chr01_15643494	C/A	Lalb_Chr01	15643494	+	Lalb_v1	whitelupin	NA	NA	LUW	NA	NN	NN	CC	NN	NN	CC	NN	NN	NN	NN	NN	NN	NN	NN	NN	NN	NN	NN	NN	NN	CC	CC	NN	NN	NN	NN	NN	CC	NN	NN	NN	NN	NN	NN	NN	NN	CC	NN
GBS	Lalb_Chr01_15643511	C/T	Lalb_Chr01	15643511	+	Lalb_v1	whitelupin	NA	NA	LUW	NA	NN	NN	CC	NN	NN	CC	NN	NN	NN	NN	NN	NN	NN	NN	NN	NN	NN	NN	NN	NN	CC	CC	NN	NN	NN	NN	NN	CC	NN	NN	NN	NN	NN	NN	NN	NN	CC	NN
GBS	Lalb_Chr01_15643518	A/G	Lalb_Chr01	15643518	+	Lalb_v1	whitelupin	NA	NA	LUW	NA	NN	NN	AA	NN	NN	AA	NN	NN	NN	NN	NN	NN	NN	NN	NN	NN	NN	NN	NN	NN	AA	AA	NN	NN	NN	NN	NN	AA	NN	NN	NN	NN	NN	NN	NN	NN	AA	NN
GBS	Lalb_Chr01_15658561	C/G	Lalb_Chr01	15658561	+	Lalb_v1	whitelupin	NA	NA	LUW	NA	CC	CC	NN	CC	CC	CC	CC	CC	CC	CC	CC	CC	CC	CC	CC	CC	CC	CC	CC	CC	NN	CC	CC	CC	NN	NN	NN	NN	NN	NN	CC	CC	NN	CC	NN	NN	NN	CC
GBS	Lalb_Chr01_15691208	T/A	Lalb_Chr01	15691208	+	Lalb_v1	whitelupin	NA	NA	LUW	NA	TT	TT	TT	TT	TT	TT	TT	TT	TT	TT	TT	TT	TT	TT	TT	TT	TT	TT	TT	TT	TT	TT	TT	TT	TT	TT	TT	TT	TT	TT	TT	TT	TT	TT	TT	TT	TT	TT
GBS	Lalb_Chr01_15694527	A/G	Lalb_Chr01	15694527	+	Lalb_v1	whitelupin	NA	NA	LUW	NA	AA	AA	AA	AA	AA	AA	AA	AA	AA	AA	AA	AA	NN	AA	AA	AA	AA	AA	AA	AA	NN	AA	AA	AA	NN	NN	AA	NN	AA	NN	AA	AA	NN	AA	NN	NN	AA	AA
GBS	Lalb_Chr01_15703234	C/T	Lalb_Chr01	15703234	+	Lalb_v1	whitelupin	NA	NA	LUW	NA	NN	NN	NN	CC	NN	CC	NN	NN	NN	NN	NN	NN	NN	NN	CC	CC	CC	NN	CC	NN	NN	NN	CC	NN	NN	CC	NN	NN	NN	NN	CC	NN	NN	NN	NN	NN	NN	CC
GBS	Lalb_Chr01_15706280	A/T	Lalb_Chr01	15706280	+	Lalb_v1	whitelupin	NA	NA	LUW	NA	AA	NN	NN	AA	AA	NN	NN	NN	NN	AA	NN	AA	NN	AA	NN	AA	AA	AA	AA	NN	NN	NN	AA	NN	NN	NN	NN	NN	NN	NN	AA	NN	NN	NN	NN	NN	NN	AA
GBS	Lalb_Chr01_15714180	A/G	Lalb_Chr01	15714180	+	Lalb_v1	whitelupin	NA	NA	LUW	NA	GG	GG	GG	AA	AA	GG	AA	GG	GG	AA	GG	GG	AA	AG	GG	GG	GG	GG	GG	GG	NN	GG	GG	GG	GG	NN	GG	GG	GG	NN	GG	GG	GG	GG	GG	GG	GG	GG
GBS	Lalb_Chr01_15715057	C/G	Lalb_Chr01	15715057	+	Lalb_v1	whitelupin	NA	NA	LUW	NA	CC	CC	CC	CC	CC	CC	CC	CC	CC	CC	CC	CC	CC	CC	CC	CC	CC	CC	CC	CC	NN	CC	CC	CC	NN	NN	NN	NN	CC	NN	CC	CC	NN	CC	NN	NN	NN	CC
GBS	Lalb_Chr01_15748630	G/A	Lalb_Chr01	15748630	+	Lalb_v1	whitelupin	NA	NA	LUW	NA	NN	NN	NN	NN	NN	NN	NN	NN	NN	NN	NN	NN	NN	NN	NN	NN	NN	NN	NN	NN	NN	NN	NN	NN	NN	NN	NN	GG	NN	NN	NN	NN	NN	NN	GG	GG	NN	NN
GBS	Lalb_Chr01_15748662	A/G	Lalb_Chr01	15748662	+	Lalb_v1	whitelupin	NA	NA	LUW	NA	AA	NN	NN	NN	AA	AA	AA	NN	NN	AA	AA	NN	NN	NN	AA	AA	AA	NN	AA	AA	AA	NN	AA	AA	AA	AA	AA	AA	AA	AA	AA	AA	AA	NN	AA	AA	AA	AA
GBS	Lalb_Chr01_15749648	C/T	Lalb_Chr01	15749648	+	Lalb_v1	whitelupin	NA	NA	LUW	NA	CC	CC	NN	NN	NN	NN	CC	NN	CC	NN	NN	CC	CC	CC	CC	CC	CC	CC	CC	CC	NN	CC	CC	CC	CC	CC	NN	NN	NN	NN	CC	CC	NN	CC	CC	NN	CC	CC
GBS	Lalb_Chr01_15764634	C/A	Lalb_Chr01	15764634	+	Lalb_v1	whitelupin	NA	NA	LUW	NA	NN	NN	NN	NN	NN	NN	NN	NN	NN	NN	NN	NN	NN	NN	NN	NN	NN	NN	CC	NN	NN	NN	NN	NN	NN	NN	CC	NN	NN	NN	NN	CC	NN	NN	NN	NN	NN	NN
GBS	Lalb_Chr01_15784172	A/T	Lalb_Chr01	15784172	+	Lalb_v1	whitelupin	NA	NA	LUW	NA	AA	AA	AA	AA	AA	AA	AA	AA	AA	AA	AA	AA	AA	AA	AA	AA	AA	AA	AA	AA	AA	AA	AA	AA	AA	AA	AA	AA	AA	AA	AA	AA	AA	AA	AA	AA	AA	AA
GBS	Lalb_Chr01_15784178	G/T	Lalb_Chr01	15784178	+	Lalb_v1	whitelupin	NA	NA	LUW	NA	GG	GG	GG	GG	GG	GG	GG	GG	GG	GG	GG	GG	GG	GG	GG	GG	GG	GG	GG	GG	GG	GG	GG	GG	GG	GG	GG	GG	GG	GG	GG	GG	GG	GG	GG	GG	GG	GG
GBS	Lalb_Chr01_15784242	A/C	Lalb_Chr01	15784242	+	Lalb_v1	whitelupin	NA	NA	LUW	NA	NN	AA	NN	AA	AA	AA	AA	NN	NN	AA	AA	NN	AA	AA	AA	AA	NN	NN	AA	AA	AA	AA	AA	NN	AA	AA	AA	AA	AA	AA	AA	AA	AA	NN	AA	AA	AA	AA
GBS	Lalb_Chr01_15784265	T/C	Lalb_Chr01	15784265	+	Lalb_v1	whitelupin	NA	NA	LUW	NA	NN	TT	NN	TT	TT	TT	TT	NN	NN	TT	TT	NN	TT	TT	TT	TT	NN	NN	TT	TT	TT	TT	TT	NN	TT	TT	TT	TT	TT	TT	TT	TT	TT	NN	TT	TT	TT	TT
GBS	Lalb_Chr01_15784284	G/A	Lalb_Chr01	15784284	+	Lalb_v1	whitelupin	NA	NA	LUW	NA	NN	GG	NN	GG	GG	GG	GG	NN	NN	GG	GG	NN	GG	GG	GG	GG	NN	NN	GG	GG	GG	GG	GG	NN	GG	GG	GG	GG	GG	GG	GG	GG	GG	NN	GG	GG	GG	GG
GBS	Lalb_Chr01_15784337	G/A	Lalb_Chr01	15784337	+	Lalb_v1	whitelupin	NA	NA	LUW	NA	GG	GG	GG	GG	GG	GG	GG	NN	GG	GG	AA	GG	GG	GG	GG	GG	GG	GG	GG	GG	GG	GG	GG	NN	GG	GG	GG	GG	GG	GG	GG	GG	NN	GG	GG	GG	GG	GG
GBS	Lalb_Chr01_15784358	A/G	Lalb_Chr01	15784358	+	Lalb_v1	whitelupin	NA	NA	LUW	NA	AA	AA	AA	AA	AA	AA	AA	NN	AA	AA	AA	AA	AA	AA	AA	AA	AA	AA	AA	AA	AA	AA	AA	NN	AA	AA	AA	AA	AA	AA	AA	AA	NN	NN	AA	AA	AA	AA
GBS	Lalb_Chr01_15784363	A/G	Lalb_Chr01	15784363	+	Lalb_v1	whitelupin	NA	NA	LUW	NA	AA	AA	AA	AA	AA	AA	AA	NN	AA	AA	AA	AA	AA	AA	AA	AA	AA	AA	AA	AA	AA	AA	AA	NN	AA	AA	AA	AA	AA	AA	AA	AA	NN	NN	AA	AA	AA	AA
GBS	Lalb_Chr01_15822953	G/A	Lalb_Chr01	15822953	+	Lalb_v1	whitelupin	NA	NA	LUW	NA	GG	GG	GG	GG	GG	GG	GG	GG	GG	GG	GG	GG	GG	GG	GG	GG	GG	GG	GG	GG	NN	GG	GG	GG	GG	NN	NN	NN	NN	NN	GG	GG	GG	GG	NN	NN	NN	GG
GBS	Lalb_Chr01_15822974	A/T	Lalb_Chr01	15822974	+	Lalb_v1	whitelupin	NA	NA	LUW	NA	TT	TT	TT	AA	AA	TT	AA	TT	TT	AA	AA	TT	AA	AT	TT	TT	TT	TT	TT	TT	NN	TT	TT	TT	TT	NN	NN	NN	NN	NN	TT	TT	TT	TT	NN	NN	NN	TT
GBS	Lalb_Chr01_15838013	G/A	Lalb_Chr01	15838013	+	Lalb_v1	whitelupin	NA	NA	LUW	NA	GG	NN	NN	GG	GG	GG	NN	GG	GG	GG	NN	GG	NN	GG	NN	GG	GG	GG	GG	GG	NN	NN	GG	GG	NN	NN	NN	NN	NN	NN	NN	GG	NN	GG	NN	NN	NN	GG
GBS	Lalb_Chr01_15875896	C/T	Lalb_Chr01	15875896	+	Lalb_v1	whitelupin	NA	NA	LUW	NA	CC	CC	CC	CC	CC	CC	CC	CC	CC	CC	CC	CC	CC	CC	CC	CC	CC	CC	CC	CC	NN	CC	CC	CC	CC	CC	CC	NN	CC	CC	CC	CC	CC	CC	CC	NN	NN	CC
GBS	Lalb_Chr01_15876538	C/T	Lalb_Chr01	15876538	+	Lalb_v1	whitelupin	NA	NA	LUW	NA	NN	NN	NN	NN	NN	NN	NN	NN	NN	NN	NN	NN	NN	NN	NN	NN	NN	NN	NN	NN	NN	NN	NN	NN	NN	NN	NN	NN	NN	NN	NN	NN	NN	NN	NN	NN	NN	NN
GBS	Lalb_Chr01_15920596	A/G	Lalb_Chr01	15920596	+	Lalb_v1	whitelupin	NA	NA	LUW	NA	NN	NN	NN	NN	NN	NN	NN	NN	NN	NN	NN	NN	NN	NN	NN	NN	NN	NN	NN	NN	NN	NN	NN	NN	NN	NN	NN	NN	NN	NN	NN	NN	NN	NN	NN	NN	NN	NN
GBS	Lalb_Chr01_15920670	C/G	Lalb_Chr01	15920670	+	Lalb_v1	whitelupin	NA	NA	LUW	NA	NN	NN	NN	NN	NN	NN	NN	NN	NN	NN	NN	NN	NN	NN	NN	NN	NN	NN	NN	NN	NN	NN	NN	NN	NN	NN	NN	NN	NN	NN	NN	NN	NN	NN	NN	NN	NN	NN
GBS	Lalb_Chr01_16070628	G/A	Lalb_Chr01	16070628	+	Lalb_v1	whitelupin	NA	NA	LUW	NA	NN	NN	NN	NN	NN	NN	NN	NN	NN	NN	NN	NN	NN	NN	NN	NN	NN	NN	NN	NN	NN	NN	NN	NN	GG	NN	GG	GG	NN	NN	NN	NN	NN	NN	NN	NN	NN	NN
GBS	Lalb_Chr01_16086145	A/T	Lalb_Chr01	16086145	+	Lalb_v1	whitelupin	NA	NA	LUW	NA	AA	AA	AA	AA	AA	AA	AA	AA	AA	AA	AA	AA	AA	AA	AA	AA	AA	AA	AA	AA	NN	AA	AA	AA	AA	AA	NN	NN	AA	NN	AA	AA	NN	AA	NN	NN	NN	AA
GBS	Lalb_Chr01_16089871	T/C	Lalb_Chr01	16089871	+	Lalb_v1	whitelupin	NA	NA	LUW	NA	TT	TT	TT	TT	TT	TT	TT	TT	TT	TT	TT	TT	TT	TT	TT	TT	TT	TT	TT	TT	NN	TT	TT	TT	NN	NN	NN	NN	NN	NN	TT	NN	NN	TT	NN	NN	NN	TT
GBS	Lalb_Chr01_16099400	C/T	Lalb_Chr01	16099400	+	Lalb_v1	whitelupin	NA	NA	LUW	NA	TT	TT	TT	TT	CC	TT	TT	TT	TT	TT	TT	TT	CC	TT	TT	TT	NN	TT	TT	TT	NN	TT	TT	NN	TT	CC	NN	NN	TT	NN	TT	TT	NN	TT	TT	NN	NN	TT
GBS	Lalb_Chr01_16107559	G/A	Lalb_Chr01	16107559	+	Lalb_v1	whitelupin	NA	NA	LUW	NA	NN	NN	NN	NN	NN	NN	NN	NN	NN	NN	NN	NN	NN	NN	NN	NN	NN	NN	NN	NN	NN	NN	NN	NN	NN	NN	NN	NN	NN	NN	NN	NN	GG	NN	NN	NN	NN	NN
GBS	Lalb_Chr01_16107571	C/T	Lalb_Chr01	16107571	+	Lalb_v1	whitelupin	NA	NA	LUW	NA	NN	NN	NN	NN	NN	NN	NN	NN	NN	NN	NN	NN	NN	NN	NN	NN	NN	NN	NN	NN	NN	NN	NN	NN	NN	NN	NN	NN	NN	NN	NN	NN	CC	NN	NN	NN	NN	NN
GBS	Lalb_Chr01_16208284	T/A	Lalb_Chr01	16208284	+	Lalb_v1	whitelupin	NA	NA	LUW	NA	AA	AA	AA	AA	TT	AA	AA	TT	TT	AA	AA	TT	TT	AA	AA	AA	AA	AA	AA	AA	NN	AA	AA	AA	NN	NN	NN	NN	NN	NN	AA	AA	NN	NN	NN	NN	NN	AA
GBS	Lalb_Chr01_16208422	C/T	Lalb_Chr01	16208422	+	Lalb_v1	whitelupin	NA	NA	LUW	NA	CC	CC	CC	CC	CC	CC	CC	CC	CC	CC	CC	CC	CC	CC	CC	CC	CC	CC	CC	CC	NN	CC	CC	CC	CC	NN	CC	NN	CC	NN	CC	CC	NN	CC	NN	NN	CC	CC
GBS	Lalb_Chr01_16272013	A/C	Lalb_Chr01	16272013	+	Lalb_v1	whitelupin	NA	NA	LUW	NA	NN	NN	NN	NN	NN	NN	NN	NN	NN	NN	NN	NN	NN	NN	NN	NN	NN	NN	NN	NN	NN	NN	NN	NN	NN	NN	NN	NN	NN	AA	NN	NN	AA	NN	NN	NN	NN	NN
GBS	Lalb_Chr01_16272059	C/T	Lalb_Chr01	16272059	+	Lalb_v1	whitelupin	NA	NA	LUW	NA	NN	NN	NN	NN	NN	NN	NN	NN	NN	NN	NN	NN	NN	NN	NN	NN	NN	NN	NN	NN	NN	NN	NN	NN	NN	CC	NN	NN	NN	CC	NN	NN	CC	NN	NN	NN	NN	NN
GBS	Lalb_Chr01_16282828	T/C	Lalb_Chr01	16282828	+	Lalb_v1	whitelupin	NA	NA	LUW	NA	TT	TT	TT	TT	TT	TT	TT	TT	TT	TT	TT	TT	TT	TT	TT	TT	TT	TT	TT	TT	NN	TT	TT	TT	TT	TT	TT	NN	TT	NN	TT	TT	NN	TT	TT	NN	TT	TT
GBS	Lalb_Chr01_16282877	C/T	Lalb_Chr01	16282877	+	Lalb_v1	whitelupin	NA	NA	LUW	NA	CC	CC	CC	CC	CC	CC	CC	CC	CC	CC	CC	CC	CC	CC	CC	CC	CC	CC	CC	CC	NN	CC	CC	CC	NN	NN	NN	NN	NN	NN	CC	NN	NN	CC	NN	NN	NN	CC
GBS	Lalb_Chr01_16284834	C/T	Lalb_Chr01	16284834	+	Lalb_v1	whitelupin	NA	NA	LUW	NA	NN	NN	NN	NN	NN	NN	NN	NN	NN	NN	NN	NN	NN	NN	NN	NN	NN	NN	NN	NN	NN	NN	NN	NN	NN	NN	NN	NN	NN	NN	NN	NN	NN	NN	CC	NN	CC	NN
GBS	Lalb_Chr01_16295064	T/C	Lalb_Chr01	16295064	+	Lalb_v1	whitelupin	NA	NA	LUW	NA	NN	NN	NN	NN	NN	NN	NN	NN	NN	NN	NN	NN	NN	NN	NN	NN	NN	NN	CC	CC	NN	NN	NN	NN	NN	NN	NN	NN	NN	NN	CC	NN	NN	NN	NN	NN	NN	NN
GBS	Lalb_Chr01_16295243	A/G	Lalb_Chr01	16295243	+	Lalb_v1	whitelupin	NA	NA	LUW	NA	NN	GG	NN	NN	NN	NN	GG	NN	NN	NN	NN	NN	GG	NN	GG	GG	NN	NN	GG	NN	NN	GG	NN	NN	NN	NN	NN	NN	NN	NN	NN	NN	NN	NN	NN	NN	NN	GG
GBS	Lalb_Chr01_16295358	C/T	Lalb_Chr01	16295358	+	Lalb_v1	whitelupin	NA	NA	LUW	NA	CC	CC	CC	CC	CC	CC	CC	CC	CC	CC	CC	CC	CC	CC	CC	CC	CC	CC	CC	CC	NN	CC	CC	CC	CC	CC	NN	NN	CC	NN	CC	CC	NN	CC	NN	NN	NN	CC
GBS	Lalb_Chr01_16295439	C/T	Lalb_Chr01	16295439	+	Lalb_v1	whitelupin	NA	NA	LUW	NA	CC	CC	CC	CC	CC	CC	CC	CC	CC	CC	CC	CC	CC	CC	CC	CC	CC	CC	CC	CC	CC	CC	CC	CC	CC	CC	CC	CC	CC	CC	CC	CC	CC	CC	CC	CC	CC	CC
GBS	Lalb_Chr01_16297699	C/A	Lalb_Chr01	16297699	+	Lalb_v1	whitelupin	NA	NA	LUW	NA	CC	CC	CC	CC	CC	CC	CC	CC	CC	CC	CC	CC	CC	CC	CC	CC	CC	CC	CC	CC	NN	CC	CC	CC	CC	NN	NN	NN	CC	NN	CC	CC	NN	CC	NN	NN	NN	CC
GBS	Lalb_Chr01_16321438	G/T	Lalb_Chr01	16321438	+	Lalb_v1	whitelupin	NA	NA	LUW	NA	GG	GG	NN	GG	GG	GG	NN	NN	GG	NN	GG	NN	GG	GG	NN	NN	GG	GG	GG	GG	GG	NN	GG	GG	GG	GG	GG	GG	GG	GG	GG	GG	GG	NN	GG	GG	GG	GG
GBS	Lalb_Chr01_16417956	C/A	Lalb_Chr01	16417956	+	Lalb_v1	whitelupin	NA	NA	LUW	NA	AA	NN	NN	NN	NN	NN	NN	NN	NN	AA	NN	NN	NN	AA	NN	NN	NN	NN	AA	NN	NN	NN	NN	NN	NN	NN	NN	NN	NN	NN	NN	NN	NN	NN	NN	NN	NN	NN
GBS	Lalb_Chr01_16418081	T/C	Lalb_Chr01	16418081	+	Lalb_v1	whitelupin	NA	NA	LUW	NA	NN	NN	NN	NN	NN	NN	NN	NN	NN	NN	NN	TT	NN	TT	NN	NN	NN	NN	NN	NN	NN	NN	NN	NN	NN	NN	NN	NN	NN	NN	TT	NN	NN	NN	NN	NN	NN	NN
GBS	Lalb_Chr01_16441350	T/G	Lalb_Chr01	16441350	+	Lalb_v1	whitelupin	NA	NA	LUW	NA	NN	NN	NN	NN	NN	NN	NN	NN	NN	NN	NN	NN	NN	NN	GG	NN	NN	NN	GG	NN	NN	GG	NN	NN	NN	NN	NN	NN	NN	NN	NN	NN	NN	NN	NN	NN	NN	GG
GBS	Lalb_Chr01_16441404	T/C	Lalb_Chr01	16441404	+	Lalb_v1	whitelupin	NA	NA	LUW	NA	CC	CC	CC	CC	TT	CC	CC	TT	TT	CC	CC	TT	CC	CC	CC	CC	CC	CC	CC	CC	TT	CC	TT	TT	CC	TT	CC	CC	CC	NN	CC	CC	TT	CC	NN	NN	CC	CC
GBS	Lalb_Chr01_16441430	C/T	Lalb_Chr01	16441430	+	Lalb_v1	whitelupin	NA	NA	LUW	NA	CC	NN	NN	NN	NN	CC	CC	NN	NN	CC	CC	CC	CC	CC	NN	CC	CC	NN	CC	CC	NN	CC	CC	CC	NN	NN	NN	NN	NN	NN	CC	NN	NN	CC	NN	NN	NN	CC
GBS	Lalb_Chr01_16455201	T/C	Lalb_Chr01	16455201	+	Lalb_v1	whitelupin	NA	NA	LUW	NA	NN	NN	NN	NN	NN	NN	NN	NN	NN	NN	NN	NN	NN	NN	NN	NN	NN	NN	NN	NN	NN	NN	NN	NN	NN	NN	NN	NN	NN	NN	NN	NN	NN	NN	NN	NN	NN	NN
GBS	Lalb_Chr01_16456960	G/T	Lalb_Chr01	16456960	+	Lalb_v1	whitelupin	NA	NA	LUW	NA	NN	NN	NN	NN	NN	NN	NN	NN	NN	NN	NN	NN	NN	NN	NN	NN	NN	NN	NN	GG	NN	NN	NN	NN	GG	NN	GG	GG	NN	NN	NN	GG	NN	NN	GG	NN	GG	NN
GBS	Lalb_Chr01_16456977	T/C	Lalb_Chr01	16456977	+	Lalb_v1	whitelupin	NA	NA	LUW	NA	NN	NN	NN	NN	NN	NN	NN	NN	NN	NN	NN	NN	NN	NN	NN	NN	NN	NN	NN	TT	NN	NN	NN	NN	TT	NN	TT	TT	NN	NN	NN	TT	NN	NN	TT	NN	TT	NN
GBS	Lalb_Chr01_16457036	G/T	Lalb_Chr01	16457036	+	Lalb_v1	whitelupin	NA	NA	LUW	NA	NN	GG	NN	GG	NN	GG	NN	NN	NN	NN	NN	NN	NN	NN	NN	NN	NN	GG	GG	GG	NN	NN	NN	NN	GG	NN	GG	GG	GG	GG	NN	GG	GG	NN	GG	GG	GG	NN
GBS	Lalb_Chr01_16490202	G/A	Lalb_Chr01	16490202	+	Lalb_v1	whitelupin	NA	NA	LUW	NA	NN	NN	NN	NN	NN	NN	NN	NN	NN	NN	NN	NN	NN	NN	NN	NN	NN	NN	NN	NN	GG	NN	NN	NN	GG	GG	GG	GG	GG	GG	NN	GG	GG	NN	GG	GG	GG	NN
GBS	Lalb_Chr01_16513767	G/A	Lalb_Chr01	16513767	+	Lalb_v1	whitelupin	NA	NA	LUW	NA	AA	GG	GG	AA	GG	GG	AA	GG	GG	AA	GG	GG	AA	GA	AA	AA	AA	AA	AA	AA	NN	AA	GG	GG	AA	NN	NN	NN	AA	NN	AA	AA	NN	GG	AA	NN	NN	AA
GBS	Lalb_Chr01_16554844	A/G	Lalb_Chr01	16554844	+	Lalb_v1	whitelupin	NA	NA	LUW	NA	AA	AA	AA	AA	AA	AA	AA	AA	AA	AA	AA	AA	AA	AA	AA	AA	AA	AA	AA	AA	NN	AA	AA	AA	AA	AA	AA	NN	AA	NN	AA	AA	AA	AA	NN	NN	NN	AA
GBS	Lalb_Chr01_16554849	T/A	Lalb_Chr01	16554849	+	Lalb_v1	whitelupin	NA	NA	LUW	NA	TT	TT	TT	TT	TT	TT	TT	TT	TT	TT	TT	TT	TT	TT	TT	TT	TT	TT	TT	TT	NN	TT	TT	TT	TT	TT	TT	NN	TT	NN	TT	TT	TT	TT	NN	NN	NN	TT
GBS	Lalb_Chr01_16555712	A/C	Lalb_Chr01	16555712	+	Lalb_v1	whitelupin	NA	NA	LUW	NA	AA	AA	AA	AA	AA	AA	AA	AA	AA	AA	AA	AA	AA	AA	AA	AA	AA	AA	AA	AA	NN	AA	AA	AA	NN	AA	NN	NN	AA	NN	AA	AA	NN	AA	NN	NN	NN	AA
GBS	Lalb_Chr01_16556137	T/A	Lalb_Chr01	16556137	+	Lalb_v1	whitelupin	NA	NA	LUW	NA	NN	TT	NN	NN	NN	TT	NN	NN	NN	TT	NN	NN	NN	NN	NN	NN	NN	TT	NN	NN	TT	NN	NN	NN	TT	TT	TT	TT	TT	TT	TT	TT	TT	NN	TT	TT	TT	TT
GBS	Lalb_Chr01_16582688	C/T	Lalb_Chr01	16582688	+	Lalb_v1	whitelupin	NA	NA	LUW	NA	CC	CC	CC	CC	CC	NN	CC	NN	NN	NN	CC	CC	NN	CC	NN	CC	CC	CC	CC	CC	NN	CC	CC	NN	NN	NN	NN	NN	NN	NN	CC	NN	NN	NN	NN	NN	NN	CC
GBS	Lalb_Chr01_16595911	T/C	Lalb_Chr01	16595911	+	Lalb_v1	whitelupin	NA	NA	LUW	NA	NN	NN	NN	CC	NN	NN	NN	NN	NN	NN	NN	NN	NN	NN	NN	CC	CC	NN	CC	NN	NN	NN	NN	NN	NN	NN	NN	NN	NN	NN	NN	NN	NN	NN	NN	NN	NN	NN
GBS	Lalb_Chr01_16611543	G/A	Lalb_Chr01	16611543	+	Lalb_v1	whitelupin	NA	NA	LUW	NA	GG	GG	GG	GG	GG	GG	GG	GG	GG	GG	GG	GG	GG	GG	GG	GG	GG	GG	GG	GG	NN	GG	GG	GG	NN	NN	NN	NN	GG	NN	GG	NN	GG	GG	NN	NN	NN	GG
GBS	Lalb_Chr01_16611565	G/A	Lalb_Chr01	16611565	+	Lalb_v1	whitelupin	NA	NA	LUW	NA	GG	GG	GG	GG	GG	GG	GG	GG	GG	GG	GG	GG	GG	GG	GG	GG	GG	GG	GG	GG	NN	GG	GG	GG	NN	NN	NN	NN	GG	NN	GG	NN	GG	GG	NN	NN	NN	GG
GBS	Lalb_Chr01_16611712	C/T	Lalb_Chr01	16611712	+	Lalb_v1	whitelupin	NA	NA	LUW	NA	CC	CC	CC	CC	CC	CC	CC	CC	CC	CC	CC	CC	CC	CC	CC	CC	CC	CC	CC	CC	NN	CC	CC	CC	CC	CC	NN	NN	CC	NN	CC	CC	NN	CC	CC	NN	CC	CC
GBS	Lalb_Chr01_16611799	C/T	Lalb_Chr01	16611799	+	Lalb_v1	whitelupin	NA	NA	LUW	NA	CC	CC	NN	NN	NN	NN	CC	NN	CC	NN	NN	CC	NN	CC	CC	CC	CC	CC	CC	CC	NN	CC	CC	NN	NN	NN	NN	NN	NN	NN	CC	NN	NN	CC	NN	NN	NN	CC
GBS	Lalb_Chr01_16612818	G/A	Lalb_Chr01	16612818	+	Lalb_v1	whitelupin	NA	NA	LUW	NA	GG	GG	GG	GG	GG	GG	GG	GG	GG	GG	GG	GG	GG	GG	GG	GG	GG	GG	GG	GG	NN	GG	GG	GG	NN	NN	NN	NN	GG	NN	GG	GG	NN	GG	NN	NN	GG	GG
GBS	Lalb_Chr01_16612915	T/C	Lalb_Chr01	16612915	+	Lalb_v1	whitelupin	NA	NA	LUW	NA	TT	TT	TT	TT	TT	TT	TT	TT	TT	TT	TT	TT	TT	TT	TT	TT	TT	TT	TT	TT	NN	TT	TT	TT	TT	NN	NN	NN	TT	NN	TT	TT	NN	TT	NN	NN	NN	TT
GBS	Lalb_Chr01_16612942	T/C	Lalb_Chr01	16612942	+	Lalb_v1	whitelupin	NA	NA	LUW	NA	TT	TT	TT	TT	TT	TT	TT	TT	TT	TT	TT	TT	TT	TT	TT	TT	TT	TT	TT	TT	NN	TT	TT	TT	TT	NN	NN	NN	TT	NN	TT	TT	NN	TT	NN	NN	NN	TT
GBS	Lalb_Chr01_16623358	G/T	Lalb_Chr01	16623358	+	Lalb_v1	whitelupin	NA	NA	LUW	NA	NN	NN	GT	GT	GT	GT	NN	GT	NN	TT	GT	NN	NN	NN	NN	NN	NN	NN	NN	NN	NN	NN	NN	NN	NN	NN	NN	NN	NN	NN	NN	NN	NN	NN	NN	NN	NN	NN
GBS	Lalb_Chr01_16629944	C/T	Lalb_Chr01	16629944	+	Lalb_v1	whitelupin	NA	NA	LUW	NA	CC	CC	CC	CC	CC	CC	CC	CC	CC	CC	CC	CC	CC	CC	CC	CC	CC	CC	CC	CC	NN	CC	CC	CC	CC	NN	CC	NN	NN	NN	CC	CC	NN	CC	CC	NN	CC	CC
GBS	Lalb_Chr01_16659285	G/A	Lalb_Chr01	16659285	+	Lalb_v1	whitelupin	NA	NA	LUW	NA	NN	NN	NN	NN	NN	NN	NN	NN	NN	NN	NN	NN	NN	NN	NN	NN	NN	NN	NN	NN	GG	NN	NN	NN	NN	GG	NN	GG	NN	NN	NN	NN	NN	NN	GG	GG	NN	NN
GBS	Lalb_Chr01_16659317	A/G	Lalb_Chr01	16659317	+	Lalb_v1	whitelupin	NA	NA	LUW	NA	NN	NN	NN	NN	NN	NN	NN	NN	NN	NN	NN	NN	NN	NN	NN	NN	NN	NN	NN	NN	AA	NN	NN	NN	NN	AA	NN	AA	NN	NN	NN	NN	NN	NN	AA	AA	NN	NN
GBS	Lalb_Chr01_16701958	A/G	Lalb_Chr01	16701958	+	Lalb_v1	whitelupin	NA	NA	LUW	NA	NN	NN	NN	NN	NN	NN	NN	NN	NN	NN	NN	NN	NN	NN	NN	NN	NN	NN	NN	NN	NN	NN	NN	NN	NN	NN	NN	NN	NN	NN	NN	NN	NN	NN	NN	NN	NN	NN
GBS	Lalb_Chr01_16701968	A/G	Lalb_Chr01	16701968	+	Lalb_v1	whitelupin	NA	NA	LUW	NA	NN	NN	NN	NN	NN	NN	NN	NN	NN	NN	NN	NN	NN	NN	NN	NN	NN	NN	NN	NN	NN	NN	NN	NN	NN	NN	NN	NN	NN	NN	NN	NN	NN	NN	NN	NN	NN	NN
GBS	Lalb_Chr01_16749876	C/G	Lalb_Chr01	16749876	+	Lalb_v1	whitelupin	NA	NA	LUW	NA	NN	NN	CC	NN	NN	NN	NN	NN	NN	NN	CC	NN	NN	NN	NN	NN	NN	NN	NN	NN	NN	NN	NN	NN	NN	NN	CC	NN	NN	NN	NN	NN	NN	CC	NN	CC	NN	NN
GBS	Lalb_Chr01_16749887	C/T	Lalb_Chr01	16749887	+	Lalb_v1	whitelupin	NA	NA	LUW	NA	NN	NN	TT	NN	NN	NN	NN	NN	NN	NN	TT	NN	NN	NN	NN	NN	NN	NN	NN	NN	NN	NN	NN	NN	NN	NN	TT	NN	NN	NN	NN	NN	NN	TT	NN	CC	NN	NN
GBS	Lalb_Chr01_16864672	A/C	Lalb_Chr01	16864672	+	Lalb_v1	whitelupin	NA	NA	LUW	NA	NN	NN	NN	NN	NN	NN	NN	NN	NN	NN	NN	NN	NN	NN	NN	NN	NN	NN	NN	NN	NN	NN	NN	NN	NN	NN	NN	NN	NN	NN	NN	NN	NN	NN	NN	NN	NN	NN
GBS	Lalb_Chr01_16864679	A/G	Lalb_Chr01	16864679	+	Lalb_v1	whitelupin	NA	NA	LUW	NA	NN	NN	NN	NN	NN	NN	NN	NN	NN	NN	NN	NN	NN	NN	NN	NN	NN	NN	NN	NN	NN	NN	NN	NN	NN	NN	NN	NN	NN	NN	NN	NN	NN	NN	NN	NN	NN	NN
GBS	Lalb_Chr01_16893003	C/G	Lalb_Chr01	16893003	+	Lalb_v1	whitelupin	NA	NA	LUW	NA	CC	CC	CC	CC	CC	CC	CC	CC	CC	CC	CC	CC	CC	CC	CC	CC	CC	CC	CC	CC	NN	CC	CC	CC	NN	NN	NN	NN	NN	NN	CC	NN	NN	CC	NN	NN	NN	CC
GBS	Lalb_Chr01_16893004	C/T	Lalb_Chr01	16893004	+	Lalb_v1	whitelupin	NA	NA	LUW	NA	TT	CC	CC	TT	CC	CC	TT	CC	CC	TT	CC	CC	CT	CT	TT	TT	TT	TT	TT	TT	NN	TT	CC	CC	NN	NN	NN	NN	NN	NN	TT	NN	NN	CC	NN	NN	NN	TT
GBS	Lalb_Chr01_16919382	A/G	Lalb_Chr01	16919382	+	Lalb_v1	whitelupin	NA	NA	LUW	NA	AA	AA	AA	AA	AA	AA	AA	AA	AA	AA	AA	AA	AA	AA	AA	AA	AA	AA	AA	AA	NN	AA	AA	AA	NN	AA	AA	NN	AA	NN	AA	AA	NN	AA	NN	NN	AA	AA
GBS	Lalb_Chr01_16919796	C/G	Lalb_Chr01	16919796	+	Lalb_v1	whitelupin	NA	NA	LUW	NA	CC	CC	CC	CC	NN	CC	CC	CC	CC	CC	CC	CC	CC	CC	NN	CC	CC	CC	CC	CC	NN	CC	CC	CC	NN	NN	NN	NN	CC	NN	CC	NN	NN	CC	NN	NN	NN	CC
GBS	Lalb_Chr01_16921008	C/T	Lalb_Chr01	16921008	+	Lalb_v1	whitelupin	NA	NA	LUW	NA	CC	CC	CC	CC	CC	CC	CC	CC	CC	CC	CC	CC	CC	CC	CC	CC	CC	CC	CC	CC	NN	CC	CC	CC	CC	NN	NN	NN	NN	NN	CC	CC	NN	CC	NN	NN	NN	CC
GBS	Lalb_Chr01_16921050	A/C	Lalb_Chr01	16921050	+	Lalb_v1	whitelupin	NA	NA	LUW	NA	CC	AA	AA	CC	AA	AA	CC	AA	AA	CC	AA	AA	AC	AC	CC	CC	CC	CC	CC	CC	AA	CC	AA	AA	CC	AA	AA	CC	CC	AA	CC	CC	AA	AA	CC	CC	CC	CC
GBS	Lalb_Chr01_16921068	C/T	Lalb_Chr01	16921068	+	Lalb_v1	whitelupin	NA	NA	LUW	NA	CC	CC	CC	CC	CC	CC	CC	CC	CC	CC	CC	CC	CC	CC	CC	CC	CC	CC	CC	CC	CC	CC	CC	CC	CC	CC	CC	CC	CC	CC	CC	CC	CC	CC	CC	CC	CC	CC
GBS	Lalb_Chr01_16921529	C/T	Lalb_Chr01	16921529	+	Lalb_v1	whitelupin	NA	NA	LUW	NA	CC	CC	CC	CC	CC	CC	CC	CC	CC	CC	CC	CC	CC	CC	CC	CC	CC	CC	CC	CC	NN	CC	CC	CC	CC	CC	CC	NN	CC	NN	CC	NN	NN	NN	NN	NN	CC	CC
GBS	Lalb_Chr01_16921540	G/T	Lalb_Chr01	16921540	+	Lalb_v1	whitelupin	NA	NA	LUW	NA	GG	GG	GG	GG	GG	GG	GG	GG	GG	GG	GG	GG	GG	GG	GG	GG	GG	GG	GG	GG	NN	GG	GG	GG	GG	GG	GG	NN	GG	NN	GG	NN	NN	NN	NN	NN	GG	GG
GBS	Lalb_Chr01_16921767	G/A	Lalb_Chr01	16921767	+	Lalb_v1	whitelupin	NA	NA	LUW	NA	GG	NN	GG	GG	GG	GG	NN	GG	GG	GG	GG	GG	GG	GG	GG	GG	GG	GG	GG	GG	NN	GG	GG	GG	NN	NN	NN	NN	NN	NN	GG	NN	NN	GG	NN	NN	NN	GG
GBS	Lalb_Chr01_16950063	T/C	Lalb_Chr01	16950063	+	Lalb_v1	whitelupin	NA	NA	LUW	NA	TT	TT	TT	TT	TT	TT	TT	TT	TT	TT	TT	TT	TT	TT	NN	TT	TT	TT	TT	TT	NN	TT	NN	TT	NN	NN	NN	NN	NN	NN	TT	NN	NN	TT	NN	NN	NN	TT
GBS	Lalb_Chr01_16950234	C/T	Lalb_Chr01	16950234	+	Lalb_v1	whitelupin	NA	NA	LUW	NA	CC	NN	CC	CC	CC	CC	CC	CC	CC	CC	CC	CC	CC	CC	CC	CC	CC	CC	CC	CC	NN	CC	CC	CC	NN	NN	NN	NN	NN	NN	CC	NN	NN	CC	NN	NN	NN	CC
GBS	Lalb_Chr01_16983223	T/C	Lalb_Chr01	16983223	+	Lalb_v1	whitelupin	NA	NA	LUW	NA	TT	TT	TT	TT	TT	TT	TT	TT	TT	TT	TT	TT	TT	TT	TT	TT	TT	TT	TT	TT	NN	TT	TT	TT	TT	NN	TT	NN	NN	NN	TT	TT	NN	TT	NN	NN	TT	TT
GBS	Lalb_Chr01_16987437	C/T	Lalb_Chr01	16987437	+	Lalb_v1	whitelupin	NA	NA	LUW	NA	NN	NN	NN	NN	NN	NN	NN	NN	NN	NN	NN	NN	NN	NN	NN	NN	NN	NN	NN	NN	NN	NN	NN	NN	NN	NN	CC	NN	NN	NN	NN	NN	NN	NN	NN	NN	NN	NN
GBS	Lalb_Chr01_16987455	T/G	Lalb_Chr01	16987455	+	Lalb_v1	whitelupin	NA	NA	LUW	NA	NN	NN	NN	NN	NN	NN	NN	NN	NN	NN	NN	NN	NN	NN	NN	NN	NN	NN	NN	NN	NN	NN	NN	NN	NN	NN	TT	NN	NN	NN	NN	NN	NN	NN	NN	NN	NN	NN
GBS	Lalb_Chr01_16990757	C/A	Lalb_Chr01	16990757	+	Lalb_v1	whitelupin	NA	NA	LUW	NA	NN	NN	AA	AA	AA	AA	NN	AA	NN	AA	AA	NN	NN	NN	NN	NN	NN	NN	NN	NN	CC	NN	NN	NN	NN	NN	NN	NN	CA	NN	NN	NN	NN	NN	NN	NN	NN	NN
GBS	Lalb_Chr01_17022536	A/G	Lalb_Chr01	17022536	+	Lalb_v1	whitelupin	NA	NA	LUW	NA	AA	AA	AA	AA	AA	AA	AA	AA	AA	AA	AA	AA	AG	AA	AA	AA	AA	AA	AA	AA	NN	AA	AA	AA	NN	GG	NN	NN	AA	NN	AA	NN	NN	AA	NN	NN	NN	AA
GBS	Lalb_Chr01_17022680	G/C	Lalb_Chr01	17022680	+	Lalb_v1	whitelupin	NA	NA	LUW	NA	GG	GG	GG	GG	GG	GG	GG	GG	GG	GG	GG	GG	GC	GG	GG	GG	GG	GG	GG	GG	NN	GG	GG	GG	GG	CC	GG	GG	GG	NN	GG	GG	GG	GG	GG	NN	GG	GG
GBS	Lalb_Chr01_17040201	C/T	Lalb_Chr01	17040201	+	Lalb_v1	whitelupin	NA	NA	LUW	NA	CC	CC	CC	CC	CC	CC	CC	CC	CC	CC	CC	CC	CC	CC	CC	CC	CC	CC	CC	CC	CC	CC	CC	CC	CC	CC	CC	CC	CC	CC	CC	CC	CC	CC	CC	NN	CC	CC
GBS	Lalb_Chr01_17063551	T/G	Lalb_Chr01	17063551	+	Lalb_v1	whitelupin	NA	NA	LUW	NA	TT	TT	NN	TT	NN	NN	TT	NN	NN	TT	TT	TT	NN	TT	NN	TT	TT	TT	TT	NN	NN	NN	NN	NN	NN	NN	NN	NN	NN	NN	NN	NN	NN	NN	NN	NN	NN	NN
GBS	Lalb_Chr01_17066530	C/T	Lalb_Chr01	17066530	+	Lalb_v1	whitelupin	NA	NA	LUW	NA	CC	NN	CC	CC	CC	CC	NN	CC	CC	CC	CC	CC	CC	CC	CC	CC	CC	CC	CC	CC	NN	CC	CC	NN	NN	NN	NN	NN	NN	NN	CC	CC	NN	CC	NN	NN	NN	CC
GBS	Lalb_Chr01_17077750	T/C	Lalb_Chr01	17077750	+	Lalb_v1	whitelupin	NA	NA	LUW	NA	NN	NN	NN	NN	NN	NN	NN	NN	NN	NN	NN	NN	NN	NN	NN	NN	NN	NN	TT	NN	NN	NN	NN	NN	NN	NN	NN	NN	NN	NN	NN	NN	NN	NN	NN	NN	NN	NN
GBS	Lalb_Chr01_17085054	A/G	Lalb_Chr01	17085054	+	Lalb_v1	whitelupin	NA	NA	LUW	NA	AA	NN	NN	NN	NN	NN	NN	NN	AA	NN	NN	NN	NN	NN	NN	NN	AA	NN	NN	NN	NN	NN	NN	NN	NN	NN	NN	NN	NN	NN	NN	NN	NN	NN	NN	NN	NN	NN
GBS	Lalb_Chr01_17085187	C/T	Lalb_Chr01	17085187	+	Lalb_v1	whitelupin	NA	NA	LUW	NA	CC	CC	CC	CC	CC	CC	CC	CC	CC	CC	CC	CC	CC	CC	CC	CC	CC	CC	CC	CC	NN	CC	CC	CC	CC	CC	CC	NN	CC	NN	CC	CC	NN	CC	CC	NN	CC	CC
GBS	Lalb_Chr01_17087568	T/A	Lalb_Chr01	17087568	+	Lalb_v1	whitelupin	NA	NA	LUW	NA	TT	TT	TT	TT	TT	TT	TT	TT	TT	TT	TT	TT	TT	TT	NN	NN	TT	NN	TT	NN	NN	TT	TT	TT	NN	NN	NN	NN	NN	NN	TT	NN	NN	TT	NN	NN	NN	TT
GBS	Lalb_Chr01_17087576	G/A	Lalb_Chr01	17087576	+	Lalb_v1	whitelupin	NA	NA	LUW	NA	GG	GG	GG	GG	GG	GG	GG	GG	GG	GG	GG	GG	GG	GG	NN	NN	GG	NN	GG	NN	NN	GG	GG	GG	NN	NN	NN	NN	NN	NN	GG	NN	NN	GG	NN	NN	NN	GG
GBS	Lalb_Chr01_17087678	G/A	Lalb_Chr01	17087678	+	Lalb_v1	whitelupin	NA	NA	LUW	NA	GG	GG	GG	GG	GG	GG	GG	GG	GG	GG	GG	GG	GG	GG	GG	GG	GG	GG	GG	GG	NN	GG	GG	GG	NN	NN	NN	NN	NN	NN	GG	GG	GG	GG	GG	NN	NN	GG
GBS	Lalb_Chr01_17087752	C/T	Lalb_Chr01	17087752	+	Lalb_v1	whitelupin	NA	NA	LUW	NA	CC	CC	CC	CC	CC	CC	CC	CC	CC	CC	CC	CC	CC	CC	CC	CC	CC	CC	CC	CC	CC	CC	CC	CC	CC	CC	CC	CC	CC	CC	CC	CC	CC	CC	CC	NN	CC	CC
GBS	Lalb_Chr01_17090366	G/T	Lalb_Chr01	17090366	+	Lalb_v1	whitelupin	NA	NA	LUW	NA	NN	GG	NN	NN	NN	NN	NN	NN	GG	NN	NN	NN	NN	NN	GG	GG	NN	NN	GG	GG	NN	NN	NN	NN	NN	NN	NN	NN	NN	NN	GG	NN	NN	NN	NN	NN	NN	GG
GBS	Lalb_Chr01_17098988	G/C	Lalb_Chr01	17098988	+	Lalb_v1	whitelupin	NA	NA	LUW	NA	GG	GG	GG	GG	NN	GG	GG	GG	GG	GG	GG	GG	GG	GG	GG	GG	GG	GG	GG	GG	NN	GG	GG	GG	NN	NN	NN	NN	NN	NN	GG	NN	NN	GG	NN	NN	NN	GG
GBS	Lalb_Chr01_17099155	T/C	Lalb_Chr01	17099155	+	Lalb_v1	whitelupin	NA	NA	LUW	NA	TT	TT	NN	TT	TT	TT	TT	TT	TT	TT	TT	TT	TT	TT	TT	TT	NN	TT	TT	TT	NN	TT	TT	TT	TT	TT	NN	NN	NN	TT	TT	TT	TT	TT	NN	NN	TT	TT
GBS	Lalb_Chr01_17192791	A/G	Lalb_Chr01	17192791	+	Lalb_v1	whitelupin	NA	NA	LUW	NA	NN	NN	NN	NN	NN	NN	NN	NN	NN	NN	NN	NN	NN	NN	NN	NN	NN	NN	NN	NN	AA	NN	NN	NN	NN	NN	NN	AA	NN	AA	NN	NN	NN	NN	AA	AA	AA	NN
GBS	Lalb_Chr01_17195737	C/G	Lalb_Chr01	17195737	+	Lalb_v1	whitelupin	NA	NA	LUW	NA	CC	CC	CC	CC	CC	CC	CC	CC	CC	CC	CC	CC	CG	CC	CC	CC	CC	CC	CC	CC	NN	CC	CC	CC	CC	NN	CC	CC	CC	NN	CC	CC	CC	CC	CC	NN	CC	CC
GBS	Lalb_Chr01_17195810	T/C	Lalb_Chr01	17195810	+	Lalb_v1	whitelupin	NA	NA	LUW	NA	TT	TT	TT	TT	TT	TT	TT	TT	TT	TT	TT	TT	TC	TT	TT	TT	TT	TT	TT	TT	TT	TT	TT	TT	TT	CC	TT	TT	TT	CC	TT	TT	TT	TT	TT	NN	TT	TT
GBS	Lalb_Chr01_17211727	T/G	Lalb_Chr01	17211727	+	Lalb_v1	whitelupin	NA	NA	LUW	NA	TT	TT	TT	TT	TT	TT	TT	TT	TT	TT	TT	TT	TT	TT	TT	TT	TT	TT	TT	TT	TT	TT	TT	TT	TT	TT	TT	NN	TT	NN	TT	TT	TT	TT	TT	NN	TT	TT
GBS	Lalb_Chr01_17220754	G/C	Lalb_Chr01	17220754	+	Lalb_v1	whitelupin	NA	NA	LUW	NA	GG	GG	GG	GG	GG	GG	GG	GG	GG	GG	GG	GG	GG	GG	GG	GG	GG	GG	GG	GG	NN	GG	GG	GG	GG	NN	GG	NN	GG	NN	GG	GG	GG	GG	NN	NN	GG	GG
GBS	Lalb_Chr01_17222601	G/A	Lalb_Chr01	17222601	+	Lalb_v1	whitelupin	NA	NA	LUW	NA	GG	GG	NN	NN	NN	NN	GG	NN	GG	NN	NN	GG	GG	GG	GG	GG	GG	GG	GG	GG	NN	GG	GG	GG	NN	GG	NN	NN	NN	NN	GG	GG	GG	GG	NN	NN	NN	GG
GBS	Lalb_Chr01_17224263	C/T	Lalb_Chr01	17224263	+	Lalb_v1	whitelupin	NA	NA	LUW	NA	CC	CC	CC	CC	CC	CC	CC	CC	CC	CC	TT	CC	CC	CC	CC	CC	CC	CC	CC	CC	NN	CC	CC	CC	NN	NN	NN	CC	CC	NN	CC	CC	NN	CC	NN	NN	NN	CC
GBS	Lalb_Chr01_17280962	G/A	Lalb_Chr01	17280962	+	Lalb_v1	whitelupin	NA	NA	LUW	NA	NN	GG	GG	NN	NN	GG	NN	NN	NN	NN	AA	NN	AA	NN	NN	NN	NN	NN	NN	NN	NN	NN	NN	NN	NN	AA	NN	NN	NN	AA	NN	NN	NN	GG	NN	NN	NN	NN
GBS	Lalb_Chr01_17362604	G/A	Lalb_Chr01	17362604	+	Lalb_v1	whitelupin	NA	NA	LUW	NA	NN	NN	NN	NN	NN	NN	NN	NN	NN	NN	NN	NN	NN	NN	NN	GG	GG	NN	GG	NN	NN	NN	NN	NN	NN	NN	NN	NN	NN	NN	NN	NN	NN	NN	NN	NN	NN	NN
GBS	Lalb_Chr01_17366949	G/A	Lalb_Chr01	17366949	+	Lalb_v1	whitelupin	NA	NA	LUW	NA	NN	NN	NN	NN	NN	NN	NN	NN	NN	NN	NN	NN	NN	NN	NN	NN	NN	NN	NN	NN	NN	NN	NN	NN	NN	NN	NN	NN	NN	NN	NN	NN	NN	NN	GG	NN	NN	NN
GBS	Lalb_Chr01_17367001	C/T	Lalb_Chr01	17367001	+	Lalb_v1	whitelupin	NA	NA	LUW	NA	NN	NN	NN	NN	NN	NN	NN	NN	NN	NN	NN	NN	NN	NN	NN	NN	NN	NN	NN	NN	NN	NN	NN	NN	NN	NN	NN	NN	NN	NN	NN	NN	NN	NN	CC	NN	NN	NN
GBS	Lalb_Chr01_17371257	A/C	Lalb_Chr01	17371257	+	Lalb_v1	whitelupin	NA	NA	LUW	NA	AA	AA	AA	AA	AA	AA	NN	AA	AA	NN	NN	AA	NN	NN	NN	AA	AA	AA	AA	AA	AA	AA	NN	NN	AA	NN	AA	AA	AA	NN	AA	AA	AA	AA	AA	AA	AA	AA
GBS	Lalb_Chr01_17371267	C/T	Lalb_Chr01	17371267	+	Lalb_v1	whitelupin	NA	NA	LUW	NA	NN	NN	NN	NN	NN	NN	NN	NN	NN	NN	NN	NN	NN	NN	NN	NN	NN	NN	CC	NN	NN	CC	NN	NN	CC	NN	CC	CC	CC	NN	NN	CC	CC	CC	NN	NN	CC	CC
GBS	Lalb_Chr01_17371298	G/A	Lalb_Chr01	17371298	+	Lalb_v1	whitelupin	NA	NA	LUW	NA	NN	NN	NN	NN	NN	NN	NN	NN	NN	NN	NN	NN	NN	NN	NN	NN	NN	NN	NN	NN	NN	NN	NN	NN	GG	NN	GG	GG	GG	NN	NN	GG	GG	GG	NN	NN	GG	NN
GBS	Lalb_Chr01_17453162	A/G	Lalb_Chr01	17453162	+	Lalb_v1	whitelupin	NA	NA	LUW	NA	AA	AA	AA	AA	AA	AA	AA	AA	AA	AA	AA	AA	GG	AA	AA	AA	AA	AA	AA	AA	NN	AA	AA	AA	AA	GG	AA	NN	AA	GG	AA	AA	AA	AA	NN	NN	AA	AA
GBS	Lalb_Chr01_17486802	G/T	Lalb_Chr01	17486802	+	Lalb_v1	whitelupin	NA	NA	LUW	NA	NN	GG	NN	GG	NN	NN	GG	NN	GG	GG	GG	GG	NN	NN	GG	NN	GG	NN	GG	GG	NN	NN	GG	GG	NN	NN	NN	NN	NN	NN	GG	NN	NN	NN	NN	NN	NN	GG
GBS	Lalb_Chr01_17486950	A/C	Lalb_Chr01	17486950	+	Lalb_v1	whitelupin	NA	NA	LUW	NA	NN	NN	NN	NN	NN	NN	AA	NN	AA	AA	NN	AA	CC	AA	NN	AA	NN	AA	AA	AA	NN	NN	AA	NN	NN	NN	NN	NN	NN	NN	NN	AA	NN	NN	NN	NN	NN	AA
GBS	Lalb_Chr01_17487049	A/G	Lalb_Chr01	17487049	+	Lalb_v1	whitelupin	NA	NA	LUW	NA	AA	AA	NN	NN	NN	NN	AA	NN	AA	NN	NN	AA	NN	AA	AA	AA	AA	AA	AA	AA	NN	AA	AA	AA	AA	GG	NN	NN	NN	GG	AA	AA	AA	AA	AA	AA	AA	AA
GBS	Lalb_Chr01_17487440	T/C	Lalb_Chr01	17487440	+	Lalb_v1	whitelupin	NA	NA	LUW	NA	NN	NN	NN	NN	NN	NN	NN	NN	TT	NN	NN	NN	NN	NN	NN	NN	NN	NN	NN	NN	NN	NN	NN	NN	NN	NN	NN	NN	NN	NN	NN	NN	NN	NN	NN	NN	NN	NN
GBS	Lalb_Chr01_17506164	T/A	Lalb_Chr01	17506164	+	Lalb_v1	whitelupin	NA	NA	LUW	NA	NN	NN	NN	NN	NN	NN	NN	NN	NN	NN	NN	NN	NN	NN	NN	NN	NN	NN	NN	NN	TT	NN	NN	NN	NN	NN	NN	NN	NN	NN	NN	NN	NN	NN	TT	NN	NN	NN
GBS	Lalb_Chr01_17506917	T/C	Lalb_Chr01	17506917	+	Lalb_v1	whitelupin	NA	NA	LUW	NA	TT	TT	TT	TT	TT	TT	NN	TT	TT	TT	TT	TT	TT	TT	TT	TT	TT	TT	TT	TT	NN	TT	TT	TT	TT	NN	TT	NN	NN	NN	TT	TT	NN	TT	NN	NN	NN	TT
GBS	Lalb_Chr01_17507066	T/C	Lalb_Chr01	17507066	+	Lalb_v1	whitelupin	NA	NA	LUW	NA	TT	TT	TT	TT	TT	TT	NN	TT	TT	TT	TT	TT	TT	TT	NN	TT	TT	TT	TT	TT	NN	TT	TT	NN	NN	NN	TT	NN	TT	NN	TT	TT	NN	TT	NN	NN	TT	TT
GBS	Lalb_Chr01_17527391	A/G	Lalb_Chr01	17527391	+	Lalb_v1	whitelupin	NA	NA	LUW	NA	AA	AA	AA	AA	AA	AA	AA	AA	AA	AA	AA	AA	AA	AA	AA	AA	AA	AA	AA	AA	NN	AA	AA	AA	NN	NN	NN	NN	NN	NN	AA	NN	NN	AA	NN	NN	NN	AA
GBS	Lalb_Chr01_17527529	G/A	Lalb_Chr01	17527529	+	Lalb_v1	whitelupin	NA	NA	LUW	NA	GG	GG	GG	NN	GG	GG	NN	NN	GG	NN	GG	NN	NN	NN	NN	NN	GG	GG	GG	NN	GG	NN	NN	NN	NN	AA	NN	NN	NN	AA	NN	NN	GG	GG	NN	NN	NN	NN
GBS	Lalb_Chr01_17530720	G/T	Lalb_Chr01	17530720	+	Lalb_v1	whitelupin	NA	NA	LUW	NA	GG	GG	GG	GG	GG	GG	GG	GG	GG	GG	GG	GG	GG	GG	GG	GG	GG	GG	GG	GG	NN	GG	GG	GG	NN	NN	NN	NN	NN	NN	GG	GG	NN	GG	NN	NN	NN	GG
GBS	Lalb_Chr01_17538590	A/G	Lalb_Chr01	17538590	+	Lalb_v1	whitelupin	NA	NA	LUW	NA	AA	AA	AA	AA	AA	AA	AA	AA	AA	AA	AA	AA	AA	AA	AA	AA	AA	AA	AA	AA	AA	AA	AA	AA	AA	AA	AA	NN	NN	NN	AA	AA	AA	AA	AA	NN	AA	AA
GBS	Lalb_Chr01_17538717	G/A	Lalb_Chr01	17538717	+	Lalb_v1	whitelupin	NA	NA	LUW	NA	GG	GG	GG	GG	GG	GG	GG	GG	GG	GG	GG	GG	GG	GG	GG	GG	GG	GG	GG	GG	NN	GG	GG	GG	GG	GG	GG	GG	GG	NN	GG	GG	GG	GG	NN	NN	GG	GG
GBS	Lalb_Chr01_17545646	T/C	Lalb_Chr01	17545646	+	Lalb_v1	whitelupin	NA	NA	LUW	NA	TT	TT	TT	TT	TT	TT	TT	TT	TT	TT	TT	TT	NN	TT	TT	TT	TT	TT	TT	TT	NN	TT	TT	TT	NN	NN	NN	NN	NN	NN	TT	NN	NN	TT	NN	NN	NN	TT
GBS	Lalb_Chr01_17545654	C/T	Lalb_Chr01	17545654	+	Lalb_v1	whitelupin	NA	NA	LUW	NA	CC	CC	CC	CC	CC	CC	CC	CC	CC	CC	CC	CC	NN	CC	CC	CC	CC	CC	CC	CC	NN	CC	CC	CC	NN	NN	NN	NN	NN	NN	CC	NN	NN	CC	NN	NN	NN	CC
GBS	Lalb_Chr01_17559994	G/T	Lalb_Chr01	17559994	+	Lalb_v1	whitelupin	NA	NA	LUW	NA	GG	GG	GG	NN	GG	GG	NN	GG	GG	GG	GG	GG	GG	GG	NN	GG	GG	NN	GG	GG	NN	GG	NN	GG	NN	NN	NN	NN	NN	NN	GG	NN	NN	GG	NN	NN	NN	GG
GBS	Lalb_Chr01_17562085	C/T	Lalb_Chr01	17562085	+	Lalb_v1	whitelupin	NA	NA	LUW	NA	CC	CC	CC	CC	CC	CC	CC	CC	CC	CC	CC	CC	TT	CC	CC	CC	CC	CC	CC	CC	NN	CC	CC	CC	NN	NN	CC	NN	NN	NN	CC	NN	NN	CC	NN	NN	CC	CC
GBS	Lalb_Chr01_17562111	G/A	Lalb_Chr01	17562111	+	Lalb_v1	whitelupin	NA	NA	LUW	NA	GG	GG	GG	GG	GG	GG	GG	GG	GG	GG	GG	GG	AA	GG	GG	GG	GG	GG	GG	GG	NN	GG	GG	GG	GG	AA	GG	NN	GG	NN	GG	GG	NN	GG	NN	NN	NN	GG
GBS	Lalb_Chr01_17562126	A/G	Lalb_Chr01	17562126	+	Lalb_v1	whitelupin	NA	NA	LUW	NA	AA	AA	AA	AA	AA	AA	AA	AA	AA	AA	AA	AA	GG	AA	AA	AA	AA	AA	AA	AA	NN	AA	AA	AA	AA	GG	AA	NN	AA	NN	AA	AA	NN	AA	NN	NN	NN	AA
GBS	Lalb_Chr01_17598733	G/T	Lalb_Chr01	17598733	+	Lalb_v1	whitelupin	NA	NA	LUW	NA	TT	NN	NN	NN	NN	NN	NN	NN	NN	NN	NN	NN	NN	NN	NN	NN	TT	TT	NN	NN	NN	NN	NN	NN	NN	NN	NN	NN	NN	NN	TT	NN	NN	NN	NN	NN	NN	NN
GBS	Lalb_Chr01_17621463	C/G	Lalb_Chr01	17621463	+	Lalb_v1	whitelupin	NA	NA	LUW	NA	NN	NN	NN	NN	NN	NN	NN	NN	NN	NN	NN	NN	GG	NN	NN	NN	NN	NN	NN	NN	NN	NN	NN	NN	NN	GG	NN	NN	NN	GG	NN	NN	NN	NN	NN	NN	NN	NN
GBS	Lalb_Chr01_17621477	A/T	Lalb_Chr01	17621477	+	Lalb_v1	whitelupin	NA	NA	LUW	NA	NN	NN	NN	NN	NN	NN	NN	NN	NN	NN	NN	NN	TT	NN	NN	NN	NN	NN	NN	NN	NN	NN	NN	NN	NN	TT	NN	NN	NN	TT	NN	NN	NN	NN	NN	NN	NN	NN
GBS	Lalb_Chr01_17636502	T/C	Lalb_Chr01	17636502	+	Lalb_v1	whitelupin	NA	NA	LUW	NA	TT	TT	TT	TT	TT	TT	TT	TT	TT	TT	TT	TT	TT	TT	TT	TT	TT	TT	TT	TT	NN	TT	TT	TT	NN	NN	NN	NN	NN	NN	TT	NN	NN	TT	NN	NN	NN	TT
GBS	Lalb_Chr01_17638507	C/T	Lalb_Chr01	17638507	+	Lalb_v1	whitelupin	NA	NA	LUW	NA	CC	CC	CC	CC	CC	CC	CC	CC	CC	CC	CC	CC	CC	CC	CC	CC	CC	CC	CC	CC	NN	CC	CC	CC	CC	NN	CC	NN	NN	NN	CC	CC	NN	CC	NN	NN	NN	CC
GBS	Lalb_Chr01_17643089	G/A	Lalb_Chr01	17643089	+	Lalb_v1	whitelupin	NA	NA	LUW	NA	GG	GG	GG	GG	GG	GG	GG	GG	GG	GG	GG	GG	GG	GG	GG	GG	GG	GG	GG	GG	GG	GG	GG	GG	GG	GG	GG	GG	GG	GG	GG	GG	GG	GG	GG	GG	GG	GG
GBS	Lalb_Chr01_17671193	T/G	Lalb_Chr01	17671193	+	Lalb_v1	whitelupin	NA	NA	LUW	NA	TT	TT	NN	NN	NN	TT	NN	NN	NN	TT	NN	TT	NN	NN	NN	NN	TT	TT	TT	NN	NN	NN	NN	NN	NN	NN	NN	NN	NN	NN	NN	NN	NN	NN	NN	NN	NN	NN
GBS	Lalb_Chr01_17733663	T/G	Lalb_Chr01	17733663	+	Lalb_v1	whitelupin	NA	NA	LUW	NA	TT	TT	TT	TT	TT	TT	TT	TT	TT	TT	TT	TT	TT	TT	TT	TT	TT	TT	TT	TT	TT	TT	TT	TT	TT	TT	TT	TT	TT	TT	TT	TT	TT	TT	TT	TT	TT	TT
GBS	Lalb_Chr01_17733815	A/G	Lalb_Chr01	17733815	+	Lalb_v1	whitelupin	NA	NA	LUW	NA	AA	AA	AA	AA	AA	AA	AA	AA	AA	AA	AA	AA	AA	AA	AA	AA	AA	AA	AA	AA	NN	AA	AA	AA	AA	AA	AA	NN	AA	NN	AA	AA	AA	AA	AA	NN	AA	AA
GBS	Lalb_Chr01_17733904	T/C	Lalb_Chr01	17733904	+	Lalb_v1	whitelupin	NA	NA	LUW	NA	TT	TT	TT	TT	TT	TT	TT	TT	TT	TT	TT	TT	TT	TT	TT	TT	TT	TT	TT	TT	NN	TT	TT	TT	TT	TT	TT	TT	TT	TT	TT	TT	TT	TT	NN	NN	TT	TT
GBS	Lalb_Chr01_17734116	C/T	Lalb_Chr01	17734116	+	Lalb_v1	whitelupin	NA	NA	LUW	NA	CC	CC	CC	CC	CC	CC	CC	CC	CC	CC	CC	CC	CC	CC	CC	CC	CC	CC	CC	CC	CC	CC	CC	CC	CC	CC	CC	CC	CC	NN	CC	CC	NN	CC	CC	NN	CC	CC
GBS	Lalb_Chr01_17758245	A/T	Lalb_Chr01	17758245	+	Lalb_v1	whitelupin	NA	NA	LUW	NA	NN	AA	NN	NN	NN	AA	NN	NN	NN	AA	NN	NN	NN	NN	NN	AA	NN	AA	AA	AA	AA	NN	NN	NN	AA	TT	NN	AA	NN	TT	NN	NN	AA	NN	AA	NN	NN	NN
GBS	Lalb_Chr01_17758273	C/T	Lalb_Chr01	17758273	+	Lalb_v1	whitelupin	NA	NA	LUW	NA	NN	NN	NN	NN	NN	CC	NN	NN	NN	NN	NN	NN	NN	NN	NN	NN	NN	NN	NN	NN	CC	NN	NN	NN	CC	NN	NN	CC	NN	NN	NN	NN	NN	NN	CC	NN	NN	NN
GBS	Lalb_Chr01_17874976	T/C	Lalb_Chr01	17874976	+	Lalb_v1	whitelupin	NA	NA	LUW	NA	TT	TT	TT	TT	TT	TT	TT	TT	TT	TT	TT	TT	TT	TT	TT	TT	TT	TT	TT	TT	NN	TT	TT	TT	NN	NN	NN	NN	NN	NN	TT	TT	NN	TT	NN	NN	NN	TT
GBS	Lalb_Chr01_17899219	C/T	Lalb_Chr01	17899219	+	Lalb_v1	whitelupin	NA	NA	LUW	NA	CC	CC	CC	CC	CC	CC	CC	CC	CC	CC	CC	CC	CC	CC	CC	CC	CC	CC	CC	CC	NN	CC	CC	CC	CC	NN	CC	NN	CC	NN	CC	CC	NN	CC	CC	NN	CC	CC
GBS	Lalb_Chr01_17911036	A/C	Lalb_Chr01	17911036	+	Lalb_v1	whitelupin	NA	NA	LUW	NA	AA	AA	AA	AA	AA	NN	NN	AA	AA	AA	AA	AA	AA	AA	AA	AA	AA	AA	AA	AA	NN	AA	AA	NN	AA	NN	AA	NN	AA	NN	AA	AA	AA	NN	NN	NN	AA	AA
GBS	Lalb_Chr01_17911042	C/T	Lalb_Chr01	17911042	+	Lalb_v1	whitelupin	NA	NA	LUW	NA	TT	TT	TT	TT	TT	NN	NN	TT	TT	TT	TT	TT	TT	TT	TT	TT	TT	TT	TT	TT	NN	TT	TT	NN	TT	NN	TT	NN	TT	NN	TT	TT	TT	NN	NN	NN	TT	TT
GBS	Lalb_Chr01_17911069	G/A	Lalb_Chr01	17911069	+	Lalb_v1	whitelupin	NA	NA	LUW	NA	GG	GG	GG	GG	GG	NN	NN	GG	GG	GG	GG	GG	GG	GG	GG	GG	GG	GG	GG	GG	NN	GG	GG	NN	GG	NN	GG	NN	GG	NN	GG	GG	GG	NN	NN	NN	GG	GG
GBS	Lalb_Chr01_17911082	A/G	Lalb_Chr01	17911082	+	Lalb_v1	whitelupin	NA	NA	LUW	NA	NN	NN	NN	NN	NN	NN	NN	NN	NN	NN	NN	NN	NN	NN	NN	NN	NN	NN	NN	NN	NN	NN	NN	NN	NN	NN	NN	NN	NN	NN	NN	NN	NN	NN	NN	NN	NN	NN
GBS	Lalb_Chr01_17922222	C/T	Lalb_Chr01	17922222	+	Lalb_v1	whitelupin	NA	NA	LUW	NA	NN	NN	NN	NN	NN	NN	NN	NN	CC	NN	NN	CC	NN	NN	NN	CC	NN	NN	CC	NN	NN	CC	NN	CC	NN	NN	NN	NN	NN	NN	NN	NN	NN	NN	NN	NN	NN	CC
GBS	Lalb_Chr01_17922327	T/C	Lalb_Chr01	17922327	+	Lalb_v1	whitelupin	NA	NA	LUW	NA	TT	TT	TT	TT	TT	TT	TT	TT	TT	TT	TT	TT	NN	TT	NN	NN	NN	TT	TT	NN	TT	TT	TT	TT	TT	TT	TT	TT	TT	TT	TT	TT	TT	TT	TT	TT	TT	TT
GBS	Lalb_Chr01_17996819	A/C	Lalb_Chr01	17996819	+	Lalb_v1	whitelupin	NA	NA	LUW	NA	AA	AA	AA	AA	AA	AA	AA	AA	AA	AA	AA	AA	AA	AA	AA	AA	AA	AA	AA	AA	AA	AA	AA	AA	AA	AA	AA	AA	AA	AA	AA	AA	AA	AA	AA	AA	AA	AA
GBS	Lalb_Chr01_18002805	T/A	Lalb_Chr01	18002805	+	Lalb_v1	whitelupin	NA	NA	LUW	NA	NN	TT	NN	NN	NN	NN	TT	NN	TT	NN	NN	TT	TT	NN	TT	TT	NN	NN	TT	NN	NN	TT	NN	TT	NN	NN	NN	NN	NN	NN	NN	NN	NN	NN	NN	NN	NN	TT
GBS	Lalb_Chr01_18002818	A/G	Lalb_Chr01	18002818	+	Lalb_v1	whitelupin	NA	NA	LUW	NA	AA	AA	AA	NN	AA	AA	AA	AA	AA	AA	AA	AA	AA	AA	AA	AA	AA	AA	AA	AA	NN	AA	AA	AA	AA	NN	NN	NN	AA	NN	AA	AA	AA	AA	NN	NN	AA	AA
GBS	Lalb_Chr01_18002831	C/T	Lalb_Chr01	18002831	+	Lalb_v1	whitelupin	NA	NA	LUW	NA	CC	CC	CC	NN	CC	CC	CC	CC	CC	CC	CC	CC	CC	CC	CC	CC	CC	CC	CC	CC	NN	CC	CC	CC	CC	NN	NN	NN	CC	NN	CC	CC	CC	CC	NN	NN	CC	CC
GBS	Lalb_Chr01_18003430	C/T	Lalb_Chr01	18003430	+	Lalb_v1	whitelupin	NA	NA	LUW	NA	CC	CC	CC	CC	CC	CC	CC	CC	CC	CC	CC	CC	CC	CC	CC	CC	CC	CC	CC	CC	CC	CC	CC	CC	CC	NN	NN	NN	CC	NN	CC	NN	CC	CC	NN	NN	CC	CC
GBS	Lalb_Chr01_18169450	A/G	Lalb_Chr01	18169450	+	Lalb_v1	whitelupin	NA	NA	LUW	NA	NN	NN	NN	NN	NN	NN	NN	NN	NN	NN	NN	NN	NN	NN	NN	NN	NN	NN	AA	NN	NN	NN	NN	NN	NN	NN	NN	NN	NN	NN	NN	NN	NN	NN	NN	NN	NN	NN
GBS	Lalb_Chr01_18210139	T/C	Lalb_Chr01	18210139	+	Lalb_v1	whitelupin	NA	NA	LUW	NA	TT	TT	TT	TT	TT	TT	TT	TT	TT	TT	TT	TT	TT	TT	TT	TT	TT	TT	TT	TT	NN	TT	TT	TT	NN	TT	NN	NN	NN	NN	TT	TT	NN	TT	NN	NN	NN	TT
GBS	Lalb_Chr01_18233474	T/C	Lalb_Chr01	18233474	+	Lalb_v1	whitelupin	NA	NA	LUW	NA	TT	TT	TT	TT	TT	TT	TT	TT	TT	TT	TT	TT	TT	TT	TT	TT	TT	TT	TT	TT	TT	TT	TT	TT	TT	TT	TT	TT	TT	TT	TT	TT	TT	TT	TT	TT	TT	TT
GBS	Lalb_Chr01_18235311	C/T	Lalb_Chr01	18235311	+	Lalb_v1	whitelupin	NA	NA	LUW	NA	CC	CC	CC	CC	CC	CC	CC	NN	CC	CC	CC	CC	CC	CC	CC	CC	CC	CC	CC	CC	NN	CC	CC	CC	CC	NN	NN	NN	NN	NN	CC	CC	NN	CC	NN	NN	NN	CC
GBS	Lalb_Chr01_18235431	G/A	Lalb_Chr01	18235431	+	Lalb_v1	whitelupin	NA	NA	LUW	NA	GG	GG	GG	GG	GG	GG	GG	GG	GG	GG	GG	GG	GG	GG	GG	GG	GG	GG	GG	GG	NN	GG	GG	GG	GG	NN	GG	NN	GG	NN	GG	GG	NN	GG	NN	NN	GG	GG
GBS	Lalb_Chr01_18247791	A/T	Lalb_Chr01	18247791	+	Lalb_v1	whitelupin	NA	NA	LUW	NA	AA	AA	AA	AA	AA	AA	AA	AA	AA	AA	AA	AA	AA	AA	AA	AA	AA	AA	AA	AA	NN	AA	AA	AA	NN	NN	NN	NN	NN	NN	AA	NN	NN	AA	NN	NN	NN	AA
GBS	Lalb_Chr01_18247914	T/C	Lalb_Chr01	18247914	+	Lalb_v1	whitelupin	NA	NA	LUW	NA	TT	CC	CC	TT	TT	CC	TT	TT	TT	TT	TT	TT	TT	TT	TT	TT	TT	TT	TT	TT	NN	TT	TT	TT	NN	NN	NN	NN	NN	NN	TT	NN	NN	CC	NN	NN	TT	TT
GBS	Lalb_Chr01_18253875	G/A	Lalb_Chr01	18253875	+	Lalb_v1	whitelupin	NA	NA	LUW	NA	GG	GG	GG	GG	GG	GG	GG	GG	GG	GG	GG	GG	GG	GG	GG	GG	GG	GG	GG	GG	NN	GG	GG	GG	GG	NN	NN	NN	GG	NN	GG	GG	NN	GG	GG	NN	NN	GG
GBS	Lalb_Chr01_18280808	A/G	Lalb_Chr01	18280808	+	Lalb_v1	whitelupin	NA	NA	LUW	NA	NN	NN	NN	NN	NN	NN	NN	NN	NN	NN	NN	AA	NN	AA	NN	NN	NN	NN	AA	NN	NN	NN	NN	NN	NN	NN	NN	NN	NN	NN	NN	NN	NN	NN	NN	NN	NN	AA
GBS	Lalb_Chr01_18280834	A/G	Lalb_Chr01	18280834	+	Lalb_v1	whitelupin	NA	NA	LUW	NA	NN	NN	NN	NN	NN	NN	NN	NN	NN	NN	NN	AA	NN	AA	NN	NN	NN	NN	AA	NN	NN	NN	NN	NN	NN	NN	NN	NN	NN	NN	NN	NN	NN	NN	NN	NN	NN	AA
GBS	Lalb_Chr01_18281018	T/C	Lalb_Chr01	18281018	+	Lalb_v1	whitelupin	NA	NA	LUW	NA	NN	NN	NN	NN	NN	NN	NN	NN	TT	NN	NN	NN	NN	NN	NN	TT	NN	NN	TT	TT	NN	NN	NN	NN	NN	NN	NN	NN	NN	NN	NN	NN	NN	NN	NN	NN	NN	TT
GBS	Lalb_Chr01_18332684	G/T	Lalb_Chr01	18332684	+	Lalb_v1	whitelupin	NA	NA	LUW	NA	GG	GG	GG	GG	GG	GG	GG	GG	GG	GG	GG	GG	NN	GG	GG	GG	GG	GG	GG	GG	NN	GG	GG	GG	NN	NN	NN	NN	NN	NN	GG	NN	NN	GG	NN	NN	NN	GG
GBS	Lalb_Chr01_18355907	T/A	Lalb_Chr01	18355907	+	Lalb_v1	whitelupin	NA	NA	LUW	NA	TT	TT	TT	TT	TT	TT	TT	TT	TT	TT	TT	TT	TT	TT	TT	NN	TT	TT	TT	TT	NN	TT	TT	TT	NN	NN	NN	NN	NN	NN	TT	NN	NN	TT	NN	NN	NN	TT
GBS	Lalb_Chr01_18365076	C/A	Lalb_Chr01	18365076	+	Lalb_v1	whitelupin	NA	NA	LUW	NA	CC	CC	NN	NN	NN	NN	NN	NN	CC	NN	NN	NN	NN	NN	NN	CC	NN	NN	CC	NN	NN	NN	NN	CC	NN	NN	NN	NN	NN	NN	NN	NN	NN	NN	NN	NN	NN	CC
GBS	Lalb_Chr01_18365153	A/T	Lalb_Chr01	18365153	+	Lalb_v1	whitelupin	NA	NA	LUW	NA	AA	AA	AA	AA	AA	AA	AA	AA	AA	AA	AA	AA	AA	AA	AA	AA	AA	AA	AA	AA	NN	AA	AA	AA	AA	NN	NN	NN	NN	NN	AA	NN	NN	AA	NN	NN	NN	AA
GBS	Lalb_Chr01_18403832	T/A	Lalb_Chr01	18403832	+	Lalb_v1	whitelupin	NA	NA	LUW	NA	TT	TT	TT	TT	TT	TT	TT	TT	TT	TT	TT	TT	TT	TT	TT	TT	TT	NN	TT	TT	NN	TT	TT	NN	NN	NN	NN	NN	NN	NN	TT	NN	NN	TT	NN	NN	NN	TT
GBS	Lalb_Chr01_18403910	G/A	Lalb_Chr01	18403910	+	Lalb_v1	whitelupin	NA	NA	LUW	NA	NN	NN	NN	NN	NN	NN	NN	NN	NN	NN	NN	NN	NN	NN	NN	NN	NN	NN	NN	NN	GG	NN	NN	NN	NN	NN	NN	NN	NN	NN	NN	NN	NN	NN	GG	GG	GG	NN
GBS	Lalb_Chr01_18411824	A/G	Lalb_Chr01	18411824	+	Lalb_v1	whitelupin	NA	NA	LUW	NA	NN	NN	NN	NN	NN	NN	NN	NN	NN	NN	NN	NN	NN	NN	NN	NN	NN	NN	NN	NN	NN	NN	NN	NN	AA	AA	NN	NN	NN	AA	NN	NN	NN	NN	NN	NN	AA	NN
GBS	Lalb_Chr01_18414436	C/T	Lalb_Chr01	18414436	+	Lalb_v1	whitelupin	NA	NA	LUW	NA	CC	NN	CC	CC	CC	CC	CC	NN	CC	CC	CC	CC	CC	CC	CC	CC	CC	CC	CC	CC	NN	CC	CC	NN	NN	NN	NN	NN	NN	NN	CC	NN	NN	CC	NN	NN	NN	CC
GBS	Lalb_Chr01_18444745	T/C	Lalb_Chr01	18444745	+	Lalb_v1	whitelupin	NA	NA	LUW	NA	NN	NN	NN	NN	NN	NN	NN	NN	NN	NN	NN	NN	NN	NN	NN	NN	NN	NN	NN	NN	TT	NN	NN	NN	NN	NN	NN	NN	NN	NN	NN	NN	NN	NN	NN	NN	TT	NN
GBS	Lalb_Chr01_18493128	G/T	Lalb_Chr01	18493128	+	Lalb_v1	whitelupin	NA	NA	LUW	NA	NN	NN	NN	NN	NN	GG	NN	NN	GG	GG	GG	GG	GG	GG	NN	GG	GG	GG	GG	GG	NN	NN	GG	GG	NN	NN	NN	NN	NN	NN	NN	NN	NN	NN	NN	NN	NN	GG
GBS	Lalb_Chr01_18535684	G/A	Lalb_Chr01	18535684	+	Lalb_v1	whitelupin	NA	NA	LUW	NA	GG	NN	GG	NN	GG	GG	GG	GG	NN	GG	GG	GG	NN	NN	NN	GG	GG	NN	GG	NN	NN	GG	NN	NN	NN	NN	NN	NN	NN	NN	NN	GG	NN	GG	NN	NN	NN	GG
GBS	Lalb_Chr01_18535943	C/A	Lalb_Chr01	18535943	+	Lalb_v1	whitelupin	NA	NA	LUW	NA	CC	CC	CC	CC	CC	CC	CC	CC	CC	CC	CC	CC	CC	CC	CC	CC	CC	CC	CC	CC	NN	CC	CC	CC	NN	NN	CC	NN	CC	NN	CC	CC	NN	CC	NN	NN	NN	CC
GBS	Lalb_Chr01_18575414	A/G	Lalb_Chr01	18575414	+	Lalb_v1	whitelupin	NA	NA	LUW	NA	AA	AA	AA	AA	AA	AA	AA	AA	AA	AA	AA	AA	AA	AA	AA	AA	AA	AA	AA	AA	NN	AA	AA	AA	NN	AA	NN	NN	NN	NN	AA	AA	AA	AA	NN	NN	AA	AA
GBS	Lalb_Chr01_18588896	A/T	Lalb_Chr01	18588896	+	Lalb_v1	whitelupin	NA	NA	LUW	NA	AA	AA	NN	NN	NN	NN	AA	NN	AA	NN	NN	AA	AA	AA	AA	NN	NN	AA	AA	AA	NN	AA	AA	AA	NN	NN	NN	NN	NN	NN	AA	NN	NN	AA	NN	NN	NN	AA
GBS	Lalb_Chr01_18589052	T/C	Lalb_Chr01	18589052	+	Lalb_v1	whitelupin	NA	NA	LUW	NA	TT	TT	TT	TT	TT	TT	TT	TT	TT	TT	TT	TT	TT	TT	TT	TT	TT	TT	TT	TT	NN	TT	TT	TT	NN	NN	NN	NN	TT	NN	TT	TT	NN	TT	NN	NN	TT	TT
GBS	Lalb_Chr01_18589084	T/C	Lalb_Chr01	18589084	+	Lalb_v1	whitelupin	NA	NA	LUW	NA	TT	TT	TT	TT	TT	TT	TT	TT	TT	TT	TT	TT	TT	TT	TT	TT	TT	TT	TT	TT	NN	TT	TT	TT	NN	NN	NN	NN	TT	NN	TT	TT	NN	TT	NN	NN	TT	TT
GBS	Lalb_Chr01_18644290	A/T	Lalb_Chr01	18644290	+	Lalb_v1	whitelupin	NA	NA	LUW	NA	NN	NN	NN	NN	NN	NN	NN	NN	NN	NN	NN	NN	NN	NN	NN	NN	NN	NN	NN	NN	NN	NN	NN	NN	NN	NN	NN	NN	NN	NN	NN	NN	NN	NN	NN	NN	NN	NN
GBS	Lalb_Chr01_18674966	C/T	Lalb_Chr01	18674966	+	Lalb_v1	whitelupin	NA	NA	LUW	NA	CC	TT	TT	TT	CC	TT	CC	CC	CC	CC	CC	CC	CC	CC	CC	CC	CC	CC	CC	CC	NN	CC	CC	CC	NN	NN	NN	NN	NN	NN	CC	NN	NN	TT	NN	NN	NN	CC
GBS	Lalb_Chr01_18699300	G/A	Lalb_Chr01	18699300	+	Lalb_v1	whitelupin	NA	NA	LUW	NA	GG	GG	GG	GG	GG	GG	GG	GG	GG	GG	GG	GG	GG	GG	GG	GG	GG	GG	GG	GG	GG	GG	GG	GG	GG	GG	GG	GG	GG	GG	GG	GG	GG	GG	GG	NN	GG	GG
GBS	Lalb_Chr01_18702686	C/T	Lalb_Chr01	18702686	+	Lalb_v1	whitelupin	NA	NA	LUW	NA	CC	CC	CC	NN	CC	CC	NN	NN	CC	CC	CC	CC	NN	NN	CC	CC	CC	CC	CC	CC	NN	CC	CC	CC	NN	NN	CC	NN	CC	NN	CC	CC	NN	NN	NN	NN	NN	NN
GBS	Lalb_Chr01_18703393	T/C	Lalb_Chr01	18703393	+	Lalb_v1	whitelupin	NA	NA	LUW	NA	TT	TT	TT	TT	TT	TT	TT	TT	TT	TT	TT	TT	TT	TT	TT	TT	TT	TT	TT	NN	NN	TT	TT	NN	NN	NN	NN	NN	NN	NN	TT	NN	NN	TT	NN	NN	NN	TT
GBS	Lalb_Chr01_18707643	G/T	Lalb_Chr01	18707643	+	Lalb_v1	whitelupin	NA	NA	LUW	NA	GG	GG	GG	GG	GG	GG	GG	GG	GG	GG	GG	GG	GG	GG	GG	GG	GG	GG	GG	GG	NN	GG	GG	GG	NN	NN	NN	NN	GG	NN	GG	GG	NN	GG	NN	GG	NN	GG
GBS	Lalb_Chr01_18707657	G/T	Lalb_Chr01	18707657	+	Lalb_v1	whitelupin	NA	NA	LUW	NA	GG	GG	GG	GG	GG	GG	GG	GG	GG	GG	GG	GG	GG	GG	GG	GG	GG	GG	GG	GG	NN	GG	GG	GG	NN	NN	NN	NN	GG	NN	GG	GG	NN	GG	NN	GG	NN	GG
GBS	Lalb_Chr01_18707666	G/A	Lalb_Chr01	18707666	+	Lalb_v1	whitelupin	NA	NA	LUW	NA	GG	GG	GG	GG	GG	GG	GG	GG	GG	GG	GG	GG	GG	GG	GG	GG	GG	GG	GG	GG	NN	GG	GG	GG	NN	NN	NN	NN	GG	NN	GG	GG	NN	GG	NN	GG	NN	GG
GBS	Lalb_Chr01_18708759	A/G	Lalb_Chr01	18708759	+	Lalb_v1	whitelupin	NA	NA	LUW	NA	NN	NN	NN	NN	NN	NN	NN	NN	NN	NN	NN	NN	NN	NN	NN	NN	NN	NN	NN	NN	NN	NN	NN	NN	NN	NN	NN	NN	NN	NN	NN	NN	NN	NN	NN	NN	NN	NN
GBS	Lalb_Chr01_18755206	C/T	Lalb_Chr01	18755206	+	Lalb_v1	whitelupin	NA	NA	LUW	NA	CC	TT	NN	TT	NN	TT	CC	CC	CC	CC	CC	CC	CC	CC	CC	CC	CC	CC	CC	CC	NN	CC	CC	CC	NN	CC	CC	CC	CC	NN	CC	CC	NN	TT	CC	NN	CC	CC
GBS	Lalb_Chr01_18779542	G/A	Lalb_Chr01	18779542	+	Lalb_v1	whitelupin	NA	NA	LUW	NA	GG	AA	AA	AA	NN	AA	NN	NN	GG	GG	GG	GG	GG	GG	GG	GG	GG	GG	GG	GG	NN	GG	GG	NN	NN	NN	NN	NN	NN	NN	GG	NN	NN	NN	NN	NN	NN	GG
GBS	Lalb_Chr01_18878177	C/T	Lalb_Chr01	18878177	+	Lalb_v1	whitelupin	NA	NA	LUW	NA	NN	CC	NN	CC	NN	CC	NN	NN	NN	NN	NN	NN	NN	NN	CC	CC	NN	CC	CC	NN	NN	NN	NN	NN	NN	NN	NN	NN	NN	NN	CC	NN	NN	CC	NN	NN	NN	CC
GBS	Lalb_Chr01_18878236	G/A	Lalb_Chr01	18878236	+	Lalb_v1	whitelupin	NA	NA	LUW	NA	NN	GG	NN	GG	NN	GG	NN	NN	NN	NN	NN	NN	NN	NN	GG	GG	NN	GG	GG	NN	NN	NN	NN	NN	NN	NN	NN	NN	NN	NN	GG	NN	NN	GG	NN	NN	NN	GG
GBS	Lalb_Chr01_18894707	T/G	Lalb_Chr01	18894707	+	Lalb_v1	whitelupin	NA	NA	LUW	NA	TT	TT	TT	TT	TT	TT	TT	TT	TT	TT	TT	TT	TT	TT	TT	TT	TT	TT	TT	TT	NN	TT	TT	TT	TT	TT	TT	NN	TT	NN	TT	TT	TT	TT	TT	NN	TT	TT
GBS	Lalb_Chr01_18894762	C/G	Lalb_Chr01	18894762	+	Lalb_v1	whitelupin	NA	NA	LUW	NA	CC	GG	GG	GG	CC	GG	CC	CC	CC	CC	CC	CC	CC	CC	CC	CC	CC	CC	CC	CC	NN	CC	CC	CC	CC	CC	CC	NN	CC	NN	CC	CC	CC	GG	CC	NN	CC	CC
GBS	Lalb_Chr01_18930707	A/C	Lalb_Chr01	18930707	+	Lalb_v1	whitelupin	NA	NA	LUW	NA	AA	CC	CC	CC	AA	CC	AA	AA	AA	AA	AA	AA	AA	AA	AA	AA	AA	AA	AA	AA	NN	AA	AA	AA	NN	NN	NN	NN	AA	NN	AA	AA	NN	CC	NN	NN	NN	AA
GBS	Lalb_Chr01_18930769	T/C	Lalb_Chr01	18930769	+	Lalb_v1	whitelupin	NA	NA	LUW	NA	TT	TT	TT	TT	TT	TT	TT	TT	TT	TT	TT	TT	TT	TT	TT	TT	TT	TT	TT	TT	NN	TT	TT	TT	TT	NN	NN	NN	NN	NN	TT	NN	NN	TT	NN	NN	TT	TT
GBS	Lalb_Chr01_18936692	A/T	Lalb_Chr01	18936692	+	Lalb_v1	whitelupin	NA	NA	LUW	NA	AA	TT	TT	TT	AA	TT	AA	AA	AA	AA	AA	AA	AA	AA	AA	AA	AA	AA	AA	AA	NN	AA	AA	AA	NN	NN	NN	NN	NN	NN	AA	NN	NN	TT	NN	NN	NN	AA
GBS	Lalb_Chr01_18936722	T/C	Lalb_Chr01	18936722	+	Lalb_v1	whitelupin	NA	NA	LUW	NA	TT	CC	CC	CC	TT	CC	TT	TT	TT	TT	TT	TT	TT	TT	TT	TT	TT	TT	TT	TT	NN	TT	TT	TT	NN	NN	NN	NN	NN	NN	TT	NN	NN	CC	NN	NN	NN	TT
GBS	Lalb_Chr01_18936906	C/T	Lalb_Chr01	18936906	+	Lalb_v1	whitelupin	NA	NA	LUW	NA	NN	NN	NN	NN	NN	NN	NN	NN	NN	NN	NN	NN	NN	NN	NN	NN	NN	NN	CC	NN	NN	NN	NN	NN	NN	NN	NN	NN	NN	NN	NN	NN	NN	NN	NN	NN	NN	NN
GBS	Lalb_Chr01_18937309	A/T	Lalb_Chr01	18937309	+	Lalb_v1	whitelupin	NA	NA	LUW	NA	AA	AA	AA	AA	AA	AA	AA	AA	AA	AA	AA	AA	AA	AA	AA	AA	AA	AA	AA	AA	NN	AA	AA	AA	NN	NN	NN	NN	AA	NN	AA	AA	NN	AA	NN	NN	NN	AA
GBS	Lalb_Chr01_18937326	A/G	Lalb_Chr01	18937326	+	Lalb_v1	whitelupin	NA	NA	LUW	NA	AA	GG	GG	GG	AA	GG	AA	AA	AA	AA	AA	AA	AA	AA	AA	AA	AA	AA	AA	AA	NN	AA	AA	AA	NN	NN	NN	NN	AA	NN	AA	AA	NN	GG	NN	NN	NN	AA
GBS	Lalb_Chr01_18939845	G/T	Lalb_Chr01	18939845	+	Lalb_v1	whitelupin	NA	NA	LUW	NA	GG	GG	GG	GG	GG	GG	NN	NN	GG	GG	GG	GG	GG	GG	GG	GG	GG	GG	GG	GG	GG	GG	GG	GG	GG	GG	GG	GG	GG	GG	GG	GG	GG	GG	GG	GG	GG	GG
GBS	Lalb_Chr01_18954440	A/T	Lalb_Chr01	18954440	+	Lalb_v1	whitelupin	NA	NA	LUW	NA	AA	AA	AA	AA	AA	AA	AA	AA	AA	AA	AA	AA	AA	AA	AA	AA	AA	AA	AA	AA	AA	AA	AA	AA	AA	AA	AA	AA	AA	AA	AA	AA	AA	AA	AA	AA	AA	AA
GBS	Lalb_Chr01_18954447	C/T	Lalb_Chr01	18954447	+	Lalb_v1	whitelupin	NA	NA	LUW	NA	CC	CC	CC	CC	CC	CC	CC	CC	CC	CC	CC	CC	CC	CC	CC	CC	CC	CC	CC	CC	CC	CC	CC	CC	CC	CC	CC	CC	CC	CC	CC	CC	CC	CC	CC	CC	CC	CC
GBS	Lalb_Chr01_18954547	G/A	Lalb_Chr01	18954547	+	Lalb_v1	whitelupin	NA	NA	LUW	NA	GG	AA	AA	AA	GG	AA	GG	GG	GG	GG	GG	GG	GG	GG	GG	GG	GG	GG	GG	GG	NN	GG	GG	GG	NN	NN	NN	NN	NN	NN	GG	GG	NN	AA	NN	NN	GG	GG
GBS	Lalb_Chr01_18954600	T/C	Lalb_Chr01	18954600	+	Lalb_v1	whitelupin	NA	NA	LUW	NA	TT	TT	TT	TT	TT	TT	TT	TT	TT	TT	TT	TT	TT	TT	TT	TT	TT	TT	TT	TT	NN	TT	TT	TT	NN	NN	NN	NN	NN	NN	TT	TT	NN	TT	NN	NN	TT	TT
GBS	Lalb_Chr01_18979406	A/G	Lalb_Chr01	18979406	+	Lalb_v1	whitelupin	NA	NA	LUW	NA	AA	AA	AA	AA	AA	AA	AA	AA	AA	AA	AA	AA	AA	AA	AA	AA	AA	AA	AA	AA	AA	AA	AA	AA	AA	AA	AA	NN	AA	NN	AA	AA	NN	AA	AA	NN	AA	AA
GBS	Lalb_Chr01_18987662	G/C	Lalb_Chr01	18987662	+	Lalb_v1	whitelupin	NA	NA	LUW	NA	NN	GG	NN	NN	NN	NN	GG	NN	GG	NN	NN	GG	GG	NN	GG	GG	NN	NN	GG	NN	NN	GG	NN	GG	NN	NN	NN	NN	NN	NN	NN	NN	NN	NN	NN	NN	NN	GG
GBS	Lalb_Chr01_18995429	C/T	Lalb_Chr01	18995429	+	Lalb_v1	whitelupin	NA	NA	LUW	NA	CC	CC	CC	CC	CC	CC	CC	CC	CC	CC	CC	CC	CC	CC	CC	CC	CC	CC	CC	CC	NN	CC	CC	CC	NN	NN	NN	NN	CC	NN	CC	CC	NN	CC	NN	NN	NN	CC
GBS	Lalb_Chr01_19003361	C/G	Lalb_Chr01	19003361	+	Lalb_v1	whitelupin	NA	NA	LUW	NA	CC	CC	CC	CC	CC	CC	CC	CC	CC	CC	CC	CC	CC	CC	CC	CC	CC	CC	CC	CC	NN	CC	CC	CC	NN	NN	NN	NN	CC	NN	CC	CC	NN	CC	NN	NN	NN	CC
GBS	Lalb_Chr01_19040090	C/G	Lalb_Chr01	19040090	+	Lalb_v1	whitelupin	NA	NA	LUW	NA	CC	GG	GG	GG	CC	GG	CC	CC	CC	CC	CC	CC	CC	CC	CC	CC	CC	CC	CC	CC	CC	CC	CC	CC	CC	CC	CC	CC	CC	CC	CC	CC	CC	GG	CC	CC	CC	CC
GBS	Lalb_Chr01_19040175	A/G	Lalb_Chr01	19040175	+	Lalb_v1	whitelupin	NA	NA	LUW	NA	AA	GG	GG	GG	AA	GG	AA	AA	AA	AA	AA	AA	AA	AA	AA	AA	AA	AA	AA	AA	AA	AA	AA	AA	AA	AA	AA	AA	AA	AA	AA	AA	AA	GG	AA	NN	AA	AA
GBS	Lalb_Chr01_19040203	G/A	Lalb_Chr01	19040203	+	Lalb_v1	whitelupin	NA	NA	LUW	NA	GG	AA	AA	AA	GG	AA	GG	GG	GG	GG	GG	GG	GG	GG	GG	GG	GG	GG	GG	GG	GG	GG	GG	GG	GG	GG	GG	GG	GG	GG	GG	GG	GG	AA	GG	NN	GG	GG
GBS	Lalb_Chr01_19068473	C/T	Lalb_Chr01	19068473	+	Lalb_v1	whitelupin	NA	NA	LUW	NA	NN	NN	NN	NN	NN	NN	NN	NN	NN	NN	NN	NN	NN	NN	NN	NN	NN	NN	NN	NN	NN	NN	NN	NN	NN	NN	NN	CC	NN	NN	NN	NN	NN	NN	NN	CC	NN	NN
GBS	Lalb_Chr01_19119609	T/C	Lalb_Chr01	19119609	+	Lalb_v1	whitelupin	NA	NA	LUW	NA	TT	CC	CC	CC	TT	CC	TT	TT	TT	TT	TT	TT	TT	TT	TT	TT	TT	TT	TT	TT	NN	TT	TT	TT	TT	NN	NN	TT	TT	NN	TT	TT	NN	CC	NN	NN	NN	TT
GBS	Lalb_Chr01_19180835	A/C	Lalb_Chr01	19180835	+	Lalb_v1	whitelupin	NA	NA	LUW	NA	AA	AA	AA	AA	AA	AA	AA	AA	AA	AA	AA	AA	AA	AA	AA	AA	AA	AA	AA	AA	NN	AA	AA	AA	AA	NN	NN	NN	NN	NN	AA	AA	NN	AA	NN	NN	NN	AA
GBS	Lalb_Chr01_19224045	C/T	Lalb_Chr01	19224045	+	Lalb_v1	whitelupin	NA	NA	LUW	NA	NN	NN	NN	NN	NN	NN	NN	NN	NN	NN	NN	NN	NN	NN	NN	NN	NN	NN	NN	NN	NN	NN	NN	NN	NN	NN	CC	CC	NN	CC	NN	CC	NN	NN	NN	NN	NN	NN
GBS	Lalb_Chr01_19224054	A/G	Lalb_Chr01	19224054	+	Lalb_v1	whitelupin	NA	NA	LUW	NA	NN	NN	NN	NN	NN	NN	NN	NN	NN	NN	NN	NN	NN	NN	NN	NN	NN	NN	NN	NN	NN	NN	NN	NN	NN	NN	AA	AA	NN	AA	NN	AA	NN	NN	NN	NN	NN	NN
GBS	Lalb_Chr01_19257218	T/C	Lalb_Chr01	19257218	+	Lalb_v1	whitelupin	NA	NA	LUW	NA	TT	TT	TT	TT	TT	TT	TT	TT	TT	TT	TT	TT	TT	TT	TT	TT	TT	TT	TT	TT	TT	TT	TT	TT	TT	TT	NN	NN	NN	NN	TT	NN	NN	TT	NN	NN	NN	TT
GBS	Lalb_Chr01_19264446	A/C	Lalb_Chr01	19264446	+	Lalb_v1	whitelupin	NA	NA	LUW	NA	AA	AA	AA	AA	AA	AA	AA	AA	AA	AA	AA	AA	AA	AA	AA	AA	AA	AA	AA	AA	NN	AA	AA	AA	NN	NN	NN	NN	NN	NN	AA	NN	NN	AA	NN	NN	NN	AA
GBS	Lalb_Chr01_19284886	T/C	Lalb_Chr01	19284886	+	Lalb_v1	whitelupin	NA	NA	LUW	NA	TT	TT	TT	TT	TT	TT	TT	TT	TT	TT	TT	TT	TT	TT	TT	TT	TT	TT	TT	TT	NN	TT	TT	TT	NN	NN	NN	NN	NN	NN	TT	TT	NN	TT	NN	NN	NN	TT
GBS	Lalb_Chr01_19300921	A/G	Lalb_Chr01	19300921	+	Lalb_v1	whitelupin	NA	NA	LUW	NA	NN	NN	NN	NN	NN	NN	NN	NN	NN	NN	NN	NN	NN	NN	NN	NN	NN	NN	NN	NN	NN	NN	NN	NN	NN	NN	NN	NN	NN	AA	NN	NN	NN	NN	NN	NN	NN	NN
GBS	Lalb_Chr01_19301012	A/G	Lalb_Chr01	19301012	+	Lalb_v1	whitelupin	NA	NA	LUW	NA	AA	AA	AA	AA	AA	AA	AA	AA	AA	AA	AA	AA	AA	AA	AA	AA	AA	AA	AA	AA	NN	AA	AA	AA	AA	NN	AA	NN	AA	NN	AA	AA	NN	AA	AA	NN	AA	AA
GBS	Lalb_Chr01_19308073	G/T	Lalb_Chr01	19308073	+	Lalb_v1	whitelupin	NA	NA	LUW	NA	GG	GG	GG	GG	GG	GG	GG	GG	GG	GG	GG	GG	GG	GG	GG	GG	GG	GG	GG	GG	GG	GG	GG	GG	GG	NN	NN	NN	NN	NN	GG	GG	NN	GG	NN	NN	GG	GG
GBS	Lalb_Chr01_19311973	C/T	Lalb_Chr01	19311973	+	Lalb_v1	whitelupin	NA	NA	LUW	NA	CC	CC	CC	CC	CC	CC	CC	CC	CC	CC	CC	CC	CC	CC	CC	CC	CC	CC	CC	CC	NN	CC	CC	CC	CC	CC	NN	NN	CC	NN	CC	CC	CC	CC	CC	NN	CC	CC
GBS	Lalb_Chr01_19348357	G/A	Lalb_Chr01	19348357	+	Lalb_v1	whitelupin	NA	NA	LUW	NA	GG	GG	GG	GG	GG	GG	GG	GG	GG	GG	GG	GG	GG	GG	GG	GG	GG	GG	GG	GG	NN	GG	GG	GG	NN	GG	NN	NN	NN	NN	GG	NN	NN	GG	NN	NN	NN	GG
GBS	Lalb_Chr01_19425127	G/T	Lalb_Chr01	19425127	+	Lalb_v1	whitelupin	NA	NA	LUW	NA	NN	NN	NN	NN	NN	NN	NN	NN	NN	NN	NN	NN	NN	NN	NN	NN	NN	NN	NN	NN	NN	NN	NN	NN	NN	NN	NN	NN	NN	NN	NN	NN	NN	NN	NN	NN	NN	NN
GBS	Lalb_Chr01_19425298	C/T	Lalb_Chr01	19425298	+	Lalb_v1	whitelupin	NA	NA	LUW	NA	CC	CC	CC	CC	CC	CC	CC	CC	CC	CC	CC	CC	CC	CC	CC	CC	CC	CC	CC	CC	CC	CC	CC	CC	CC	CC	CC	CC	CC	CC	CC	CC	CC	CC	CC	CC	CC	CC
GBS	Lalb_Chr01_19427053	T/A	Lalb_Chr01	19427053	+	Lalb_v1	whitelupin	NA	NA	LUW	NA	TT	TT	TT	TT	TT	TT	TT	TT	TT	TT	TT	TT	TT	TT	TT	TT	TT	TT	TT	TT	NN	TT	TT	TT	TT	TT	NN	NN	TT	NN	TT	TT	TT	TT	TT	NN	TT	TT
GBS	Lalb_Chr01_19427123	A/G	Lalb_Chr01	19427123	+	Lalb_v1	whitelupin	NA	NA	LUW	NA	AA	AA	NN	NN	NN	NN	AA	NN	AA	NN	NN	AA	AA	AA	AA	AA	AA	AA	AA	AA	NN	AA	AA	AA	AA	NN	NN	NN	NN	AA	AA	NN	AA	AA	NN	NN	AA	AA
GBS	Lalb_Chr01_19427534	C/T	Lalb_Chr01	19427534	+	Lalb_v1	whitelupin	NA	NA	LUW	NA	CC	CC	CC	CC	CC	CC	CC	CC	CC	CC	CC	CC	CC	CC	CC	CC	CC	CC	CC	CC	NN	CC	CC	CC	CC	CC	NN	NN	CC	NN	CC	CC	NN	CC	NN	NN	CC	CC
GBS	Lalb_Chr01_19464211	T/C	Lalb_Chr01	19464211	+	Lalb_v1	whitelupin	NA	NA	LUW	NA	TT	TT	TT	TT	TT	TT	TT	TT	TT	TT	TT	TT	TT	TT	TT	TT	TT	TT	TT	TT	TT	TT	TT	TT	TT	TT	TT	TT	TT	TT	TT	TT	TT	TT	TT	TT	TT	TT
GBS	Lalb_Chr01_19464330	C/T	Lalb_Chr01	19464330	+	Lalb_v1	whitelupin	NA	NA	LUW	NA	CC	CC	CC	CC	CC	CC	CC	CC	CC	CC	CC	CC	CC	CC	CC	CC	CC	CC	CC	CC	CC	CC	CC	CC	CC	CC	CC	CC	CC	CC	CC	CC	CC	CC	CC	CC	CC	CC
GBS	Lalb_Chr01_19464386	G/T	Lalb_Chr01	19464386	+	Lalb_v1	whitelupin	NA	NA	LUW	NA	GG	GG	GG	GG	GG	GG	GG	GG	GG	GG	GG	GG	GG	GG	GG	GG	GG	GG	GT	GG	GG	GT	GG	GG	GG	GG	GG	GG	GG	GG	GG	GG	GG	GG	GG	GG	GG	GG
GBS	Lalb_Chr01_19515722	A/T	Lalb_Chr01	19515722	+	Lalb_v1	whitelupin	NA	NA	LUW	NA	AA	AA	AA	AA	AA	AA	AA	AA	AA	AA	AA	AA	AA	AA	AA	AA	AA	AA	AA	AA	NN	NN	AA	AA	AA	NN	NN	NN	NN	NN	AA	AA	NN	AA	NN	NN	AA	AA
GBS	Lalb_Chr01_19535956	A/G	Lalb_Chr01	19535956	+	Lalb_v1	whitelupin	NA	NA	LUW	NA	AA	AA	AA	AA	AA	AA	AA	AA	AA	AA	AA	AA	AA	AA	AA	AA	AA	AA	AA	AA	NN	AA	AA	AA	AA	AA	AA	NN	AA	AA	AA	AA	AA	AA	AA	NN	AA	AA
GBS	Lalb_Chr01_19536005	C/A	Lalb_Chr01	19536005	+	Lalb_v1	whitelupin	NA	NA	LUW	NA	CA	CA	NN	NN	NN	CC	CA	NN	CA	NN	NN	CA	AA	CA	CC	AA	CA	CA	CC	CA	NN	CC	CA	CA	CA	CA	NN	NN	CC	CC	AA	CA	CA	CA	CA	NN	CA	CC
GBS	Lalb_Chr01_19537557	G/A	Lalb_Chr01	19537557	+	Lalb_v1	whitelupin	NA	NA	LUW	NA	NN	NN	NN	NN	NN	NN	NN	NN	NN	NN	NN	NN	NN	NN	NN	NN	NN	NN	NN	NN	NN	NN	NN	NN	NN	GG	GG	GG	GG	GG	NN	GG	GG	NN	NN	NN	GG	NN
GBS	Lalb_Chr01_19537571	G/T	Lalb_Chr01	19537571	+	Lalb_v1	whitelupin	NA	NA	LUW	NA	NN	NN	NN	NN	NN	NN	NN	NN	NN	NN	NN	NN	NN	NN	NN	NN	NN	NN	NN	NN	NN	NN	NN	NN	NN	GG	GG	GG	GG	GG	NN	GG	GG	NN	NN	NN	GG	NN
GBS	Lalb_Chr01_19537587	A/G	Lalb_Chr01	19537587	+	Lalb_v1	whitelupin	NA	NA	LUW	NA	NN	NN	NN	NN	NN	NN	NN	NN	NN	NN	NN	NN	NN	NN	NN	NN	NN	NN	NN	NN	NN	NN	NN	NN	NN	AA	AA	AA	AA	AA	NN	AA	AA	NN	NN	NN	AA	NN
GBS	Lalb_Chr01_19537666	A/C	Lalb_Chr01	19537666	+	Lalb_v1	whitelupin	NA	NA	LUW	NA	NN	NN	NN	NN	NN	NN	NN	NN	NN	NN	NN	NN	NN	NN	NN	NN	NN	NN	NN	NN	NN	NN	NN	NN	NN	NN	NN	NN	NN	NN	NN	NN	NN	NN	NN	NN	NN	NN
GBS	Lalb_Chr01_19537682	C/T	Lalb_Chr01	19537682	+	Lalb_v1	whitelupin	NA	NA	LUW	NA	NN	NN	NN	NN	NN	NN	NN	NN	NN	NN	NN	NN	NN	NN	NN	NN	NN	NN	NN	NN	NN	NN	NN	NN	NN	NN	NN	NN	NN	NN	NN	NN	NN	NN	NN	NN	NN	NN
GBS	Lalb_Chr01_19622286	G/A	Lalb_Chr01	19622286	+	Lalb_v1	whitelupin	NA	NA	LUW	NA	GG	GG	NN	GG	GG	GG	GG	GG	GG	GG	NN	GG	GG	GG	GG	GG	GG	GG	GG	GG	NN	GG	GG	GG	NN	NN	NN	NN	NN	NN	GG	NN	NN	GG	NN	NN	NN	GG
GBS	Lalb_Chr01_19651646	C/T	Lalb_Chr01	19651646	+	Lalb_v1	whitelupin	NA	NA	LUW	NA	CC	TT	NN	CT	CC	TT	CC	CC	CC	CC	CC	CC	CC	CC	CC	CC	CC	CC	CC	CC	NN	CC	CC	CC	CC	NN	NN	NN	CC	NN	CC	CC	NN	TT	NN	NN	NN	CC
GBS	Lalb_Chr01_19651680	C/T	Lalb_Chr01	19651680	+	Lalb_v1	whitelupin	NA	NA	LUW	NA	NN	TT	NN	NN	NN	NN	CC	NN	CC	NN	NN	CC	CC	NN	CC	CC	NN	NN	CC	NN	NN	CC	NN	CC	NN	NN	NN	NN	NN	NN	NN	NN	NN	NN	NN	NN	NN	CC
GBS	Lalb_Chr01_19676247	A/C	Lalb_Chr01	19676247	+	Lalb_v1	whitelupin	NA	NA	LUW	NA	AA	CC	CC	AC	AA	CC	AA	AA	AA	AA	AA	AA	AA	AA	AA	AA	AA	AA	AA	AA	NN	AA	AA	AA	AA	NN	NN	NN	NN	NN	AA	AA	NN	CC	NN	NN	NN	AA
GBS	Lalb_Chr01_19719491	G/A	Lalb_Chr01	19719491	+	Lalb_v1	whitelupin	NA	NA	LUW	NA	GG	GG	GG	GG	GG	GG	GG	GG	GG	GG	GG	GG	GG	GG	GG	GG	GG	GG	GG	GG	NN	GG	GG	GG	NN	NN	NN	NN	GG	NN	GG	GG	NN	GG	NN	NN	NN	GG
GBS	Lalb_Chr01_19720421	A/G	Lalb_Chr01	19720421	+	Lalb_v1	whitelupin	NA	NA	LUW	NA	AA	AA	AA	AA	AA	AA	AA	AA	AA	AA	AA	AA	AA	AA	AA	AA	AA	AA	AA	AA	AA	AA	AA	AA	AA	AA	AA	AA	AA	AA	AA	AA	AA	AA	AA	AA	AA	AA
GBS	Lalb_Chr01_19720592	G/A	Lalb_Chr01	19720592	+	Lalb_v1	whitelupin	NA	NA	LUW	NA	GG	GG	GG	GG	AA	GG	GG	GG	GG	GG	GG	GG	GG	GG	GG	GG	GG	GG	GG	GG	NN	GG	GG	GG	NN	NN	NN	NN	GG	NN	GG	GG	NN	GG	NN	NN	NN	GG
GBS	Lalb_Chr01_19729139	C/T	Lalb_Chr01	19729139	+	Lalb_v1	whitelupin	NA	NA	LUW	NA	CC	CC	CC	CC	CC	CC	CC	CC	CC	CC	CC	CC	CC	CC	CC	CC	CC	CC	CC	CC	NN	CC	CC	CC	NN	NN	NN	NN	NN	NN	CC	NN	NN	CC	NN	NN	NN	CC
GBS	Lalb_Chr01_19746707	C/T	Lalb_Chr01	19746707	+	Lalb_v1	whitelupin	NA	NA	LUW	NA	CC	TT	TT	CT	CC	TT	CC	CC	CC	CC	CC	CC	CC	CC	CC	CC	CC	CC	CC	CC	NN	CC	CC	CC	CC	CC	NN	CC	CC	NN	CC	CC	CC	TT	NN	NN	NN	CC
GBS	Lalb_Chr01_19748685	A/G	Lalb_Chr01	19748685	+	Lalb_v1	whitelupin	NA	NA	LUW	NA	AA	AA	AA	AA	AA	AA	AA	AA	AA	AA	AA	AA	AA	AA	AA	AA	AA	AA	AA	AA	NN	AA	AA	AA	NN	AA	AA	NN	AA	NN	AA	AA	NN	AA	AA	NN	AA	AA
GBS	Lalb_Chr01_19748690	C/T	Lalb_Chr01	19748690	+	Lalb_v1	whitelupin	NA	NA	LUW	NA	CC	CC	CC	CC	CC	CC	CC	CC	CC	CC	CC	CC	CC	CC	CC	CC	CC	CC	CC	CC	NN	CC	CC	CC	NN	CC	NN	NN	CC	NN	CC	CC	NN	CC	CC	NN	CC	CC
GBS	Lalb_Chr01_19757308	T/C	Lalb_Chr01	19757308	+	Lalb_v1	whitelupin	NA	NA	LUW	NA	CC	TT	NN	NN	NN	NN	NN	NN	NN	NN	NN	NN	NN	CC	NN	NN	CC	CC	NN	CC	NN	NN	CC	NN	NN	CC	NN	NN	NN	NN	CC	NN	NN	TT	NN	NN	NN	NN
GBS	Lalb_Chr01_19760043	C/T	Lalb_Chr01	19760043	+	Lalb_v1	whitelupin	NA	NA	LUW	NA	NN	NN	NN	NN	NN	NN	NN	NN	NN	NN	NN	NN	NN	NN	CC	NN	NN	NN	CC	NN	NN	CC	NN	NN	NN	NN	NN	NN	NN	NN	NN	NN	NN	NN	NN	NN	NN	CC
GBS	Lalb_Chr01_19760176	T/G	Lalb_Chr01	19760176	+	Lalb_v1	whitelupin	NA	NA	LUW	NA	TT	NN	NN	TT	NN	TT	TT	TT	TT	TT	TT	TT	TT	TT	TT	TT	TT	TT	TT	TT	NN	TT	TT	TT	TT	NN	NN	NN	NN	NN	TT	TT	NN	TT	NN	NN	NN	TT
GBS	Lalb_Chr01_19772072	C/T	Lalb_Chr01	19772072	+	Lalb_v1	whitelupin	NA	NA	LUW	NA	CC	CC	CC	CC	CC	CC	CC	CC	CC	CC	CC	CC	CC	CC	CC	CC	CC	CC	CC	CC	NN	CC	CC	CC	CC	CC	CC	NN	NN	NN	CC	CC	NN	CC	CC	NN	CC	CC
GBS	Lalb_Chr01_19788265	G/A	Lalb_Chr01	19788265	+	Lalb_v1	whitelupin	NA	NA	LUW	NA	GG	GG	GG	GG	GG	GG	GG	GG	GG	GG	GG	GG	GG	GG	GG	GG	GG	GG	GG	GG	NN	GG	GG	GG	NN	GG	GG	NN	GG	NN	GG	GG	NN	GG	NN	NN	NN	GG
GBS	Lalb_Chr01_19811046	C/A	Lalb_Chr01	19811046	+	Lalb_v1	whitelupin	NA	NA	LUW	NA	CC	CC	CC	CC	CC	CC	CC	CC	CC	CC	CC	CC	CC	CC	CC	NN	CC	CC	CC	CC	NN	CC	CC	CC	NN	NN	NN	NN	NN	NN	CC	NN	NN	CC	NN	NN	NN	CC
GBS	Lalb_Chr01_19841405	T/A	Lalb_Chr01	19841405	+	Lalb_v1	whitelupin	NA	NA	LUW	NA	TT	TT	TT	TT	TT	TT	TT	TT	TT	TT	TT	TT	TT	TT	TT	TT	TT	TT	TT	TT	NN	TT	TT	TT	NN	NN	NN	NN	NN	NN	TT	NN	NN	TT	NN	NN	NN	TT
GBS	Lalb_Chr01_19916373	A/G	Lalb_Chr01	19916373	+	Lalb_v1	whitelupin	NA	NA	LUW	NA	NN	NN	NN	NN	NN	NN	NN	NN	NN	NN	NN	NN	NN	NN	NN	NN	NN	NN	NN	NN	AA	NN	NN	NN	AA	NN	AA	NN	NN	NN	NN	NN	NN	NN	AA	NN	AA	NN
GBS	Lalb_Chr01_19921699	G/A	Lalb_Chr01	19921699	+	Lalb_v1	whitelupin	NA	NA	LUW	NA	GG	GG	GG	GG	GG	GG	GG	GG	GG	GG	GG	GG	GG	GG	GG	GG	GG	GG	GG	GG	NN	GG	GG	GG	GG	GG	NN	NN	GG	NN	GG	GG	NN	GG	GG	NN	GG	GG
GBS	Lalb_Chr01_19921785	G/T	Lalb_Chr01	19921785	+	Lalb_v1	whitelupin	NA	NA	LUW	NA	GG	GG	NN	NN	NN	NN	GG	NN	GG	NN	NN	GG	GG	GG	GG	GG	GG	GG	GG	GG	NN	GG	GG	GG	GG	GG	NN	NN	NN	NN	GG	GG	GG	GG	GG	NN	GG	GG
GBS	Lalb_Chr01_19965432	A/C	Lalb_Chr01	19965432	+	Lalb_v1	whitelupin	NA	NA	LUW	NA	AA	AA	AA	AA	AA	AA	AA	AA	AA	AA	AA	AA	AA	AA	AA	AA	AA	AA	AA	AA	NN	AA	AA	AA	NN	NN	NN	NN	NN	NN	AA	AA	NN	AA	NN	NN	NN	AA
GBS	Lalb_Chr01_19965515	C/A	Lalb_Chr01	19965515	+	Lalb_v1	whitelupin	NA	NA	LUW	NA	CC	CC	CC	CC	CC	CC	CC	CC	CC	CC	CC	CC	CC	CC	CC	CC	CC	CC	CC	CC	NN	CC	CC	CC	NN	NN	NN	NN	NN	NN	CC	NN	NN	CC	NN	NN	NN	CC
GBS	Lalb_Chr01_20027463	G/T	Lalb_Chr01	20027463	+	Lalb_v1	whitelupin	NA	NA	LUW	NA	NN	NN	NN	NN	TT	NN	NN	NN	NN	NN	NN	NN	NN	NN	NN	NN	NN	NN	NN	NN	NN	NN	NN	NN	NN	NN	NN	NN	NN	NN	NN	NN	NN	NN	NN	NN	NN	NN
GBS	Lalb_Chr01_20027489	A/G	Lalb_Chr01	20027489	+	Lalb_v1	whitelupin	NA	NA	LUW	NA	NN	NN	NN	NN	GG	NN	NN	NN	NN	NN	NN	NN	NN	NN	NN	NN	NN	NN	NN	NN	NN	NN	NN	NN	NN	NN	NN	NN	NN	NN	NN	NN	NN	NN	NN	NN	NN	NN
GBS	Lalb_Chr01_20028510	G/A	Lalb_Chr01	20028510	+	Lalb_v1	whitelupin	NA	NA	LUW	NA	GG	GG	GG	GG	GG	GG	GG	GG	GG	GG	GG	GG	GG	GG	GG	GG	GG	GG	GG	GG	NN	GG	GG	GG	GG	NN	NN	NN	GG	NN	GG	NN	NN	GG	NN	NN	NN	GG
GBS	Lalb_Chr01_20028528	G/A	Lalb_Chr01	20028528	+	Lalb_v1	whitelupin	NA	NA	LUW	NA	GG	GG	GG	GG	GG	GG	GG	GG	GG	GG	GG	GG	GG	GG	GG	GG	GG	GG	GG	GG	NN	GG	GG	GG	GG	NN	NN	NN	GG	NN	GG	NN	NN	GG	NN	NN	NN	GG
GBS	Lalb_Chr01_20048656	A/T	Lalb_Chr01	20048656	+	Lalb_v1	whitelupin	NA	NA	LUW	NA	AA	NN	AA	AA	AA	AA	NN	NN	AA	AA	AA	AA	AA	AA	NN	NN	AA	NN	AA	AA	NN	AA	AA	NN	NN	NN	NN	NN	NN	NN	AA	NN	NN	AA	NN	NN	NN	AA
GBS	Lalb_Chr01_20048860	G/T	Lalb_Chr01	20048860	+	Lalb_v1	whitelupin	NA	NA	LUW	NA	GG	GG	GG	GG	GG	GG	GG	GG	GG	GG	GG	GG	GG	GG	GG	GG	GG	GG	GG	NN	NN	GG	NN	GG	NN	NN	NN	NN	NN	NN	GG	NN	NN	GG	NN	NN	NN	GG
GBS	Lalb_Chr01_20069712	G/A	Lalb_Chr01	20069712	+	Lalb_v1	whitelupin	NA	NA	LUW	NA	GG	GG	GG	GG	GG	GG	GG	GG	GG	GG	GG	GG	GG	GG	GG	GG	GG	GG	GG	GG	NN	GG	GG	GG	GG	GG	NN	GG	GG	GG	GG	GG	NN	GG	NN	NN	NN	GG
GBS	Lalb_Chr01_20069781	C/G	Lalb_Chr01	20069781	+	Lalb_v1	whitelupin	NA	NA	LUW	NA	CC	CC	CC	CC	CC	CC	CC	CC	CC	CC	CC	CC	CC	CC	CC	CC	CC	CC	CC	CC	NN	CC	CC	CC	CC	NN	NN	NN	NN	NN	CC	NN	NN	CC	NN	NN	NN	CC
GBS	Lalb_Chr01_20078108	C/T	Lalb_Chr01	20078108	+	Lalb_v1	whitelupin	NA	NA	LUW	NA	NN	NN	NN	CC	NN	NN	NN	NN	NN	NN	NN	NN	NN	NN	CC	NN	NN	NN	NN	CC	TT	NN	NN	NN	CC	NN	NN	CC	NN	CC	NN	CC	CC	NN	CC	CC	CC	NN
GBS	Lalb_Chr01_20078164	C/T	Lalb_Chr01	20078164	+	Lalb_v1	whitelupin	NA	NA	LUW	NA	NN	NN	NN	NN	NN	NN	NN	NN	NN	NN	CC	NN	NN	NN	NN	CC	NN	NN	NN	NN	CC	NN	NN	NN	CC	CC	CC	CC	CC	CC	CC	CC	CC	NN	CC	CC	CC	NN
GBS	Lalb_Chr01_20081179	G/A	Lalb_Chr01	20081179	+	Lalb_v1	whitelupin	NA	NA	LUW	NA	NN	GG	NN	NN	NN	NN	NN	NN	NN	NN	NN	NN	NN	NN	NN	NN	NN	NN	NN	NN	NN	NN	NN	NN	NN	GG	GG	GG	GG	GG	NN	GG	GG	NN	GG	NN	GG	NN
GBS	Lalb_Chr01_20081442	G/A	Lalb_Chr01	20081442	+	Lalb_v1	whitelupin	NA	NA	LUW	NA	NN	NN	NN	NN	NN	NN	NN	NN	NN	NN	NN	NN	NN	NN	NN	NN	NN	NN	NN	NN	NN	NN	NN	NN	NN	NN	NN	NN	NN	NN	NN	NN	GG	NN	NN	NN	GG	NN
GBS	Lalb_Chr01_20146927	T/C	Lalb_Chr01	20146927	+	Lalb_v1	whitelupin	NA	NA	LUW	NA	TT	CC	CC	CC	CC	CC	TT	TT	TT	TT	TT	TT	TT	TT	TT	TT	TT	TT	TT	TT	CC	TT	TT	TT	NN	NN	NN	NN	NN	NN	TT	NN	NN	CC	NN	NN	NN	TT
GBS	Lalb_Chr01_20164438	T/C	Lalb_Chr01	20164438	+	Lalb_v1	whitelupin	NA	NA	LUW	NA	TT	CC	CC	CC	TT	CC	TT	TT	TT	TT	TT	TT	TT	TT	TT	TT	TT	TT	TT	TT	NN	TT	TT	TT	TT	TT	NN	NN	TT	NN	TT	TT	TT	CC	NN	NN	NN	TT
GBS	Lalb_Chr01_20164462	A/C	Lalb_Chr01	20164462	+	Lalb_v1	whitelupin	NA	NA	LUW	NA	AA	CC	CC	CC	AA	CC	AA	AA	AA	AA	AA	AA	AA	AA	AA	AA	AA	AA	AA	AA	NN	AA	AA	AA	AA	AA	NN	NN	AA	NN	AA	AA	AA	CC	NN	NN	NN	AA
GBS	Lalb_Chr01_20214957	T/C	Lalb_Chr01	20214957	+	Lalb_v1	whitelupin	NA	NA	LUW	NA	TT	NN	NN	NN	CC	NN	NN	NN	NN	NN	NN	NN	NN	NN	TT	NN	NN	NN	NN	NN	CC	NN	NN	NN	NN	NN	NN	NN	NN	NN	NN	NN	NN	NN	NN	NN	NN	NN
GBS	Lalb_Chr01_20215279	T/G	Lalb_Chr01	20215279	+	Lalb_v1	whitelupin	NA	NA	LUW	NA	TT	TT	NN	TT	NN	TT	TT	TT	NN	TT	TT	TT	TT	TT	TT	TT	TT	TT	TT	TT	NN	NN	NN	TT	NN	NN	NN	NN	TT	NN	TT	TT	NN	TT	NN	NN	NN	TT
GBS	Lalb_Chr01_20235352	A/C	Lalb_Chr01	20235352	+	Lalb_v1	whitelupin	NA	NA	LUW	NA	AA	AA	AA	AA	AA	AA	AA	AA	AA	AA	AA	AA	AA	AA	AA	AA	AA	AA	AA	AA	NN	AA	AA	AA	NN	AA	NN	NN	NN	NN	AA	AA	NN	AA	NN	NN	AA	AA
GBS	Lalb_Chr01_20235568	T/A	Lalb_Chr01	20235568	+	Lalb_v1	whitelupin	NA	NA	LUW	NA	NN	NN	NN	NN	NN	NN	NN	NN	NN	NN	NN	NN	NN	NN	NN	NN	NN	NN	NN	NN	NN	NN	NN	NN	NN	NN	NN	NN	NN	NN	NN	NN	NN	NN	NN	NN	NN	NN
GBS	Lalb_Chr01_20236489	A/G	Lalb_Chr01	20236489	+	Lalb_v1	whitelupin	NA	NA	LUW	NA	AA	AA	AA	AA	AA	AA	AA	AA	AA	AA	AA	AA	AA	AA	AA	AA	AA	AA	AA	AA	NN	AA	AA	AA	NN	NN	NN	NN	NN	NN	AA	NN	NN	AA	NN	NN	NN	AA
GBS	Lalb_Chr01_20237588	A/G	Lalb_Chr01	20237588	+	Lalb_v1	whitelupin	NA	NA	LUW	NA	AA	AA	AA	AA	AA	AA	AA	AA	AA	AA	AA	AA	AA	AA	AA	AA	AA	AA	AA	AA	NN	AA	AA	AA	AA	AA	AA	NN	AA	NN	AA	AA	NN	AA	AA	NN	NN	AA
GBS	Lalb_Chr01_20237836	A/C	Lalb_Chr01	20237836	+	Lalb_v1	whitelupin	NA	NA	LUW	NA	AA	AA	AA	AA	AA	AA	AA	AA	AA	AA	AA	AA	AA	AA	AA	AA	AA	AA	AA	AA	NN	AA	AA	AA	AA	AA	AA	NN	AA	NN	AA	AA	NN	AA	AA	NN	AA	AA
GBS	Lalb_Chr01_20321695	C/G	Lalb_Chr01	20321695	+	Lalb_v1	whitelupin	NA	NA	LUW	NA	NN	GG	GG	GG	GG	GG	NN	NN	NN	NN	NN	NN	NN	NN	NN	NN	NN	NN	NN	NN	NN	NN	NN	NN	NN	NN	NN	NN	NN	NN	NN	NN	NN	GG	NN	NN	NN	NN
GBS	Lalb_Chr01_20377605	G/C	Lalb_Chr01	20377605	+	Lalb_v1	whitelupin	NA	NA	LUW	NA	GG	GG	GG	GG	GG	GG	GG	GG	GG	GG	GG	GG	GG	GG	GG	GG	GG	GG	GG	GG	NN	GG	GG	GG	NN	NN	NN	NN	NN	NN	GG	GG	NN	GG	NN	NN	NN	GG
GBS	Lalb_Chr01_20425404	T/A	Lalb_Chr01	20425404	+	Lalb_v1	whitelupin	NA	NA	LUW	NA	TT	TT	TT	TT	TA	TT	TT	TT	TT	TT	TT	TT	TT	TT	TT	TT	TT	TT	TT	TT	NN	TT	TT	TT	TT	TT	TT	NN	TT	NN	TT	TT	TT	TT	TT	NN	NN	TT
GBS	Lalb_Chr01_20444581	A/T	Lalb_Chr01	20444581	+	Lalb_v1	whitelupin	NA	NA	LUW	NA	AA	AA	NN	AA	NN	AA	NN	AA	AA	AA	AA	AA	AA	AA	AA	AA	AA	AA	AA	AA	NN	NN	AA	NN	NN	NN	NN	NN	NN	NN	AA	NN	NN	AA	NN	NN	NN	AA
GBS	Lalb_Chr01_20444756	G/A	Lalb_Chr01	20444756	+	Lalb_v1	whitelupin	NA	NA	LUW	NA	GG	NN	NN	NN	NN	GG	NN	NN	NN	GG	GG	NN	GG	NN	NN	GG	GG	GG	GG	NN	NN	GG	GG	NN	NN	NN	NN	NN	NN	NN	GG	NN	NN	NN	NN	NN	NN	GG
GBS	Lalb_Chr01_20444779	C/T	Lalb_Chr01	20444779	+	Lalb_v1	whitelupin	NA	NA	LUW	NA	CC	CC	NN	NN	NN	CC	NN	NN	NN	CC	CC	NN	CC	NN	NN	CC	CC	CC	CC	NN	NN	CC	CC	NN	NN	NN	NN	NN	NN	NN	CC	NN	NN	NN	NN	NN	NN	CC
GBS	Lalb_Chr01_20457301	T/C	Lalb_Chr01	20457301	+	Lalb_v1	whitelupin	NA	NA	LUW	NA	NN	NN	NN	NN	NN	NN	NN	NN	NN	NN	NN	NN	NN	NN	NN	NN	NN	NN	NN	NN	NN	NN	NN	NN	TT	TT	NN	TT	TT	NN	TT	NN	TT	NN	NN	NN	NN	NN
GBS	Lalb_Chr01_20457311	A/G	Lalb_Chr01	20457311	+	Lalb_v1	whitelupin	NA	NA	LUW	NA	NN	NN	NN	NN	NN	NN	NN	NN	NN	NN	NN	NN	NN	NN	NN	NN	NN	NN	NN	NN	NN	NN	NN	NN	AA	AA	NN	NN	NN	NN	NN	NN	AA	NN	NN	NN	NN	NN
GBS	Lalb_Chr01_20517745	C/T	Lalb_Chr01	20517745	+	Lalb_v1	whitelupin	NA	NA	LUW	NA	CC	CC	CC	CC	CC	CC	CC	CC	CC	CC	CC	CC	CC	CC	CC	CC	CC	CC	CC	CC	NN	CC	CC	CC	NN	NN	NN	NN	NN	NN	CC	CC	NN	CC	CC	NN	NN	CC
GBS	Lalb_Chr01_20625415	C/T	Lalb_Chr01	20625415	+	Lalb_v1	whitelupin	NA	NA	LUW	NA	CC	CC	CC	CC	CT	CC	CC	CC	CC	CC	CC	CC	CC	CC	CC	CC	CC	CC	CC	CC	TT	CC	CC	CC	CC	CC	CC	CC	CC	CC	CC	CC	CC	CC	CC	CC	CC	CC
GBS	Lalb_Chr01_20625589	T/C	Lalb_Chr01	20625589	+	Lalb_v1	whitelupin	NA	NA	LUW	NA	TT	TT	TT	TT	TC	TT	TT	TT	TT	TT	TT	TT	TT	TT	TT	TT	TT	TT	TT	TT	NN	TT	TT	TT	NN	TT	TT	NN	TT	NN	TT	TT	NN	TT	NN	NN	TT	TT
GBS	Lalb_Chr01_20636462	G/C	Lalb_Chr01	20636462	+	Lalb_v1	whitelupin	NA	NA	LUW	NA	GG	CC	CC	CC	CC	CC	GG	GG	GG	GG	GG	GG	GG	GG	GG	GG	GG	GG	GG	GG	NN	GG	GG	GG	NN	NN	NN	NN	NN	NN	GG	GG	NN	CC	NN	NN	NN	GG
GBS	Lalb_Chr01_20636494	T/C	Lalb_Chr01	20636494	+	Lalb_v1	whitelupin	NA	NA	LUW	NA	TT	CC	CC	CC	CC	CC	TT	TT	TT	TT	TT	TT	TT	TT	TT	TT	TT	TT	TT	TT	NN	TT	TT	TT	NN	NN	NN	NN	NN	NN	TT	TT	NN	CC	NN	NN	NN	TT
GBS	Lalb_Chr01_20664114	T/A	Lalb_Chr01	20664114	+	Lalb_v1	whitelupin	NA	NA	LUW	NA	TT	TT	TT	TT	TT	TT	TT	TT	TT	TT	TT	TT	TT	TT	TT	TT	TT	TT	TT	TT	NN	TT	TT	TT	TT	TT	TT	NN	TT	NN	TT	TT	TT	TT	NN	NN	TT	TT
GBS	Lalb_Chr01_20664192	A/G	Lalb_Chr01	20664192	+	Lalb_v1	whitelupin	NA	NA	LUW	NA	AA	AA	AA	AA	AG	AA	AA	AA	AA	AA	AA	AA	AA	AA	AA	AA	AA	AA	AA	AA	GG	AA	AA	AA	AA	AA	AA	NN	NN	NN	AA	AA	AA	AA	AA	NN	AA	AA
GBS	Lalb_Chr01_20737746	C/T	Lalb_Chr01	20737746	+	Lalb_v1	whitelupin	NA	NA	LUW	NA	CC	CC	CC	CC	CC	CC	CC	CC	CC	CC	CC	CC	CC	CC	CC	CC	CC	CC	CC	CC	NN	CC	CC	CC	CC	NN	NN	NN	NN	NN	CC	CC	NN	CC	NN	NN	NN	CC
GBS	Lalb_Chr01_20737747	G/A	Lalb_Chr01	20737747	+	Lalb_v1	whitelupin	NA	NA	LUW	NA	GG	GG	GG	GG	GG	GG	GG	GG	GG	GG	GG	GG	GG	GG	GG	GG	GG	GG	GG	GG	NN	GG	GG	GG	GG	NN	NN	NN	NN	NN	GG	GG	NN	GG	NN	NN	NN	GG
GBS	Lalb_Chr01_20759475	C/T	Lalb_Chr01	20759475	+	Lalb_v1	whitelupin	NA	NA	LUW	NA	NN	NN	NN	NN	NN	NN	NN	NN	NN	NN	NN	NN	NN	NN	NN	NN	NN	CC	NN	CC	TT	CC	NN	NN	NN	NN	CC	NN	CC	NN	NN	NN	NN	NN	NN	NN	CC	NN
GBS	Lalb_Chr01_20775595	G/C	Lalb_Chr01	20775595	+	Lalb_v1	whitelupin	NA	NA	LUW	NA	GG	GG	GG	GG	GC	GG	GG	GG	GG	GG	GG	GG	GG	GG	GG	GG	GG	GG	GG	GG	CC	GG	GG	GG	GG	GG	GG	GG	GG	GG	GG	GG	GG	GG	GG	GG	GG	GG
GBS	Lalb_Chr01_20775703	C/T	Lalb_Chr01	20775703	+	Lalb_v1	whitelupin	NA	NA	LUW	NA	CC	CC	CC	CC	CT	CC	CC	CC	CC	CC	CC	CC	CC	CC	CC	CC	CC	CC	CC	CC	TT	CC	CC	CC	CC	CC	CC	CC	CC	NN	CC	CC	CC	CC	CC	NN	CC	CC
GBS	Lalb_Chr01_20775748	G/A	Lalb_Chr01	20775748	+	Lalb_v1	whitelupin	NA	NA	LUW	NA	GG	GG	GG	GG	GG	GG	GG	GG	GG	GG	GG	GG	GG	GG	GG	GG	GG	GG	GG	GG	GG	GG	GG	GG	GG	GG	GG	GG	GG	NN	GG	GG	GG	GG	GG	NN	GG	GG
GBS	Lalb_Chr01_20778735	G/A	Lalb_Chr01	20778735	+	Lalb_v1	whitelupin	NA	NA	LUW	NA	NN	NN	NN	NN	NN	NN	NN	NN	NN	NN	NN	NN	NN	NN	NN	NN	NN	NN	NN	NN	NN	NN	NN	NN	NN	NN	NN	NN	GG	NN	NN	GG	NN	NN	NN	NN	NN	NN
GBS	Lalb_Chr01_20886158	A/G	Lalb_Chr01	20886158	+	Lalb_v1	whitelupin	NA	NA	LUW	NA	AA	AA	AA	AA	AA	AA	AA	AA	AA	AA	AA	AA	AA	AA	AA	AA	AA	AA	AA	AA	AA	AA	AA	AA	AA	AA	AA	AA	AA	AA	AA	AA	AA	AA	AA	AA	AA	AA
GBS	Lalb_Chr01_20886272	G/A	Lalb_Chr01	20886272	+	Lalb_v1	whitelupin	NA	NA	LUW	NA	GG	GG	GG	GG	GG	GG	GG	GG	GG	GG	GG	GG	GG	GG	GG	GG	GG	GG	GG	GG	NN	GG	GG	GG	NN	NN	GG	NN	GG	NN	GG	GG	GG	GG	GG	NN	GG	GG
GBS	Lalb_Chr01_20907293	G/A	Lalb_Chr01	20907293	+	Lalb_v1	whitelupin	NA	NA	LUW	NA	NN	NN	NN	NN	GG	NN	NN	NN	NN	NN	NN	NN	NN	NN	NN	NN	NN	NN	NN	NN	NN	NN	NN	NN	NN	NN	NN	NN	GG	NN	NN	NN	NN	NN	NN	NN	NN	NN
GBS	Lalb_Chr01_20921106	C/T	Lalb_Chr01	20921106	+	Lalb_v1	whitelupin	NA	NA	LUW	NA	NN	NN	NN	NN	NN	TT	NN	NN	NN	NN	NN	NN	NN	NN	NN	NN	NN	NN	CC	NN	NN	NN	NN	NN	NN	NN	NN	NN	NN	NN	NN	NN	NN	NN	NN	NN	NN	NN
GBS	Lalb_Chr01_20923383	A/T	Lalb_Chr01	20923383	+	Lalb_v1	whitelupin	NA	NA	LUW	NA	AA	AA	AA	AA	AA	AA	AA	AA	AA	AA	AA	AA	AA	AA	AA	AA	AA	AA	AA	AA	NN	AA	AA	AA	AA	AA	AA	AA	AA	NN	AA	AA	AA	AA	AA	NN	AA	AA
GBS	Lalb_Chr01_20923410	G/C	Lalb_Chr01	20923410	+	Lalb_v1	whitelupin	NA	NA	LUW	NA	GG	GG	GG	GG	GG	GG	GG	GG	GG	GG	GG	GG	GG	GG	GG	GG	GG	GG	GG	GG	NN	GG	GG	GG	GG	GG	GG	GG	GG	NN	GG	GG	GG	GG	GG	NN	GG	GG
GBS	Lalb_Chr01_20923457	C/A	Lalb_Chr01	20923457	+	Lalb_v1	whitelupin	NA	NA	LUW	NA	CC	CC	CC	CC	CC	CC	CC	CC	CC	CC	CC	CC	CC	CC	CC	CC	CC	CC	CC	CC	CC	CC	CC	CC	CC	CC	CC	CC	CC	CC	CC	CC	CC	CC	CC	CC	CC	CC
GBS	Lalb_Chr01_20929717	T/C	Lalb_Chr01	20929717	+	Lalb_v1	whitelupin	NA	NA	LUW	NA	NN	TT	NN	NN	NN	NN	NN	NN	NN	NN	NN	NN	NN	NN	NN	NN	NN	NN	NN	NN	NN	NN	NN	NN	NN	NN	NN	NN	NN	NN	NN	NN	NN	NN	NN	NN	NN	NN
GBS	Lalb_Chr01_20939870	A/G	Lalb_Chr01	20939870	+	Lalb_v1	whitelupin	NA	NA	LUW	NA	AA	GG	GG	NN	AG	GG	AA	AA	AA	AA	AA	AA	AA	AA	AA	AA	AA	AA	AA	AA	AA	AA	AA	AA	AA	NN	AA	NN	AA	NN	AA	AA	AA	GG	AA	NN	NN	AA
GBS	Lalb_Chr01_20944809	T/A	Lalb_Chr01	20944809	+	Lalb_v1	whitelupin	NA	NA	LUW	NA	TT	TT	TT	TT	TT	TT	TT	TT	TT	TT	TT	TT	TT	TT	TT	TT	TT	TT	TT	TT	TT	TT	TT	TT	TT	TT	TT	NN	TT	TT	TT	TT	TT	TT	TT	NN	TT	TT
GBS	Lalb_Chr01_20948000	A/C	Lalb_Chr01	20948000	+	Lalb_v1	whitelupin	NA	NA	LUW	NA	AA	CC	CC	CC	AC	CC	AA	AA	AA	AA	AA	AA	AA	AA	AA	AA	AA	AA	AA	AA	NN	AA	AA	AA	AA	AA	AA	NN	AA	NN	AA	AA	NN	CC	AA	NN	AA	AA
GBS	Lalb_Chr01_20948238	T/A	Lalb_Chr01	20948238	+	Lalb_v1	whitelupin	NA	NA	LUW	NA	NN	NN	NN	NN	NN	NN	NN	NN	NN	NN	NN	NN	NN	NN	NN	NN	NN	NN	TT	NN	NN	NN	NN	NN	TT	NN	NN	NN	TT	NN	NN	NN	TT	NN	NN	NN	TT	NN
GBS	Lalb_Chr01_20956651	A/C	Lalb_Chr01	20956651	+	Lalb_v1	whitelupin	NA	NA	LUW	NA	AA	CC	CC	CC	AC	CC	AA	AA	AA	AA	AA	AA	AA	AA	AA	AA	AA	AA	AA	AA	AA	AA	AA	AA	NN	AA	AA	NN	AA	NN	AA	AA	AA	CC	NN	NN	AA	AA
GBS	Lalb_Chr01_20956779	C/T	Lalb_Chr01	20956779	+	Lalb_v1	whitelupin	NA	NA	LUW	NA	CC	TT	TT	TT	CT	TT	CC	CC	CC	CC	CC	CC	CC	CC	CC	CC	CC	CC	CC	CC	NN	CC	CC	CC	CC	NN	CC	NN	CC	NN	CC	CC	NN	TT	NN	NN	NN	CC
GBS	Lalb_Chr01_20956886	T/A	Lalb_Chr01	20956886	+	Lalb_v1	whitelupin	NA	NA	LUW	NA	TT	AA	AA	AA	TA	AA	TT	TT	TT	TT	TT	TT	TT	TT	TT	TT	TT	TT	TT	TT	NN	TT	TT	TT	TT	TT	NN	NN	NN	NN	TT	NN	TT	AA	NN	NN	TT	TT
GBS	Lalb_Chr01_20973722	G/A	Lalb_Chr01	20973722	+	Lalb_v1	whitelupin	NA	NA	LUW	NA	GG	NN	AA	AA	NN	NN	GG	NN	GG	GG	GG	GG	GG	NN	GG	GG	GG	GG	GG	NN	NN	GG	NN	NN	NN	NN	NN	NN	NN	NN	GG	NN	NN	NN	NN	NN	NN	GG
GBS	Lalb_Chr01_20982320	T/G	Lalb_Chr01	20982320	+	Lalb_v1	whitelupin	NA	NA	LUW	NA	TT	TT	TT	TT	TT	TT	TT	TT	TT	TT	TT	TT	TT	TT	TT	TT	TT	TT	TT	TT	NN	TT	TT	TT	TT	TT	TT	NN	TT	NN	TT	TT	NN	TT	NN	NN	TT	TT
GBS	Lalb_Chr01_21014185	C/T	Lalb_Chr01	21014185	+	Lalb_v1	whitelupin	NA	NA	LUW	NA	CC	CC	CC	CC	CC	CC	CC	CC	CC	CC	CC	CC	CC	CC	CC	CC	CC	CC	CC	CC	NN	CC	CC	CC	NN	NN	NN	NN	CC	NN	CC	CC	CC	CC	NN	NN	NN	CC
GBS	Lalb_Chr01_21014405	G/C	Lalb_Chr01	21014405	+	Lalb_v1	whitelupin	NA	NA	LUW	NA	GG	GG	GG	GG	GG	GG	GG	GG	GG	GG	GG	GG	GG	GG	GG	GG	GG	GG	GG	GG	NN	GG	GG	GG	GG	GG	NN	NN	GG	NN	GG	GG	NN	GG	NN	NN	GG	GG
GBS	Lalb_Chr01_21014551	G/T	Lalb_Chr01	21014551	+	Lalb_v1	whitelupin	NA	NA	LUW	NA	GG	GG	GG	GG	GG	GG	GG	GG	GG	GG	GG	GG	GG	GG	GG	GG	GG	GG	GG	GG	NN	GG	GG	GG	NN	NN	NN	NN	GG	NN	GG	GG	NN	GG	NN	NN	NN	GG
GBS	Lalb_Chr01_21017858	G/A	Lalb_Chr01	21017858	+	Lalb_v1	whitelupin	NA	NA	LUW	NA	GG	GG	GG	GG	GG	GG	GG	GG	GG	GG	GG	GG	GG	GG	GG	GG	GG	GG	GG	GG	NN	GG	GG	GG	NN	NN	NN	NN	NN	NN	GG	NN	NN	GG	NN	NN	NN	GG
GBS	Lalb_Chr01_21029057	T/A	Lalb_Chr01	21029057	+	Lalb_v1	whitelupin	NA	NA	LUW	NA	TA	TT	TT	TT	TA	TT	NN	TT	TT	TT	TT	TT	TT	TT	TT	TT	TT	TT	TT	TT	NN	TT	TT	TT	NN	NN	NN	NN	NN	NN	TT	NN	NN	TT	NN	NN	NN	TT
GBS	Lalb_Chr01_21040168	G/T	Lalb_Chr01	21040168	+	Lalb_v1	whitelupin	NA	NA	LUW	NA	NN	GG	GT	GG	GT	GG	GG	GG	GG	GT	GG	GG	GG	GG	GT	GG	GG	GG	GG	GG	NN	GT	GG	GG	NN	NN	NN	NN	GG	NN	GG	NN	NN	GG	NN	NN	NN	GG
GBS	Lalb_Chr01_21040235	C/A	Lalb_Chr01	21040235	+	Lalb_v1	whitelupin	NA	NA	LUW	NA	CC	CC	CC	CC	CC	CC	CC	CC	CC	CC	CC	CC	CC	CC	CC	CC	CC	CC	CA	CC	NN	CC	CC	CC	NN	CC	NN	NN	CC	NN	CC	CC	NN	CC	CC	NN	NN	CA
GBS	Lalb_Chr01_21073617	G/A	Lalb_Chr01	21073617	+	Lalb_v1	whitelupin	NA	NA	LUW	NA	GG	GG	GG	GG	NN	GG	GG	NN	GG	GG	NN	NN	NN	GG	GG	GG	GG	GG	GG	GG	NN	GG	GG	NN	NN	NN	NN	NN	NN	NN	NN	NN	NN	NN	NN	NN	NN	GG
GBS	Lalb_Chr01_21073627	G/A	Lalb_Chr01	21073627	+	Lalb_v1	whitelupin	NA	NA	LUW	NA	GG	GG	GG	GG	NN	GG	GG	NN	GG	GG	NN	NN	NN	GG	GG	GG	GG	GG	GG	GG	NN	GG	GG	NN	NN	NN	NN	NN	NN	NN	NN	NN	NN	NN	NN	NN	NN	GG
GBS	Lalb_Chr01_21073790	C/T	Lalb_Chr01	21073790	+	Lalb_v1	whitelupin	NA	NA	LUW	NA	TT	CC	NN	CC	CC	CC	CC	CC	NN	CC	CC	CC	CC	CC	NN	CC	CC	NN	CC	CC	CC	CC	CC	NN	CC	CC	CC	CC	CC	CC	CC	CC	CC	NN	CC	CC	CC	CC
GBS	Lalb_Chr01_21073799	G/A	Lalb_Chr01	21073799	+	Lalb_v1	whitelupin	NA	NA	LUW	NA	GG	GG	NN	GG	GA	GG	GG	GG	NN	GG	GG	GG	GG	GG	NN	GG	GG	NN	GG	GG	AA	GG	GG	NN	GG	GG	GG	GG	GG	GG	GG	GG	GG	NN	GG	GG	GG	GG
GBS	Lalb_Chr01_21073810	C/T	Lalb_Chr01	21073810	+	Lalb_v1	whitelupin	NA	NA	LUW	NA	CC	CC	NN	CC	CC	CC	CC	CC	NN	CC	CC	CC	CC	CC	NN	CC	CC	NN	CC	CC	CC	CC	CC	NN	CC	CC	CC	CC	CC	CC	CC	CC	CC	NN	CC	CC	CC	CC
GBS	Lalb_Chr01_21208921	A/G	Lalb_Chr01	21208921	+	Lalb_v1	whitelupin	NA	NA	LUW	NA	NN	NN	NN	NN	NN	NN	NN	NN	NN	NN	NN	NN	NN	NN	NN	NN	NN	NN	NN	NN	AA	NN	NN	NN	AA	AA	AA	AA	AA	AA	NN	AA	AA	NN	AA	AA	AA	AA
GBS	Lalb_Chr01_21209028	C/T	Lalb_Chr01	21209028	+	Lalb_v1	whitelupin	NA	NA	LUW	NA	CC	CC	NN	CC	CC	CC	CC	CC	CC	CC	CC	CC	CC	CC	CC	CC	NN	CC	CC	CC	NN	CC	CC	CC	CC	CC	CC	CC	CC	CC	CC	CC	CC	CC	CC	CC	CC	CC
GBS	Lalb_Chr01_21214380	G/A	Lalb_Chr01	21214380	+	Lalb_v1	whitelupin	NA	NA	LUW	NA	NN	NN	GG	NN	GG	NN	NN	GG	NN	GG	NN	GG	NN	NN	NN	GG	GG	GG	GG	GG	NN	NN	NN	NN	NN	NN	NN	NN	NN	NN	GG	NN	NN	GG	NN	NN	NN	NN
GBS	Lalb_Chr01_21229828	A/G	Lalb_Chr01	21229828	+	Lalb_v1	whitelupin	NA	NA	LUW	NA	NN	NN	AA	AA	NN	AA	NN	NN	NN	AA	NN	NN	AA	AA	NN	AA	AA	AA	AA	NN	AA	NN	NN	NN	NN	AA	NN	AA	AA	AA	AA	AA	AA	NN	AA	AA	AA	AA
GBS	Lalb_Chr01_21229870	A/G	Lalb_Chr01	21229870	+	Lalb_v1	whitelupin	NA	NA	LUW	NA	NN	NN	NN	AA	NN	NN	NN	NN	NN	AA	NN	NN	NN	NN	NN	NN	NN	NN	NN	NN	NN	NN	NN	NN	NN	AA	AA	AA	AA	AA	NN	AA	AA	NN	NN	NN	NN	NN
GBS	Lalb_Chr01_21270346	G/A	Lalb_Chr01	21270346	+	Lalb_v1	whitelupin	NA	NA	LUW	NA	GG	NN	NN	GG	NN	GG	GG	GG	GG	GG	GG	GG	NN	GG	GG	NN	GG	GG	GG	GG	NN	GG	GG	GG	NN	NN	NN	NN	NN	NN	GG	NN	NN	GG	NN	NN	NN	GG
GBS	Lalb_Chr01_21270387	C/T	Lalb_Chr01	21270387	+	Lalb_v1	whitelupin	NA	NA	LUW	NA	NN	NN	NN	NN	NN	NN	NN	NN	NN	NN	NN	NN	NN	NN	CC	NN	NN	NN	CC	NN	NN	CC	NN	NN	NN	NN	NN	NN	NN	NN	NN	NN	NN	NN	NN	NN	NN	CC
GBS	Lalb_Chr01_21270503	A/C	Lalb_Chr01	21270503	+	Lalb_v1	whitelupin	NA	NA	LUW	NA	AA	NN	AA	AA	AA	AA	AA	AA	AA	AA	AA	AA	AA	AA	AA	AA	AA	NN	AA	AA	NN	AA	AA	AA	NN	AA	AA	NN	AA	NN	AA	AA	NN	AA	NN	NN	NN	AA
GBS	Lalb_Chr01_21275596	C/T	Lalb_Chr01	21275596	+	Lalb_v1	whitelupin	NA	NA	LUW	NA	NN	CC	NN	NN	CC	CC	NN	CC	CC	CC	CC	NN	CC	CC	CC	CC	CC	CC	CC	CC	CC	CC	NN	CC	CC	CC	CC	CC	CC	CC	CC	CC	CC	NN	CC	CC	CC	CC
GBS	Lalb_Chr01_21308058	C/A	Lalb_Chr01	21308058	+	Lalb_v1	whitelupin	NA	NA	LUW	NA	CC	CC	CC	CC	CC	CC	CC	CC	CC	CC	CC	CC	CC	CC	CC	CC	CC	CC	CC	CC	CC	CC	CC	CC	CC	CC	CC	CC	CC	CC	CC	CC	CC	CC	CC	CC	CC	CC
GBS	Lalb_Chr01_21308118	C/G	Lalb_Chr01	21308118	+	Lalb_v1	whitelupin	NA	NA	LUW	NA	CC	CC	NN	CC	CC	CC	NN	CC	NN	CC	CC	CC	CC	NN	CC	CC	CC	CC	CC	CC	CC	NN	NN	CC	CC	CC	CC	CC	CC	CC	CC	CC	CC	CC	NN	CC	CC	CC
GBS	Lalb_Chr01_21308122	C/G	Lalb_Chr01	21308122	+	Lalb_v1	whitelupin	NA	NA	LUW	NA	CC	CC	NN	CC	CC	CC	NN	CC	NN	CC	CC	CC	CC	NN	CC	CC	CC	CC	CC	CC	CC	NN	NN	CC	CC	CC	CC	CC	CC	CC	CC	CC	CC	CC	CC	CC	CC	CC
GBS	Lalb_Chr01_21312605	T/C	Lalb_Chr01	21312605	+	Lalb_v1	whitelupin	NA	NA	LUW	NA	TT	TT	TT	TT	TT	TT	TT	TT	TT	TT	TT	TT	TT	TT	TT	TT	TT	TT	TT	TT	TT	TT	TT	TT	TT	TT	TT	TT	TT	TT	TT	TT	TT	TT	TT	TT	TT	TT
GBS	Lalb_Chr01_21312964	C/T	Lalb_Chr01	21312964	+	Lalb_v1	whitelupin	NA	NA	LUW	NA	NN	NN	NN	NN	NN	NN	NN	NN	CC	NN	CC	CC	NN	CC	NN	NN	NN	NN	CC	CC	NN	CC	NN	NN	NN	NN	NN	NN	NN	NN	CC	NN	NN	NN	NN	NN	NN	CC
GBS	Lalb_Chr01_21368172	G/C	Lalb_Chr01	21368172	+	Lalb_v1	whitelupin	NA	NA	LUW	NA	GG	GG	GG	GG	GG	GG	GG	GG	GG	GG	GG	GG	GG	GG	GG	GG	GG	GG	GG	GG	NN	GG	GG	GG	NN	NN	GG	NN	GG	NN	GG	NN	NN	GG	NN	NN	NN	GG
GBS	Lalb_Chr01_21372007	A/C	Lalb_Chr01	21372007	+	Lalb_v1	whitelupin	NA	NA	LUW	NA	AA	AA	NN	AA	AA	AA	AA	AA	AA	AA	AA	AA	AA	AA	AA	AA	AA	AA	AA	AA	AA	AA	AA	AA	AA	AA	AA	AA	AA	AA	AA	AA	AA	AA	AA	AA	AA	AA
GBS	Lalb_Chr01_21472704	G/A	Lalb_Chr01	21472704	+	Lalb_v1	whitelupin	NA	NA	LUW	NA	GG	GG	GG	GG	GG	GG	GG	GG	GG	GG	GG	GG	GG	GG	GG	GG	GG	GG	GG	GG	NN	GG	GG	GG	GG	GG	GG	GG	GG	GG	GG	GG	GG	GG	GG	GG	GG	GG
GBS	Lalb_Chr01_21472801	G/A	Lalb_Chr01	21472801	+	Lalb_v1	whitelupin	NA	NA	LUW	NA	GG	GG	GG	GG	GA	GG	GG	GG	GG	GG	GG	GG	GG	GG	GG	GG	GG	GG	GG	GG	NN	GG	GG	GG	NN	GG	NN	NN	NN	NN	GG	GG	NN	GG	GG	NN	NN	GG
GBS	Lalb_Chr01_21473552	T/C	Lalb_Chr01	21473552	+	Lalb_v1	whitelupin	NA	NA	LUW	NA	TT	TT	TT	TT	TT	TT	TT	TT	TT	TT	TT	TT	TT	TT	TT	TT	TT	TT	TT	TT	TT	TT	TT	TT	TT	TT	TT	NN	TT	TT	TT	TT	TT	TT	TT	NN	TT	TT
GBS	Lalb_Chr01_21473571	G/A	Lalb_Chr01	21473571	+	Lalb_v1	whitelupin	NA	NA	LUW	NA	GG	GG	GG	GG	GA	GG	GG	GG	GG	GG	GG	GG	GG	GG	GG	GG	GG	GG	GG	GG	AA	GG	GG	GG	GG	GG	GG	NN	GG	GG	GG	GG	GG	GG	GG	NN	GG	GG
GBS	Lalb_Chr01_21486728	T/G	Lalb_Chr01	21486728	+	Lalb_v1	whitelupin	NA	NA	LUW	NA	TT	TT	TT	TT	TG	TT	TT	TT	TT	TT	TT	TT	TT	TT	TT	TT	TT	TT	TT	TT	GG	TT	TT	TT	TT	TT	TT	TT	TT	NN	TT	TT	TT	TT	TT	TT	TT	TT
GBS	Lalb_Chr01_21487152	A/C	Lalb_Chr01	21487152	+	Lalb_v1	whitelupin	NA	NA	LUW	NA	NN	AA	NN	AA	NN	AA	AA	NN	AA	AA	AA	AA	AA	AA	AA	AA	AA	AA	AA	AA	NN	AA	NN	NN	NN	NN	NN	NN	NN	NN	AA	NN	NN	NN	NN	NN	NN	AA
GBS	Lalb_Chr01_21487173	T/G	Lalb_Chr01	21487173	+	Lalb_v1	whitelupin	NA	NA	LUW	NA	NN	TT	NN	TT	NN	TT	TT	NN	TT	TT	TT	TT	TT	TT	TT	TT	TT	TT	TT	TT	NN	TT	NN	NN	NN	NN	NN	NN	NN	NN	TT	NN	NN	NN	NN	NN	NN	TT
GBS	Lalb_Chr01_21511187	T/G	Lalb_Chr01	21511187	+	Lalb_v1	whitelupin	NA	NA	LUW	NA	TT	NN	TT	TT	TG	TT	TT	TT	TT	TT	TT	TT	TT	TT	TT	TT	TT	TT	TT	TT	NN	TT	TT	NN	TT	NN	NN	NN	TT	NN	TT	TT	NN	TT	TT	NN	TT	TT
GBS	Lalb_Chr01_21511309	G/A	Lalb_Chr01	21511309	+	Lalb_v1	whitelupin	NA	NA	LUW	NA	GG	GG	GG	GG	GG	GG	NN	GG	GG	GG	NN	GG	GG	GG	GG	GG	GG	NN	GG	GG	NN	GG	GG	GG	NN	NN	NN	NN	NN	NN	GG	NN	NN	NN	NN	NN	NN	GG
GBS	Lalb_Chr01_21511325	A/G	Lalb_Chr01	21511325	+	Lalb_v1	whitelupin	NA	NA	LUW	NA	AA	AA	AA	AA	AA	AA	NN	AA	AA	AA	NN	AA	AA	AA	AA	AA	AA	NN	AA	AA	NN	AA	AA	AA	NN	NN	NN	NN	NN	NN	AA	NN	NN	NN	NN	NN	NN	AA
GBS	Lalb_Chr01_21546273	C/T	Lalb_Chr01	21546273	+	Lalb_v1	whitelupin	NA	NA	LUW	NA	NN	NN	NN	NN	NN	NN	NN	NN	NN	NN	NN	NN	NN	NN	NN	NN	NN	NN	NN	NN	NN	NN	NN	NN	NN	NN	NN	CC	NN	CC	NN	CC	NN	NN	CC	NN	CC	NN
GBS	Lalb_Chr01_21546308	C/T	Lalb_Chr01	21546308	+	Lalb_v1	whitelupin	NA	NA	LUW	NA	NN	NN	NN	NN	NN	NN	NN	NN	NN	NN	NN	NN	NN	NN	NN	NN	NN	NN	NN	NN	NN	NN	NN	NN	NN	NN	NN	CC	CC	CC	NN	CC	CC	NN	CC	NN	CC	NN
GBS	Lalb_Chr01_21559777	T/C	Lalb_Chr01	21559777	+	Lalb_v1	whitelupin	NA	NA	LUW	NA	NN	NN	NN	NN	NN	NN	NN	NN	NN	NN	NN	NN	NN	NN	NN	NN	NN	NN	NN	NN	CC	NN	NN	NN	NN	NN	TT	TT	NN	NN	NN	TT	NN	NN	TT	TT	TT	NN
GBS	Lalb_Chr01_21559837	T/G	Lalb_Chr01	21559837	+	Lalb_v1	whitelupin	NA	NA	LUW	NA	NN	NN	NN	NN	NN	NN	NN	NN	NN	NN	NN	NN	NN	NN	NN	NN	NN	NN	NN	NN	NN	NN	NN	NN	NN	NN	NN	NN	NN	NN	NN	TT	NN	NN	TT	TT	TT	NN
GBS	Lalb_Chr01_21559948	G/T	Lalb_Chr01	21559948	+	Lalb_v1	whitelupin	NA	NA	LUW	NA	NN	NN	NN	NN	NN	NN	NN	NN	NN	NN	NN	NN	NN	NN	NN	NN	NN	NN	NN	NN	TT	NN	NN	NN	NN	NN	GG	GG	GG	GG	NN	GG	NN	NN	GG	NN	GG	NN
GBS	Lalb_Chr01_21583051	C/T	Lalb_Chr01	21583051	+	Lalb_v1	whitelupin	NA	NA	LUW	NA	NN	NN	NN	NN	CC	NN	CC	NN	CC	CC	CC	CC	NN	NN	CC	CC	CC	CC	CC	NN	CC	CC	NN	CC	CC	NN	NN	NN	NN	CC	CC	NN	CC	CC	NN	NN	NN	CC
GBS	Lalb_Chr01_21583092	A/G	Lalb_Chr01	21583092	+	Lalb_v1	whitelupin	NA	NA	LUW	NA	NN	NN	NN	NN	AA	NN	AA	NN	AA	AA	AA	AA	NN	NN	AA	AA	AA	AA	AA	NN	AA	AA	NN	AA	AA	NN	NN	NN	NN	AA	AA	NN	AA	AA	NN	NN	NN	AA
GBS	Lalb_Chr01_21593043	G/T	Lalb_Chr01	21593043	+	Lalb_v1	whitelupin	NA	NA	LUW	NA	NN	NN	NN	NN	NN	NN	NN	NN	NN	NN	NN	NN	NN	NN	NN	NN	NN	NN	NN	NN	GG	NN	NN	NN	NN	NN	NN	GG	NN	NN	NN	GG	GG	NN	NN	NN	GG	NN
GBS	Lalb_Chr01_21637491	G/A	Lalb_Chr01	21637491	+	Lalb_v1	whitelupin	NA	NA	LUW	NA	GG	GG	GG	GG	GG	GG	GG	GG	GG	GG	GG	GG	GG	GG	GG	GG	GG	GG	GG	GG	NN	GG	GG	GG	GG	GG	GG	GG	GG	NN	GG	GG	GG	GG	NN	NN	NN	GG
GBS	Lalb_Chr01_21661263	C/T	Lalb_Chr01	21661263	+	Lalb_v1	whitelupin	NA	NA	LUW	NA	NN	NN	NN	CC	NN	NN	CC	NN	NN	NN	NN	NN	CC	NN	NN	NN	NN	NN	NN	NN	NN	NN	NN	NN	NN	NN	NN	NN	NN	NN	CC	NN	NN	NN	CC	NN	CC	CC
GBS	Lalb_Chr01_21661280	G/A	Lalb_Chr01	21661280	+	Lalb_v1	whitelupin	NA	NA	LUW	NA	NN	NN	NN	GG	NN	NN	GG	NN	NN	NN	NN	NN	GG	NN	NN	NN	NN	NN	NN	NN	NN	NN	NN	NN	NN	NN	NN	NN	NN	NN	GG	NN	NN	NN	GG	NN	GG	GG
GBS	Lalb_Chr01_21661309	C/T	Lalb_Chr01	21661309	+	Lalb_v1	whitelupin	NA	NA	LUW	NA	NN	NN	NN	CC	NN	NN	CC	NN	NN	NN	NN	NN	CC	NN	NN	NN	NN	NN	NN	NN	NN	NN	NN	NN	NN	NN	NN	NN	NN	NN	CC	NN	NN	NN	CC	NN	CC	CC
GBS	Lalb_Chr01_21661318	C/G	Lalb_Chr01	21661318	+	Lalb_v1	whitelupin	NA	NA	LUW	NA	NN	NN	NN	CC	NN	NN	CC	NN	NN	NN	NN	NN	CC	NN	NN	NN	NN	NN	CC	NN	NN	CC	NN	NN	NN	NN	NN	NN	NN	NN	CC	NN	NN	NN	NN	NN	CC	CC
GBS	Lalb_Chr01_21661363	T/A	Lalb_Chr01	21661363	+	Lalb_v1	whitelupin	NA	NA	LUW	NA	NN	TT	NN	NN	NN	NN	NN	NN	NN	NN	NN	NN	TT	NN	NN	NN	NN	NN	NN	NN	AA	NN	NN	TT	TT	TT	TT	TT	TT	TT	NN	TT	TT	NN	TT	TT	TT	TT
GBS	Lalb_Chr01_21661381	C/T	Lalb_Chr01	21661381	+	Lalb_v1	whitelupin	NA	NA	LUW	NA	NN	CC	NN	NN	NN	NN	NN	NN	NN	NN	NN	NN	CC	NN	NN	NN	NN	NN	NN	NN	CC	NN	NN	CC	CC	CC	CC	CC	CC	CC	NN	CC	CC	NN	CC	CC	CC	CC
GBS	Lalb_Chr01_21663117	C/T	Lalb_Chr01	21663117	+	Lalb_v1	whitelupin	NA	NA	LUW	NA	NN	NN	NN	CC	NN	NN	NN	NN	NN	NN	NN	NN	NN	NN	NN	NN	NN	NN	NN	NN	NN	NN	NN	NN	CC	CC	CC	CC	NN	CC	NN	CC	CC	NN	CC	CC	CC	CC
GBS	Lalb_Chr01_21676586	C/T	Lalb_Chr01	21676586	+	Lalb_v1	whitelupin	NA	NA	LUW	NA	CC	NN	CC	CC	CT	CC	NN	NN	CC	CC	NN	CC	CC	CC	CC	CC	CC	CC	CC	CC	TT	NN	CC	CC	CC	CC	CC	CC	CC	CC	NN	CC	CC	NN	CC	CC	CC	CC
GBS	Lalb_Chr01_21676722	A/G	Lalb_Chr01	21676722	+	Lalb_v1	whitelupin	NA	NA	LUW	NA	AA	NN	AA	NN	NN	AA	AA	NN	AA	NN	NN	AA	NN	AA	AA	AA	AA	AA	AA	AA	NN	AA	AA	AA	NN	AA	NN	NN	NN	NN	AA	NN	NN	AA	NN	NN	NN	AA
GBS	Lalb_Chr01_21677013	A/C	Lalb_Chr01	21677013	+	Lalb_v1	whitelupin	NA	NA	LUW	NA	AA	AA	AA	AA	AA	AA	AA	AA	AA	AA	AA	AA	AA	AA	AA	AA	AA	AA	AA	AA	AA	AA	AA	AA	AA	AA	AA	AA	AA	AA	AA	AA	AA	AA	AA	AA	AA	AA
GBS	Lalb_Chr01_21688960	G/A	Lalb_Chr01	21688960	+	Lalb_v1	whitelupin	NA	NA	LUW	NA	GG	GG	GG	GG	GG	GG	GG	GG	GG	GG	GG	GG	GG	GG	GG	GG	GG	GG	GG	GG	NN	GG	GG	GG	NN	NN	NN	NN	NN	NN	GG	GG	NN	GG	NN	NN	NN	GG
GBS	Lalb_Chr01_21693603	C/T	Lalb_Chr01	21693603	+	Lalb_v1	whitelupin	NA	NA	LUW	NA	NN	NN	NN	NN	NN	NN	NN	NN	NN	NN	NN	NN	NN	NN	NN	NN	NN	NN	NN	NN	NN	NN	NN	NN	CC	NN	NN	NN	NN	NN	NN	NN	NN	NN	NN	NN	NN	NN
GBS	Lalb_Chr01_21773365	T/G	Lalb_Chr01	21773365	+	Lalb_v1	whitelupin	NA	NA	LUW	NA	TT	TT	TT	TT	TT	TT	TT	TT	TT	TT	TT	TT	TT	TT	TT	TT	TT	TT	TT	TT	NN	TT	TT	TT	TT	TT	TT	NN	TT	TT	TT	TT	TT	TT	TT	NN	TT	TT
GBS	Lalb_Chr01_21833251	C/A	Lalb_Chr01	21833251	+	Lalb_v1	whitelupin	NA	NA	LUW	NA	NN	NN	NN	AA	NN	AA	CC	NN	NN	CC	CC	CC	CC	CC	NN	CC	CC	CC	CC	CC	NN	CC	CC	CC	NN	NN	NN	NN	NN	NN	CC	NN	NN	CC	NN	NN	NN	NN
GBS	Lalb_Chr01_21843126	A/G	Lalb_Chr01	21843126	+	Lalb_v1	whitelupin	NA	NA	LUW	NA	AA	AA	AA	AA	AA	AA	AA	AA	AA	AA	AA	AA	AA	AA	AA	AA	AA	AA	AA	AA	AA	AA	AA	AA	AA	AA	AA	AA	AA	AA	AA	AA	AA	AA	AA	NN	AA	AA
GBS	Lalb_Chr01_21911420	G/A	Lalb_Chr01	21911420	+	Lalb_v1	whitelupin	NA	NA	LUW	NA	GG	NN	AA	AA	NN	AA	NN	GG	NN	GG	GG	NN	GG	NN	GG	GG	NN	GG	GG	GG	NN	GG	GG	NN	NN	NN	NN	NN	NN	NN	NN	NN	NN	NN	NN	NN	NN	GG
GBS	Lalb_Chr01_21911647	C/T	Lalb_Chr01	21911647	+	Lalb_v1	whitelupin	NA	NA	LUW	NA	CC	NN	TT	TT	CT	NN	CC	NN	CC	NN	NN	CC	NN	CC	NN	NN	CC	NN	CC	CC	CC	NN	CC	NN	CC	CC	CC	CC	CC	CC	CC	CC	CC	NN	CC	CC	CC	CC
GBS	Lalb_Chr01_21911713	C/T	Lalb_Chr01	21911713	+	Lalb_v1	whitelupin	NA	NA	LUW	NA	CC	TT	TT	TT	CT	TT	CC	CC	CC	CC	CC	CC	CC	CC	CC	CC	CC	CC	CC	CC	NN	CC	CC	CC	CC	CC	CC	NN	CC	CC	CC	CC	CC	CC	CC	NN	NN	CC
GBS	Lalb_Chr01_21911723	C/T	Lalb_Chr01	21911723	+	Lalb_v1	whitelupin	NA	NA	LUW	NA	CC	TT	TT	TT	CT	TT	CC	CC	CC	CC	CC	CC	CC	CC	CC	CC	CC	CC	CC	CC	NN	CC	CC	CC	CC	CC	CC	NN	CC	CC	CC	CC	CC	CC	NN	NN	NN	CC
GBS	Lalb_Chr01_21912013	C/T	Lalb_Chr01	21912013	+	Lalb_v1	whitelupin	NA	NA	LUW	NA	NN	TT	TT	TT	CT	TT	NN	NN	NN	CC	NN	NN	NN	NN	NN	NN	NN	CC	CC	CC	NN	NN	NN	NN	NN	NN	NN	NN	NN	NN	CC	NN	NN	CC	NN	NN	NN	NN
GBS	Lalb_Chr01_21912122	A/T	Lalb_Chr01	21912122	+	Lalb_v1	whitelupin	NA	NA	LUW	NA	AA	TT	TT	TT	AT	TT	AA	AA	AA	AA	AA	AA	AA	AA	AA	AA	AA	AA	AA	AA	NN	AA	AA	AA	AA	AA	AA	NN	AA	NN	AA	AA	NN	AA	AA	NN	AA	AA
GBS	Lalb_Chr01_21912139	G/A	Lalb_Chr01	21912139	+	Lalb_v1	whitelupin	NA	NA	LUW	NA	GG	AA	AA	AA	GA	AA	GG	GG	GG	GG	GG	GG	GG	GG	GG	GG	GG	GG	GG	GG	NN	GG	GG	GG	GG	GG	GG	NN	GG	NN	GG	GG	NN	GG	GG	NN	GG	GG
GBS	Lalb_Chr01_21912414	G/A	Lalb_Chr01	21912414	+	Lalb_v1	whitelupin	NA	NA	LUW	NA	GG	AA	AA	AA	GA	AA	GG	GG	GG	GG	GG	GG	GG	GG	GG	GG	GG	GG	GG	GG	NN	GG	GG	GG	NN	NN	NN	NN	NN	NN	GG	GG	GG	GG	NN	NN	NN	GG
GBS	Lalb_Chr01_21931066	C/T	Lalb_Chr01	21931066	+	Lalb_v1	whitelupin	NA	NA	LUW	NA	NN	CC	NN	CC	NN	CC	NN	CC	CC	NN	NN	NN	NN	NN	NN	NN	NN	CC	CC	CC	NN	CC	NN	NN	NN	NN	CC	CC	CC	NN	NN	NN	NN	NN	CC	NN	NN	NN
GBS	Lalb_Chr01_21931067	G/A	Lalb_Chr01	21931067	+	Lalb_v1	whitelupin	NA	NA	LUW	NA	NN	GG	NN	GG	NN	GG	NN	GG	GG	NN	NN	NN	NN	NN	NN	NN	NN	GG	GG	GG	NN	GG	NN	NN	NN	NN	GG	GG	GG	NN	NN	NN	NN	NN	GG	NN	NN	NN
GBS	Lalb_Chr01_21931089	G/C	Lalb_Chr01	21931089	+	Lalb_v1	whitelupin	NA	NA	LUW	NA	NN	GG	NN	GG	NN	GG	NN	GG	GG	NN	NN	NN	NN	NN	NN	NN	NN	GG	GG	GG	NN	GG	NN	NN	NN	NN	GG	GG	GG	NN	NN	NN	NN	NN	GG	NN	NN	NN
GBS	Lalb_Chr01_21931189	C/T	Lalb_Chr01	21931189	+	Lalb_v1	whitelupin	NA	NA	LUW	NA	CC	TT	TT	TT	CT	TT	CC	CC	CC	CC	CC	CC	CC	CC	CC	CC	CC	CC	CC	CC	CC	CC	CC	CC	CC	CC	CC	CC	CC	NN	CC	CC	CC	CC	CC	CC	CC	CC
GBS	Lalb_Chr01_21961515	C/G	Lalb_Chr01	21961515	+	Lalb_v1	whitelupin	NA	NA	LUW	NA	NN	NN	NN	NN	NN	NN	NN	NN	NN	NN	NN	NN	NN	NN	NN	NN	NN	NN	NN	NN	CC	NN	NN	NN	NN	NN	NN	NN	NN	NN	NN	NN	NN	NN	NN	NN	CC	NN
GBS	Lalb_Chr01_21974423	G/C	Lalb_Chr01	21974423	+	Lalb_v1	whitelupin	NA	NA	LUW	NA	GG	GG	GG	GG	GG	GG	GG	GG	GG	GG	GG	GG	GG	GG	GG	GG	GG	GG	GG	GG	GG	GG	GG	GG	GG	GG	NN	GG	GG	GG	GG	GG	GG	GG	GG	GG	GG	GG
GBS	Lalb_Chr01_21974439	C/A	Lalb_Chr01	21974439	+	Lalb_v1	whitelupin	NA	NA	LUW	NA	CC	CC	CC	CC	CC	CC	CC	CC	CC	CC	CC	CC	CC	CC	CC	CC	CC	CC	CC	CC	CC	CC	CC	CC	CC	CC	NN	CC	CC	CC	CC	CC	CC	CC	CC	CC	CC	CC
GBS	Lalb_Chr01_22035235	C/T	Lalb_Chr01	22035235	+	Lalb_v1	whitelupin	NA	NA	LUW	NA	NN	NN	NN	NN	NN	NN	NN	NN	NN	NN	NN	NN	NN	NN	NN	NN	NN	NN	TT	NN	NN	NN	NN	NN	NN	CC	NN	NN	NN	NN	NN	CC	NN	NN	NN	NN	CC	NN
GBS	Lalb_Chr01_22035241	T/C	Lalb_Chr01	22035241	+	Lalb_v1	whitelupin	NA	NA	LUW	NA	NN	NN	NN	NN	NN	NN	NN	NN	NN	NN	TT	NN	NN	NN	NN	NN	NN	NN	CC	NN	NN	NN	NN	NN	NN	TT	TT	NN	TT	NN	NN	TT	NN	NN	NN	NN	TT	NN
GBS	Lalb_Chr01_22060127	G/A	Lalb_Chr01	22060127	+	Lalb_v1	whitelupin	NA	NA	LUW	NA	GG	GG	GG	GG	GG	GG	GG	GG	GG	GG	GG	GG	GG	GG	GG	GG	GG	GG	GG	GG	NN	GG	GG	GG	NN	NN	NN	NN	NN	NN	GG	GG	NN	GG	NN	NN	NN	GG
GBS	Lalb_Chr01_22060196	C/A	Lalb_Chr01	22060196	+	Lalb_v1	whitelupin	NA	NA	LUW	NA	CC	CC	CC	CC	CC	CC	CC	CC	CC	CC	CC	CC	CC	CC	CC	CC	CC	CC	CC	CC	NN	CC	CC	CC	NN	NN	CC	NN	NN	NN	CC	CC	NN	CC	NN	NN	NN	CC
GBS	Lalb_Chr01_22066729	C/T	Lalb_Chr01	22066729	+	Lalb_v1	whitelupin	NA	NA	LUW	NA	NN	NN	NN	NN	NN	NN	NN	NN	NN	NN	NN	NN	NN	NN	NN	NN	NN	NN	NN	NN	NN	NN	NN	NN	CC	NN	CC	CC	CC	NN	NN	NN	NN	NN	CC	NN	NN	NN
GBS	Lalb_Chr01_22066734	G/A	Lalb_Chr01	22066734	+	Lalb_v1	whitelupin	NA	NA	LUW	NA	NN	NN	NN	NN	NN	NN	NN	NN	NN	NN	NN	NN	NN	NN	NN	NN	NN	NN	NN	NN	NN	NN	NN	NN	GG	NN	GG	GG	GG	NN	NN	NN	NN	NN	GG	NN	NN	NN
GBS	Lalb_Chr01_22066766	T/C	Lalb_Chr01	22066766	+	Lalb_v1	whitelupin	NA	NA	LUW	NA	NN	NN	NN	NN	NN	NN	NN	NN	NN	NN	NN	NN	NN	NN	NN	NN	NN	NN	NN	NN	NN	NN	NN	NN	TT	NN	TT	TT	TT	NN	NN	NN	NN	NN	TT	NN	NN	NN
GBS	Lalb_Chr01_22072157	T/A	Lalb_Chr01	22072157	+	Lalb_v1	whitelupin	NA	NA	LUW	NA	TT	AA	AA	AA	TA	AA	TT	TT	TT	TT	TT	TT	TT	TT	TT	TT	TT	TT	TT	TT	NN	TT	TT	TT	TT	TT	NN	TT	TT	TT	TT	TT	NN	TT	NN	NN	TT	TT
GBS	Lalb_Chr01_22093082	A/C	Lalb_Chr01	22093082	+	Lalb_v1	whitelupin	NA	NA	LUW	NA	NN	AA	NN	AA	AA	AA	NN	AA	AA	AA	AA	AA	AA	AA	AA	AA	AA	AA	AA	AA	AA	AA	NN	NN	AA	AA	AA	AA	AA	NN	AA	AA	AA	AA	AA	AA	AA	AA
GBS	Lalb_Chr01_22093171	C/G	Lalb_Chr01	22093171	+	Lalb_v1	whitelupin	NA	NA	LUW	NA	NN	CC	CC	NN	CC	CC	NN	CC	CC	CC	CC	CC	CC	CC	CC	CC	CC	NN	CC	CC	NN	NN	NN	CC	NN	NN	NN	NN	CC	CC	CC	CC	NN	CC	NN	NN	NN	CC
GBS	Lalb_Chr01_22104082	G/A	Lalb_Chr01	22104082	+	Lalb_v1	whitelupin	NA	NA	LUW	NA	NN	NN	NN	NN	GG	GG	NN	NN	GG	NN	NN	NN	NN	GG	GG	NN	GG	NN	GG	NN	GG	NN	NN	NN	GG	NN	GG	GG	NN	GG	GG	GG	GG	NN	GG	GG	GG	GG
GBS	Lalb_Chr01_22162078	C/T	Lalb_Chr01	22162078	+	Lalb_v1	whitelupin	NA	NA	LUW	NA	NN	NN	NN	NN	NN	NN	NN	NN	NN	NN	NN	NN	NN	NN	NN	NN	NN	NN	NN	NN	NN	NN	NN	NN	NN	NN	NN	NN	NN	NN	NN	NN	NN	NN	NN	NN	NN	NN
GBS	Lalb_Chr01_22212171	C/T	Lalb_Chr01	22212171	+	Lalb_v1	whitelupin	NA	NA	LUW	NA	CC	NN	CC	CC	NN	CC	NN	CC	CC	NN	NN	CC	NN	CC	CC	NN	CC	CC	CC	CC	NN	CC	NN	NN	NN	NN	NN	NN	NN	NN	NN	NN	NN	NN	NN	NN	NN	CC
GBS	Lalb_Chr01_22212186	T/C	Lalb_Chr01	22212186	+	Lalb_v1	whitelupin	NA	NA	LUW	NA	TT	NN	TT	TT	NN	TT	NN	TT	TT	NN	NN	TT	NN	TT	TT	NN	TT	TT	TT	TT	NN	TT	NN	NN	NN	NN	NN	NN	NN	NN	NN	NN	NN	NN	NN	NN	NN	TT
GBS	Lalb_Chr01_22212227	A/G	Lalb_Chr01	22212227	+	Lalb_v1	whitelupin	NA	NA	LUW	NA	AA	AA	AA	AA	AA	AA	NN	AA	AA	AA	AA	AA	NN	AA	AA	AA	AA	AA	AA	AA	NN	AA	AA	NN	AA	NN	NN	NN	NN	NN	AA	NN	NN	AA	NN	NN	NN	AA
GBS	Lalb_Chr01_22250857	A/T	Lalb_Chr01	22250857	+	Lalb_v1	whitelupin	NA	NA	LUW	NA	AA	AA	AA	AA	AA	AA	AA	AA	AA	AA	AA	AA	AA	AA	AA	AA	AA	AA	AA	AA	NN	AA	AA	AA	AA	AA	AA	NN	AA	NN	AA	AA	AA	AA	AA	NN	AA	AA
GBS	Lalb_Chr01_22250867	G/A	Lalb_Chr01	22250867	+	Lalb_v1	whitelupin	NA	NA	LUW	NA	GG	GG	GG	GG	GG	GG	GG	GG	GG	GG	GG	GG	GG	GG	GG	GG	GG	GG	GG	GG	NN	GG	GG	GG	GG	GG	GG	NN	GG	NN	GG	GG	GG	GG	GG	NN	GG	GG
GBS	Lalb_Chr01_22252501	G/A	Lalb_Chr01	22252501	+	Lalb_v1	whitelupin	NA	NA	LUW	NA	NN	NN	NN	NN	NN	NN	NN	NN	NN	NN	NN	NN	NN	NN	NN	NN	NN	NN	NN	NN	NN	NN	NN	NN	NN	NN	NN	GG	NN	NN	NN	NN	NN	NN	NN	NN	NN	NN
GBS	Lalb_Chr01_22252523	C/T	Lalb_Chr01	22252523	+	Lalb_v1	whitelupin	NA	NA	LUW	NA	NN	NN	NN	NN	NN	NN	NN	NN	NN	NN	NN	NN	NN	NN	NN	NN	NN	NN	NN	NN	CC	NN	NN	NN	NN	NN	CC	CC	NN	NN	NN	NN	NN	NN	NN	NN	NN	NN
GBS	Lalb_Chr01_22253316	G/A	Lalb_Chr01	22253316	+	Lalb_v1	whitelupin	NA	NA	LUW	NA	GG	GG	GG	GG	GG	GG	GG	GG	GG	GG	GG	GG	GG	GG	GG	GG	GG	GG	GG	GG	GG	GG	GG	GG	GG	GG	GG	NN	GG	GG	GG	GG	GG	GG	GG	NN	GG	GG
GBS	Lalb_Chr01_22310703	C/G	Lalb_Chr01	22310703	+	Lalb_v1	whitelupin	NA	NA	LUW	NA	NN	NN	NN	NN	NN	NN	NN	NN	CC	NN	NN	CC	NN	CC	NN	CC	CC	CC	CC	CC	NN	NN	NN	NN	NN	NN	NN	NN	NN	NN	NN	CC	NN	CC	NN	NN	NN	CC
GBS	Lalb_Chr01_22310863	C/T	Lalb_Chr01	22310863	+	Lalb_v1	whitelupin	NA	NA	LUW	NA	NN	NN	NN	NN	NN	TT	NN	NN	CC	NN	NN	CC	NN	CC	NN	NN	CC	NN	CC	NN	NN	NN	NN	NN	NN	NN	NN	NN	NN	NN	NN	NN	NN	CC	NN	NN	NN	CC
GBS	Lalb_Chr01_22349893	C/A	Lalb_Chr01	22349893	+	Lalb_v1	whitelupin	NA	NA	LUW	NA	CC	CC	CC	CC	CC	CC	CC	CC	CC	CC	CC	CC	CC	CC	CC	CC	CC	CC	CC	CC	NN	CC	CC	CC	NN	NN	NN	NN	NN	NN	CC	NN	NN	CC	NN	NN	NN	CC
GBS	Lalb_Chr01_22427093	C/T	Lalb_Chr01	22427093	+	Lalb_v1	whitelupin	NA	NA	LUW	NA	CC	CC	CC	CC	CC	CC	CC	CC	CC	CC	CC	CC	CC	CC	CC	CC	CC	CC	CC	CC	CC	CC	CC	CC	CC	CC	CC	NN	CC	CC	CC	CC	CC	CC	NN	NN	NN	CC
GBS	Lalb_Chr01_22427147	C/T	Lalb_Chr01	22427147	+	Lalb_v1	whitelupin	NA	NA	LUW	NA	CC	CC	CC	CC	CC	CC	CC	CC	CC	CC	CC	CC	CC	CC	CC	CC	CC	CC	CC	CC	NN	CC	CC	CC	CC	CC	CC	NN	CC	NN	CC	CC	CC	CC	CC	NN	CC	CC
GBS	Lalb_Chr01_22427186	G/T	Lalb_Chr01	22427186	+	Lalb_v1	whitelupin	NA	NA	LUW	NA	GT	GG	GG	GG	GG	GG	GG	GG	GG	GG	GG	GG	GG	GG	GG	GG	GT	GT	GG	GT	NN	GG	GT	GG	GT	GT	GG	NN	GG	NN	GT	GG	GT	GT	GT	NN	GG	GG
GBS	Lalb_Chr01_22427249	T/G	Lalb_Chr01	22427249	+	Lalb_v1	whitelupin	NA	NA	LUW	NA	TT	TT	TT	TT	TT	TT	TT	TT	TT	TT	TT	TT	TT	TT	TT	TT	TT	TT	TT	TT	NN	TT	TT	TT	TT	TT	TT	NN	TT	NN	TT	TT	NN	TT	TT	NN	TT	TT
GBS	Lalb_Chr01_22428240	T/A	Lalb_Chr01	22428240	+	Lalb_v1	whitelupin	NA	NA	LUW	NA	TT	TT	TT	TT	TT	TT	TT	NN	TT	TT	TT	TT	TT	TT	TT	TT	TT	TT	TT	TT	NN	TT	TT	TT	NN	NN	NN	NN	NN	NN	TT	NN	NN	TT	NN	NN	NN	TT
GBS	Lalb_Chr01_22434038	G/A	Lalb_Chr01	22434038	+	Lalb_v1	whitelupin	NA	NA	LUW	NA	NN	NN	NN	NN	NN	NN	NN	NN	NN	NN	NN	NN	NN	NN	NN	NN	NN	NN	NN	NN	NN	NN	NN	NN	NN	GG	GG	GG	NN	NN	NN	NN	GG	NN	NN	NN	NN	NN
GBS	Lalb_Chr01_22447735	C/T	Lalb_Chr01	22447735	+	Lalb_v1	whitelupin	NA	NA	LUW	NA	CC	CC	CC	CC	CC	CC	CC	CC	CC	CC	CC	CC	CC	CC	CC	CC	CC	CC	CC	CC	NN	CC	CC	CC	CC	NN	NN	NN	NN	NN	CC	NN	NN	CC	NN	NN	NN	CC
GBS	Lalb_Chr01_22525170	T/C	Lalb_Chr01	22525170	+	Lalb_v1	whitelupin	NA	NA	LUW	NA	NN	NN	NN	NN	TC	NN	NN	NN	NN	NN	NN	NN	NN	NN	TT	NN	NN	NN	TT	NN	NN	NN	NN	NN	NN	NN	NN	NN	NN	NN	NN	NN	NN	NN	NN	NN	NN	NN
GBS	Lalb_Chr01_22525178	T/C	Lalb_Chr01	22525178	+	Lalb_v1	whitelupin	NA	NA	LUW	NA	NN	NN	NN	NN	TC	NN	NN	NN	NN	NN	NN	NN	NN	NN	TT	NN	NN	NN	TT	NN	NN	NN	NN	NN	NN	NN	NN	NN	NN	NN	NN	NN	NN	NN	NN	NN	NN	NN
GBS	Lalb_Chr01_22525197	C/G	Lalb_Chr01	22525197	+	Lalb_v1	whitelupin	NA	NA	LUW	NA	NN	NN	NN	NN	CC	NN	NN	NN	NN	NN	NN	NN	NN	NN	CC	NN	NN	NN	CC	NN	NN	NN	NN	NN	NN	NN	NN	NN	NN	NN	NN	NN	NN	NN	NN	NN	NN	NN
GBS	Lalb_Chr01_22589823	G/T	Lalb_Chr01	22589823	+	Lalb_v1	whitelupin	NA	NA	LUW	NA	GG	GG	GG	GG	GG	GG	GG	GG	GG	GG	GG	GG	GG	GG	GG	GG	GG	GG	GG	GG	NN	GG	GG	GG	NN	NN	NN	NN	NN	NN	GG	NN	NN	GG	NN	NN	NN	GG
GBS	Lalb_Chr01_22603013	G/A	Lalb_Chr01	22603013	+	Lalb_v1	whitelupin	NA	NA	LUW	NA	GG	AA	AA	GG	GA	AA	GG	GG	GG	GG	GG	GG	GG	GG	GG	GG	GG	GG	GG	GG	GG	GG	GG	GG	GG	NN	NN	NN	NN	NN	GG	NN	NN	GG	NN	NN	NN	GG
GBS	Lalb_Chr01_22603025	T/C	Lalb_Chr01	22603025	+	Lalb_v1	whitelupin	NA	NA	LUW	NA	TT	CC	CC	TT	TC	CC	TT	TT	TT	TT	TT	TT	TT	TT	TT	TT	TT	TT	TT	TT	TT	TT	TT	TT	TT	NN	NN	NN	NN	NN	TT	NN	NN	TT	NN	NN	NN	TT
GBS	Lalb_Chr01_22644881	A/G	Lalb_Chr01	22644881	+	Lalb_v1	whitelupin	NA	NA	LUW	NA	AA	AA	AA	AA	AA	AA	AA	AA	AA	AA	AA	AA	AA	AA	AA	AA	AA	AA	AA	AA	AA	AA	AA	AA	AA	AA	AA	AA	AA	AA	AA	AA	AA	AA	AA	AA	AA	AA
GBS	Lalb_Chr01_22722538	G/A	Lalb_Chr01	22722538	+	Lalb_v1	whitelupin	NA	NA	LUW	NA	NN	GG	NN	NN	NN	NN	NN	NN	NN	NN	NN	NN	NN	NN	NN	NN	GG	NN	NN	NN	NN	NN	NN	NN	NN	NN	NN	NN	NN	NN	NN	NN	NN	NN	NN	NN	NN	GG
GBS	Lalb_Chr01_22749538	C/T	Lalb_Chr01	22749538	+	Lalb_v1	whitelupin	NA	NA	LUW	NA	CC	CC	CC	CC	CC	CC	CC	CC	CC	CC	CC	CC	CC	CC	CC	CC	CC	CC	CC	CC	CC	CC	CC	CC	CC	CC	CC	CC	CC	CC	CC	CC	CC	CC	CC	CC	CC	CC
GBS	Lalb_Chr01_22751345	C/T	Lalb_Chr01	22751345	+	Lalb_v1	whitelupin	NA	NA	LUW	NA	CC	NN	NN	CC	NN	CC	CC	CC	CC	CC	CC	CC	CC	CC	CC	CC	CC	CC	CC	CC	NN	NN	NN	NN	NN	NN	NN	NN	NN	NN	CC	NN	NN	CC	NN	NN	NN	CC
GBS	Lalb_Chr01_22758074	C/A	Lalb_Chr01	22758074	+	Lalb_v1	whitelupin	NA	NA	LUW	NA	NN	NN	NN	NN	NN	NN	NN	NN	NN	NN	NN	NN	NN	NN	NN	NN	NN	NN	NN	AA	NN	AA	NN	NN	NN	NN	NN	NN	NN	NN	NN	NN	NN	NN	NN	NN	NN	AA
GBS	Lalb_Chr01_22797628	T/C	Lalb_Chr01	22797628	+	Lalb_v1	whitelupin	NA	NA	LUW	NA	TT	TT	TT	TT	TT	TT	TT	TT	TT	TT	TT	TT	TT	TT	TT	TT	TT	TT	TT	TT	NN	TT	TT	TT	NN	NN	NN	NN	NN	NN	TT	TT	NN	TT	NN	NN	NN	TT
GBS	Lalb_Chr01_22830709	T/G	Lalb_Chr01	22830709	+	Lalb_v1	whitelupin	NA	NA	LUW	NA	GG	TT	TT	GG	TG	TT	GG	GG	GG	GG	GG	GG	GG	GG	GG	GG	GG	GG	GG	GG	NN	GG	GG	GG	NN	GG	NN	NN	GG	NN	GG	GG	GG	GG	NN	NN	NN	GG
GBS	Lalb_Chr01_22833454	A/G	Lalb_Chr01	22833454	+	Lalb_v1	whitelupin	NA	NA	LUW	NA	GG	AA	AA	GG	AG	AA	GG	GG	GG	GG	GG	GG	GG	GG	GG	GG	GG	GG	GG	GG	NN	GG	GG	GG	NN	NN	NN	NN	NN	NN	GG	NN	NN	GG	NN	NN	NN	GG
GBS	Lalb_Chr01_22833505	T/C	Lalb_Chr01	22833505	+	Lalb_v1	whitelupin	NA	NA	LUW	NA	CC	CC	CC	CC	CC	CC	CC	CC	CC	CC	CC	CC	CC	CC	CC	CC	CC	CC	CC	CC	NN	CC	CC	CC	NN	NN	NN	NN	NN	NN	CC	NN	NN	CC	NN	NN	NN	CC
GBS	Lalb_Chr01_22833514	G/A	Lalb_Chr01	22833514	+	Lalb_v1	whitelupin	NA	NA	LUW	NA	AA	GG	GG	AA	GA	GG	AA	AA	AA	AA	AA	AA	AA	AA	AA	AA	AA	AA	AA	AA	NN	AA	AA	AA	NN	NN	NN	NN	NN	NN	AA	NN	NN	AA	NN	NN	NN	AA
GBS	Lalb_Chr01_22835677	C/A	Lalb_Chr01	22835677	+	Lalb_v1	whitelupin	NA	NA	LUW	NA	NN	NN	NN	NN	NN	NN	NN	NN	NN	NN	NN	NN	NN	NN	NN	NN	NN	NN	NN	NN	NN	NN	NN	NN	NN	NN	NN	NN	NN	NN	NN	NN	NN	NN	NN	CC	CC	NN
GBS	Lalb_Chr01_22852912	C/T	Lalb_Chr01	22852912	+	Lalb_v1	whitelupin	NA	NA	LUW	NA	NN	NN	NN	NN	NN	NN	NN	NN	NN	NN	NN	NN	NN	NN	NN	NN	NN	NN	NN	NN	NN	NN	NN	NN	NN	NN	NN	NN	NN	NN	NN	NN	NN	NN	NN	NN	NN	NN
GBS	Lalb_Chr01_22854069	C/T	Lalb_Chr01	22854069	+	Lalb_v1	whitelupin	NA	NA	LUW	NA	NN	NN	NN	NN	NN	NN	CC	NN	NN	NN	NN	NN	NN	NN	NN	CC	CC	NN	CC	NN	NN	NN	NN	NN	NN	NN	NN	NN	NN	NN	NN	NN	NN	NN	NN	NN	NN	CC
GBS	Lalb_Chr01_22854333	A/G	Lalb_Chr01	22854333	+	Lalb_v1	whitelupin	NA	NA	LUW	NA	AA	AA	AA	AA	AA	AA	AA	AA	AA	AA	AA	AA	AA	AA	AA	AA	AA	AA	AA	AA	NN	AA	AA	AA	NN	NN	NN	NN	NN	NN	AA	AA	NN	AA	NN	NN	NN	AA
GBS	Lalb_Chr01_22860350	C/T	Lalb_Chr01	22860350	+	Lalb_v1	whitelupin	NA	NA	LUW	NA	TT	TT	TT	TT	TT	TT	TT	TT	TT	TT	TT	TT	TT	TT	TT	TT	TT	TT	TT	TT	NN	TT	TT	TT	TT	NN	NN	NN	NN	NN	TT	NN	NN	TT	NN	NN	NN	TT
GBS	Lalb_Chr01_22889937	A/G	Lalb_Chr01	22889937	+	Lalb_v1	whitelupin	NA	NA	LUW	NA	AA	AA	AA	AA	AA	AA	AA	AA	AA	AA	AA	AA	AA	AA	AA	AA	AA	AA	AA	AA	NN	AA	AA	AA	AA	AA	NN	NN	AA	NN	AA	AA	NN	AA	NN	NN	NN	AA
GBS	Lalb_Chr01_22889958	C/T	Lalb_Chr01	22889958	+	Lalb_v1	whitelupin	NA	NA	LUW	NA	CC	TT	TT	CC	CT	TT	CC	CC	CC	CC	CC	CC	CC	CC	CC	CC	CC	CC	CC	CC	CC	CC	CC	CC	CC	CC	CC	CC	CC	CC	CC	CC	CC	CC	CC	CC	CC	CC
GBS	Lalb_Chr01_22889991	C/T	Lalb_Chr01	22889991	+	Lalb_v1	whitelupin	NA	NA	LUW	NA	CC	CC	CC	CC	CC	CC	CC	CC	CC	CC	CC	CC	CC	CC	CC	CC	CC	CC	CC	CC	CC	CC	CC	CC	CC	CC	CC	CC	CC	CC	CC	CC	CC	CC	CC	CC	CC	CC
GBS	Lalb_Chr01_22918893	A/C	Lalb_Chr01	22918893	+	Lalb_v1	whitelupin	NA	NA	LUW	NA	NN	NN	CC	NN	NN	NN	NN	NN	CC	NN	NN	NN	NN	NN	NN	NN	NN	NN	NN	NN	CC	NN	NN	NN	CC	NN	NN	CC	NN	CC	NN	CC	CC	NN	NN	NN	CC	NN
GBS	Lalb_Chr01_22963861	C/G	Lalb_Chr01	22963861	+	Lalb_v1	whitelupin	NA	NA	LUW	NA	NN	NN	NN	NN	NN	NN	NN	NN	NN	NN	NN	NN	NN	NN	NN	NN	NN	NN	NN	NN	CC	NN	NN	NN	NN	CC	CC	CC	NN	CC	NN	CC	NN	NN	CC	CC	CC	NN
GBS	Lalb_Chr01_22977664	C/G	Lalb_Chr01	22977664	+	Lalb_v1	whitelupin	NA	NA	LUW	NA	CC	CC	CC	CC	CC	CC	CC	CC	CC	CC	CC	CC	CC	CC	CC	CC	CC	CC	CC	CC	NN	CC	CC	CC	CC	CC	CC	NN	CC	NN	CC	CC	CC	CC	CC	NN	CC	CC
GBS	Lalb_Chr01_22977676	C/T	Lalb_Chr01	22977676	+	Lalb_v1	whitelupin	NA	NA	LUW	NA	CC	CC	CC	CC	CC	CC	CC	CC	CC	CC	CC	CC	CC	CC	CC	CC	CC	CC	CC	CC	NN	CC	CC	CC	CC	CC	CC	NN	CC	CC	CC	CC	CC	CC	CC	NN	CC	CC
GBS	Lalb_Chr01_23006896	A/G	Lalb_Chr01	23006896	+	Lalb_v1	whitelupin	NA	NA	LUW	NA	AA	NN	NN	NN	NN	GG	AA	NN	AA	AA	NN	AA	NN	AA	AA	AA	AA	AA	AA	AA	NN	AA	AA	NN	NN	NN	NN	NN	NN	NN	AA	NN	NN	AA	NN	NN	NN	NN
GBS	Lalb_Chr01_23007031	C/T	Lalb_Chr01	23007031	+	Lalb_v1	whitelupin	NA	NA	LUW	NA	NN	NN	NN	CC	NN	CC	NN	CC	NN	CC	NN	CC	CC	CC	NN	CC	NN	CC	CC	NN	NN	NN	NN	NN	NN	NN	NN	NN	NN	NN	CC	NN	NN	NN	NN	NN	NN	CC
GBS	Lalb_Chr01_23040905	G/A	Lalb_Chr01	23040905	+	Lalb_v1	whitelupin	NA	NA	LUW	NA	NN	NN	GG	GG	GG	NN	GG	NN	GG	GG	GG	GG	GG	GG	GG	NN	GG	GG	GG	NN	NN	GG	GG	NN	NN	NN	NN	NN	NN	NN	GG	GG	NN	NN	NN	NN	NN	GG
GBS	Lalb_Chr01_23110953	G/A	Lalb_Chr01	23110953	+	Lalb_v1	whitelupin	NA	NA	LUW	NA	GG	GG	GG	GG	GG	GG	GG	NN	GG	GG	GG	GG	GG	GG	GG	GG	GG	GG	GG	GG	NN	GG	GG	GG	GG	NN	NN	NN	GG	NN	GG	GG	NN	GG	NN	NN	NN	GG
GBS	Lalb_Chr01_23114956	G/A	Lalb_Chr01	23114956	+	Lalb_v1	whitelupin	NA	NA	LUW	NA	GG	GG	GG	GG	GG	GG	GG	NN	GG	GG	GG	GG	NN	GG	GG	GG	GG	NN	GG	GG	NN	GG	GG	GG	NN	NN	NN	NN	NN	NN	GG	GG	NN	NN	NN	NN	GG	GG
GBS	Lalb_Chr01_23115098	C/T	Lalb_Chr01	23115098	+	Lalb_v1	whitelupin	NA	NA	LUW	NA	CC	CC	CC	CC	CC	CC	NN	CC	CC	CC	CC	CC	CC	CC	CC	CC	NN	CC	CC	CC	NN	CC	CC	CC	NN	CC	CC	NN	CC	NN	CC	CC	NN	NN	NN	NN	NN	CC
GBS	Lalb_Chr01_23117180	G/A	Lalb_Chr01	23117180	+	Lalb_v1	whitelupin	NA	NA	LUW	NA	GG	GG	GG	GG	GG	GG	GG	GG	GG	GG	GG	GG	GG	GG	GG	GG	GG	GG	GG	GG	GG	GG	GG	GG	GG	GG	GG	GG	GG	GG	GG	GG	GG	GG	GG	GG	GG	GG
GBS	Lalb_Chr01_23129433	C/G	Lalb_Chr01	23129433	+	Lalb_v1	whitelupin	NA	NA	LUW	NA	NN	NN	NN	NN	NN	NN	NN	NN	NN	NN	NN	NN	NN	NN	NN	NN	NN	NN	NN	NN	NN	NN	NN	NN	NN	NN	NN	NN	NN	NN	NN	NN	NN	NN	NN	NN	NN	NN
GBS	Lalb_Chr01_23254358	T/C	Lalb_Chr01	23254358	+	Lalb_v1	whitelupin	NA	NA	LUW	NA	NN	NN	NN	NN	NN	NN	NN	NN	NN	NN	NN	NN	NN	NN	TT	NN	NN	NN	TT	NN	NN	TT	NN	NN	NN	NN	NN	NN	NN	NN	NN	NN	NN	NN	NN	NN	NN	TT
GBS	Lalb_Chr01_23285030	T/C	Lalb_Chr01	23285030	+	Lalb_v1	whitelupin	NA	NA	LUW	NA	TT	TT	TT	TT	TT	TT	TT	TT	TT	TT	TT	TT	TT	TT	TT	TT	TT	TT	TT	TT	NN	TT	TT	TT	NN	NN	NN	NN	NN	NN	TT	NN	NN	TT	NN	NN	NN	TT
GBS	Lalb_Chr01_23285204	A/G	Lalb_Chr01	23285204	+	Lalb_v1	whitelupin	NA	NA	LUW	NA	AA	AA	AA	AA	AA	AA	AA	AA	AA	AA	AA	AA	AA	AA	AA	AA	AA	AA	AA	AA	NN	AA	AA	AA	AA	AA	AA	AA	AA	NN	AA	AA	NN	AA	NN	NN	NN	AA
GBS	Lalb_Chr01_23285791	C/T	Lalb_Chr01	23285791	+	Lalb_v1	whitelupin	NA	NA	LUW	NA	CC	CC	CC	CC	CC	CC	CC	CC	CC	CC	CC	CC	CC	CC	CC	CC	CC	CC	CC	CC	NN	CC	CC	CC	CC	CC	CC	CC	CC	CC	CC	CC	NN	CC	CC	NN	CC	CC
GBS	Lalb_Chr01_23285818	T/C	Lalb_Chr01	23285818	+	Lalb_v1	whitelupin	NA	NA	LUW	NA	TT	TT	TT	TT	TT	TT	TT	TT	TT	TT	TT	TT	TT	TT	TT	TT	TT	TT	TT	TT	NN	TT	TT	TT	TT	TT	TT	TT	TT	TT	TT	TT	NN	TT	TT	NN	TT	TT
GBS	Lalb_Chr01_23285825	A/T	Lalb_Chr01	23285825	+	Lalb_v1	whitelupin	NA	NA	LUW	NA	AA	AA	AA	AA	AA	AA	AA	AA	AA	AA	AA	AA	AA	AA	AA	AA	AA	AA	AA	AA	NN	AA	AA	AA	AA	AA	AA	AA	AA	AA	AA	AA	NN	AA	AA	NN	AA	AA
GBS	Lalb_Chr01_23342545	C/T	Lalb_Chr01	23342545	+	Lalb_v1	whitelupin	NA	NA	LUW	NA	NN	NN	NN	NN	NN	NN	NN	NN	NN	NN	NN	NN	NN	NN	NN	NN	NN	NN	NN	NN	NN	NN	NN	NN	NN	NN	NN	TT	TT	NN	NN	NN	NN	NN	TT	NN	TT	NN
GBS	Lalb_Chr01_23344171	C/A	Lalb_Chr01	23344171	+	Lalb_v1	whitelupin	NA	NA	LUW	NA	NN	NN	NN	NN	NN	NN	NN	NN	NN	NN	NN	NN	NN	NN	NN	NN	NN	NN	NN	NN	AA	NN	NN	NN	NN	AA	AA	AA	AA	AA	NN	AA	NN	NN	AA	NN	AA	NN
GBS	Lalb_Chr01_23384758	T/C	Lalb_Chr01	23384758	+	Lalb_v1	whitelupin	NA	NA	LUW	NA	NN	CC	NN	NN	NN	NN	CC	NN	CC	NN	NN	CC	CC	NN	CC	CC	NN	NN	CC	NN	NN	CC	NN	CC	NN	NN	NN	NN	NN	NN	NN	NN	NN	NN	NN	NN	NN	CC
GBS	Lalb_Chr01_23426548	T/C	Lalb_Chr01	23426548	+	Lalb_v1	whitelupin	NA	NA	LUW	NA	CC	CC	CC	CC	CC	CC	CC	CC	CC	CC	CC	CC	CC	CC	CC	CC	CC	CC	CC	CC	NN	CC	CC	CC	NN	NN	CC	NN	NN	NN	CC	NN	NN	CC	NN	NN	CC	CC
GBS	Lalb_Chr01_23426683	T/C	Lalb_Chr01	23426683	+	Lalb_v1	whitelupin	NA	NA	LUW	NA	NN	TT	TT	TT	TT	TT	TT	TT	TT	TT	TT	TT	TT	NN	TT	TT	NN	NN	TT	NN	TT	TT	NN	TT	NN	NN	TT	TT	TT	NN	NN	NN	NN	NN	NN	NN	NN	TT
GBS	Lalb_Chr02_27755	T/G	Lalb_Chr02	27755	+	Lalb_v1	whitelupin	NA	NA	LUW	NA	TT	TT	TT	TT	TT	TT	TT	TT	TT	TT	TT	TT	TT	TT	TT	TT	TT	TT	TT	TT	NN	TT	TT	NN	NN	NN	NN	NN	NN	NN	TT	NN	NN	TT	NN	NN	NN	TT
GBS	Lalb_Chr02_27919	T/G	Lalb_Chr02	27919	+	Lalb_v1	whitelupin	NA	NA	LUW	NA	TT	TT	TT	TT	TT	TT	TT	TT	TT	TT	TT	TT	TT	TT	TT	TT	TT	TT	TT	TT	NN	NN	TT	TT	NN	NN	NN	NN	NN	NN	TT	NN	NN	TT	NN	NN	NN	TT
GBS	Lalb_Chr02_28039	G/A	Lalb_Chr02	28039	+	Lalb_v1	whitelupin	NA	NA	LUW	NA	GG	GG	GG	GG	GG	GG	GG	GG	GG	GG	GG	GG	GG	GG	GG	GG	GG	GG	GG	GG	NN	GG	GG	GG	NN	NN	GG	NN	NN	NN	GG	GG	NN	GG	NN	NN	NN	GG
GBS	Lalb_Chr02_37152	G/A	Lalb_Chr02	37152	+	Lalb_v1	whitelupin	NA	NA	LUW	NA	GG	GG	GG	GG	GA	GG	GG	GG	GG	GG	GG	GG	GG	GG	GG	GG	GG	GG	GG	GG	NN	GG	GG	GG	NN	NN	NN	NN	NN	NN	GG	NN	NN	GG	NN	NN	NN	GG
GBS	Lalb_Chr02_38484	A/G	Lalb_Chr02	38484	+	Lalb_v1	whitelupin	NA	NA	LUW	NA	AA	AA	AA	AA	AA	AA	AA	AA	AA	AA	AA	AA	AA	AA	AA	AA	AA	AA	AA	AA	NN	AA	AA	AA	AA	AA	AA	NN	AA	NN	AA	AA	AA	AA	NN	NN	NN	AA
GBS	Lalb_Chr02_43983	G/T	Lalb_Chr02	43983	+	Lalb_v1	whitelupin	NA	NA	LUW	NA	GG	GG	GG	GG	GG	GG	GG	GG	GG	GG	GG	GG	GG	GG	GG	GG	GG	GG	GG	GG	NN	GG	GG	GG	NN	NN	GG	NN	NN	NN	GG	GG	GG	GG	NN	NN	NN	GG
GBS	Lalb_Chr02_44049	C/T	Lalb_Chr02	44049	+	Lalb_v1	whitelupin	NA	NA	LUW	NA	CC	CC	CC	CC	CC	CC	CC	CC	CC	CC	CC	CC	CC	CC	CC	CC	CC	CC	CC	CC	NN	CC	CC	CC	CC	NN	NN	NN	CC	NN	CC	CC	NN	CC	NN	NN	NN	CC
GBS	Lalb_Chr02_80870	G/T	Lalb_Chr02	80870	+	Lalb_v1	whitelupin	NA	NA	LUW	NA	NN	GG	GG	GG	GG	GG	GG	NN	GG	GG	GG	GG	NN	GG	GG	GG	GG	GG	GG	GG	NN	NN	GG	GG	NN	NN	NN	NN	NN	NN	GG	GG	NN	GG	NN	NN	NN	GG
GBS	Lalb_Chr02_89683	G/T	Lalb_Chr02	89683	+	Lalb_v1	whitelupin	NA	NA	LUW	NA	NN	NN	TT	GT	TT	TT	NN	GT	GG	TT	TT	NN	NN	NN	NN	NN	GG	NN	NN	NN	NN	NN	NN	NN	NN	NN	NN	NN	NN	NN	GG	NN	NN	NN	NN	NN	NN	GG
GBS	Lalb_Chr02_95959	A/G	Lalb_Chr02	95959	+	Lalb_v1	whitelupin	NA	NA	LUW	NA	AA	AA	NN	NN	NN	NN	AA	NN	AA	NN	NN	AA	AA	AA	AA	AA	AA	AA	AA	AA	NN	AA	AA	AA	AA	AA	NN	NN	NN	NN	AA	AA	AA	AA	AA	NN	AA	AA
GBS	Lalb_Chr02_98687	A/T	Lalb_Chr02	98687	+	Lalb_v1	whitelupin	NA	NA	LUW	NA	NN	NN	NN	NN	NN	NN	NN	NN	NN	AA	NN	AA	NN	NN	NN	NN	NN	NN	AA	AA	NN	AA	AA	NN	NN	NN	NN	NN	NN	NN	NN	AA	NN	NN	NN	NN	NN	NN
GBS	Lalb_Chr02_102036	G/A	Lalb_Chr02	102036	+	Lalb_v1	whitelupin	NA	NA	LUW	NA	GG	GG	GG	GG	GG	GG	GG	GG	GG	GG	GG	GG	GG	GG	GG	GG	GG	GG	GG	GG	NN	GG	GG	GG	GG	GG	GG	NN	GG	NN	GG	GG	GG	GG	GG	NN	GG	GG
GBS	Lalb_Chr02_127595	T/C	Lalb_Chr02	127595	+	Lalb_v1	whitelupin	NA	NA	LUW	NA	TT	TT	TT	TT	TT	TT	TT	TT	TT	TT	TT	TT	TT	TT	TT	TT	TT	TT	TT	TT	NN	TT	TT	TT	NN	NN	NN	NN	TT	NN	TT	TT	NN	TT	NN	NN	NN	TT
GBS	Lalb_Chr02_127936	A/G	Lalb_Chr02	127936	+	Lalb_v1	whitelupin	NA	NA	LUW	NA	NN	NN	NN	NN	NN	NN	NN	NN	NN	NN	NN	NN	NN	NN	NN	NN	NN	NN	AA	NN	NN	NN	NN	NN	NN	NN	NN	NN	NN	NN	NN	NN	NN	NN	NN	NN	NN	NN
GBS	Lalb_Chr02_136246	G/A	Lalb_Chr02	136246	+	Lalb_v1	whitelupin	NA	NA	LUW	NA	GG	GG	GG	GG	GG	GG	GG	GG	GG	GG	GG	GG	GG	GG	GG	GG	GG	GG	GG	GG	NN	GG	GG	GG	GG	GG	GG	NN	GG	NN	GG	GG	NN	GG	NN	NN	GG	GG
GBS	Lalb_Chr02_150178	T/G	Lalb_Chr02	150178	+	Lalb_v1	whitelupin	NA	NA	LUW	NA	TT	TT	TT	TT	TT	TT	TT	TT	TT	TT	TT	TT	TT	TT	TT	TT	TT	TT	TT	TT	TT	TT	TT	TT	TT	TT	TT	TT	TT	NN	TT	TT	TT	TT	TT	NN	TT	TT
GBS	Lalb_Chr02_152561	T/C	Lalb_Chr02	152561	+	Lalb_v1	whitelupin	NA	NA	LUW	NA	NN	NN	NN	NN	NN	NN	NN	NN	NN	NN	NN	NN	NN	NN	NN	NN	NN	NN	NN	NN	NN	NN	NN	NN	NN	NN	NN	NN	NN	NN	NN	NN	NN	NN	NN	NN	NN	NN
GBS	Lalb_Chr02_157591	A/T	Lalb_Chr02	157591	+	Lalb_v1	whitelupin	NA	NA	LUW	NA	AA	AA	AA	AA	AA	AA	AA	AA	AA	AA	AA	AA	AA	AA	AA	AA	AA	AA	AA	AA	NN	AA	AA	AA	AA	AA	NN	AA	AA	AA	AA	AA	NN	AA	NN	NN	AA	AA
GBS	Lalb_Chr02_157657	C/G	Lalb_Chr02	157657	+	Lalb_v1	whitelupin	NA	NA	LUW	NA	CC	CC	NN	NN	NN	NN	CC	NN	CC	NN	NN	CC	CC	CC	CC	CC	CC	CC	CC	CC	NN	CC	CC	CC	CC	CC	NN	NN	NN	CC	CC	CC	NN	CC	NN	NN	CC	CC
GBS	Lalb_Chr02_157741	C/G	Lalb_Chr02	157741	+	Lalb_v1	whitelupin	NA	NA	LUW	NA	CC	CC	CC	CC	CC	CC	CC	CC	CC	CC	CC	CC	CC	CC	CC	CC	CC	CC	CC	CC	NN	CC	CC	CC	CC	CC	NN	NN	NN	NN	CC	CC	CC	CC	CC	NN	CC	CC
GBS	Lalb_Chr02_157860	G/T	Lalb_Chr02	157860	+	Lalb_v1	whitelupin	NA	NA	LUW	NA	GG	GG	GT	GT	GG	GT	GG	GT	GG	GT	GT	GG	GG	GG	GG	GG	GG	GG	GG	GG	NN	GG	GG	GG	NN	NN	NN	NN	GT	NN	GG	GG	GG	GG	NN	NN	NN	GG
GBS	Lalb_Chr02_183242	T/C	Lalb_Chr02	183242	+	Lalb_v1	whitelupin	NA	NA	LUW	NA	TT	TT	TT	TT	TT	TT	TT	TT	TT	TT	TT	TT	TT	TT	TT	TT	TT	TT	TT	TT	NN	TT	TT	TT	NN	NN	NN	NN	TT	NN	TT	TT	NN	TT	NN	NN	TT	TT
GBS	Lalb_Chr02_313961	C/T	Lalb_Chr02	313961	+	Lalb_v1	whitelupin	NA	NA	LUW	NA	CC	CC	CC	CC	CC	CC	CC	CC	CC	CC	CC	CC	CC	CC	CC	CC	CC	CC	CC	CC	NN	CC	CC	CC	NN	NN	NN	NN	CC	NN	CC	CC	NN	CC	NN	NN	NN	CC
GBS	Lalb_Chr02_314279	G/A	Lalb_Chr02	314279	+	Lalb_v1	whitelupin	NA	NA	LUW	NA	GG	GG	GG	GG	GG	GG	GG	NN	GG	GG	GG	GG	GG	GG	GG	GG	GG	GG	GG	GG	NN	GG	GG	GG	NN	NN	NN	NN	NN	NN	GG	GG	NN	GG	NN	NN	NN	GG
GBS	Lalb_Chr02_321474	T/C	Lalb_Chr02	321474	+	Lalb_v1	whitelupin	NA	NA	LUW	NA	TT	TT	TT	TT	TT	TT	TT	TT	TT	TT	TT	TT	TT	TT	TT	TT	TT	TT	TT	TT	NN	TT	TT	TT	NN	TT	NN	NN	NN	NN	TT	NN	NN	TT	NN	NN	NN	TT
GBS	Lalb_Chr02_333279	A/G	Lalb_Chr02	333279	+	Lalb_v1	whitelupin	NA	NA	LUW	NA	AA	AA	AA	AA	AA	AA	AA	AA	AA	AA	AA	AA	AA	AA	AA	AA	AA	AA	AA	AA	AA	AA	AA	AA	AA	AA	AA	AA	AA	AA	AA	AA	AA	AA	AA	AA	AA	AA
GBS	Lalb_Chr02_335246	T/C	Lalb_Chr02	335246	+	Lalb_v1	whitelupin	NA	NA	LUW	NA	TT	TT	TT	TT	TT	TT	TT	TT	TT	TT	TT	TT	TT	TT	TT	TT	TT	TT	TT	TT	TT	TT	TT	TT	TT	TT	TT	TT	TT	NN	TT	TT	TT	TT	TT	NN	TT	TT
SeqSNP targeted GBS	Lalb_Chr02_500447	T/C	Lalb_Chr02	500447	+	Lalb_v1	Whtelupin	NA	NA	LUW	NA	TT	TT	TT	TT	TT	TT	TT	TT	TT	TT	TT	TT	TT	TT	TT	TT	TT	TT	TT	TT	TT	TT	TT	TT	TT	TT	TT	TT	TT	TT	TT	TT	TT	TT	TT	TT	TT	TT
SeqSNP targeted GBS	Lalb_Chr02_504522	A/G	Lalb_Chr02	504522	+	Lalb_v1	Whtelupin	NA	NA	LUW	NA	AA	AA	AA	AA	AA	AA	AA	AA	AA	AA	AA	AA	AA	AA	AA	AA	AA	AA	AA	AA	AA	AA	AA	AA	AA	AA	AA	AA	AA	AA	AA	AA	AA	AA	AA	AA	AA	AA
SeqSNP targeted GBS	Lalb_Chr02_506985	T/A	Lalb_Chr02	506985	+	Lalb_v1	Whtelupin	NA	NA	LUW	NA	TT	AA	AA	TT	TT	AA	TT	TT	TT	TT	TT	TT	TT	TT	TT	TT	TT	TT	TT	TT	TT	TT	TT	TT	TT	TT	TT	TT	TT	AA	TT	TT	TT	TT	TT	TT	TT	TT
SeqSNP targeted GBS	Lalb_Chr02_508424	T/G	Lalb_Chr02	508424	+	Lalb_v1	Whtelupin	NA	NA	LUW	NA	TT	TT	TT	TT	TT	TT	TT	GG	TT	TT	GG	GG	TT	TT	TT	TT	TT	TT	TT	TT	TT	GG	TT	TT	TT	TT	TT	TT	TT	TT	TT	TT	TT	TT	TT	TT	TT	TT
SeqSNP targeted GBS	Lalb_Chr02_510533	T/C	Lalb_Chr02	510533	+	Lalb_v1	Whtelupin	NA	NA	LUW	NA	TT	NN	TT	TT	TT	NN	TT	NN	TT	TT	NN	NN	TT	TT	TT	TT	TT	TT	TT	TT	TT	NN	TT	TT	TT	TT	TT	TT	TT	NN	TT	TT	TT	TT	TT	TT	TT	TT
GBS	Lalb_Chr02_511208	T/C	Lalb_Chr02	511208	+	Lalb_v1	whitelupin	NA	NA	LUW	NA	TT	CC	CC	TT	TT	CC	TT	CC	TT	TT	CC	CC	TT	TT	TT	TT	TT	TT	TT	TT	TT	CC	TT	TT	TT	TT	TT	TT	NN	CC	TT	TT	TT	TT	TT	NN	TT	TT
SeqSNP targeted GBS	Lalb_Chr02_512361	T/A	Lalb_Chr02	512361	+	Lalb_v1	Whtelupin	NA	NA	LUW	NA	TT	AA	AA	TT	TT	AA	TT	AA	TT	TT	AA	AA	TT	TT	TT	TT	TT	TT	TT	TT	TT	AA	TT	TT	TT	TT	TT	TT	TT	AA	TT	TT	TT	TT	TT	TT	TT	TT
SeqSNP targeted GBS	Lalb_Chr02_514335	A/G	Lalb_Chr02	514335	+	Lalb_v1	Whtelupin	NA	NA	LUW	NA	AA	GG	GG	AA	AG	GG	AA	GG	AA	AA	GG	GG	AA	AA	AA	AA	AA	AA	AA	AA	AA	GG	AA	AA	AA	AA	AA	AA	AA	GG	AA	AA	AA	AA	AA	AA	AA	AA
SeqSNP targeted GBS	Lalb_Chr02_516199	C/A	Lalb_Chr02	516199	+	Lalb_v1	Whtelupin	NA	NA	LUW	NA	CC	CC	CC	CC	CC	CC	CC	CC	CC	CC	CC	CC	CC	CC	CC	CC	CC	CC	CC	CC	CC	CC	CC	CC	CC	CC	CC	CC	CC	CC	CC	CC	CC	CC	CC	CC	CC	CC
SeqSNP targeted GBS	Lalb_Chr02_518456	A/G	Lalb_Chr02	518456	+	Lalb_v1	Whtelupin	NA	NA	LUW	NA	AA	GG	GG	AA	AA	GG	AA	AA	AA	AA	AA	AA	AA	AA	AA	AA	AA	AA	AA	AA	AA	AA	AA	AA	AA	AA	AA	AA	AA	GG	AA	AA	AA	AA	AA	AA	AA	AA
SeqSNP targeted GBS	Lalb_Chr02_520560	A/T	Lalb_Chr02	520560	+	Lalb_v1	Whtelupin	NA	NA	LUW	NA	AA	TT	TT	AA	AA	TT	AA	AA	AA	AA	AA	AA	AA	AA	AA	AA	AA	AA	AA	AA	AA	AA	AA	AA	AA	AA	AA	AA	AA	TT	AA	AA	AA	AA	AA	AA	AA	AA
SeqSNP targeted GBS	Lalb_Chr02_522425	C/T	Lalb_Chr02	522425	+	Lalb_v1	Whtelupin	NA	NA	LUW	NA	NN	NN	NN	CC	NN	CC	CC	NN	NN	NN	NN	NN	NN	NN	NN	NN	NN	NN	NN	NN	NN	NN	NN	CC	NN	CC	CC	NN	CC	CC	NN	CC	NN	NN	NN	NN	NN	NN
SeqSNP targeted GBS	Lalb_Chr02_524455	A/G	Lalb_Chr02	524455	+	Lalb_v1	Whtelupin	NA	NA	LUW	NA	AA	GG	GG	AA	AA	GG	AA	AA	AA	AA	AA	AA	AA	AA	AA	AA	AA	AA	AA	AA	AA	AA	AA	AA	NN	AA	AA	AA	AA	GG	AA	AA	AA	NN	AA	AA	AA	AA
SeqSNP targeted GBS	Lalb_Chr02_526332	G/A	Lalb_Chr02	526332	+	Lalb_v1	Whtelupin	NA	NA	LUW	NA	GG	GG	GG	GG	GG	GG	GG	GG	GG	GG	GG	GG	GG	GG	GG	GG	GG	GG	GG	GG	GG	GG	GG	GG	GG	GG	GG	GG	GG	GG	GG	GG	GG	GG	GG	GG	GG	GG
SeqSNP targeted GBS	Lalb_Chr02_528445	C/T	Lalb_Chr02	528445	+	Lalb_v1	Whtelupin	NA	NA	LUW	NA	CC	CC	CC	CC	CC	CC	CC	CC	CC	CC	CC	CC	CC	CC	CC	CC	CC	CC	CC	CC	CC	CC	CC	CC	CC	CC	CC	CC	CC	CC	CC	CC	CC	CC	CC	CC	CC	CC
SeqSNP targeted GBS	Lalb_Chr02_530728	G/A	Lalb_Chr02	530728	+	Lalb_v1	Whtelupin	NA	NA	LUW	NA	GG	GG	GG	GG	GG	GG	GG	GG	GG	GG	GG	GG	GG	GG	GG	GG	GG	GG	GG	GG	GG	GG	GG	GG	GG	GG	GG	GG	GG	GG	GG	GG	GG	GG	GG	GG	GG	GG
SeqSNP targeted GBS	Lalb_Chr02_532501	A/G	Lalb_Chr02	532501	+	Lalb_v1	Whtelupin	NA	NA	LUW	NA	AA	AA	AA	AA	AA	AA	AA	AA	AA	AA	AA	AA	AA	AA	AA	AA	AA	AA	AA	AA	AA	AA	AA	AA	AA	AA	AA	AA	AA	AA	AA	AA	AA	AA	AA	AA	AA	AA
SeqSNP targeted GBS	Lalb_Chr02_534334	G/A	Lalb_Chr02	534334	+	Lalb_v1	Whtelupin	NA	NA	LUW	NA	GG	GG	GG	GG	GG	GG	GG	GG	GG	GG	GG	GG	GG	GG	GG	GG	GG	GG	GG	GG	GG	GG	GG	GG	GG	GG	GG	GG	GG	GG	GG	GG	GG	GG	GG	GG	GG	GG
SeqSNP targeted GBS	Lalb_Chr02_535888	A/G	Lalb_Chr02	535888	+	Lalb_v1	Whtelupin	NA	NA	LUW	NA	AA	AA	AA	AA	AA	AA	AA	AA	AA	AA	AA	AA	AA	AA	AA	AA	AA	AA	AA	AA	AA	AA	AA	AA	AA	AA	AA	AA	AA	AA	AA	AA	AA	AA	AA	AA	AA	AA
GBS	Lalb_Chr02_537821	A/T	Lalb_Chr02	537821	+	Lalb_v1	whitelupin	NA	NA	LUW	NA	AA	AA	NN	NN	NN	AA	NN	NN	AA	AA	AA	AA	NN	AA	NN	NN	NN	NN	AA	AA	NN	NN	AA	NN	NN	NN	NN	NN	NN	NN	AA	NN	NN	NN	NN	NN	NN	AA
GBS	Lalb_Chr02_537970	T/C	Lalb_Chr02	537970	+	Lalb_v1	whitelupin	NA	NA	LUW	NA	TT	TT	NN	TT	TT	TT	NN	TT	TT	TT	TT	NN	NN	TT	NN	NN	NN	NN	TT	TT	TT	TT	NN	NN	TT	TT	TT	TT	TT	NN	TT	TT	TT	TT	NN	TT	TT	TT
SeqSNP targeted GBS	Lalb_Chr02_538275	C/G	Lalb_Chr02	538275	+	Lalb_v1	Whtelupin	NA	NA	LUW	NA	CC	CC	CC	CC	CC	CC	CC	CC	CC	CC	CC	CC	CC	CC	CC	CC	CC	CC	CC	CC	CC	CC	CC	CC	CC	CC	CC	CC	CC	CC	CC	CC	CC	CC	CC	CC	CC	CC
SeqSNP targeted GBS	Lalb_Chr02_540632	T/A	Lalb_Chr02	540632	+	Lalb_v1	Whtelupin	NA	NA	LUW	NA	TT	TT	TT	TT	TT	TT	TT	TT	TT	TT	TT	TT	TT	TT	TT	TT	TT	TT	TT	TT	TT	TT	TT	TT	TT	TT	TT	TT	TT	TT	TT	TT	TT	TT	TT	TT	TT	TT
SeqSNP targeted GBS	Lalb_Chr02_542522	T/C	Lalb_Chr02	542522	+	Lalb_v1	Whtelupin	NA	NA	LUW	NA	TT	TT	TT	TT	TT	TT	TT	TT	TT	TT	TT	TT	TT	TT	TT	TT	TT	TT	TT	TT	TT	TT	TT	TT	TT	TT	TT	TT	TT	TT	TT	TT	TT	TT	TT	TT	TT	TT
SeqSNP targeted GBS	Lalb_Chr02_544547	C/A	Lalb_Chr02	544547	+	Lalb_v1	Whtelupin	NA	NA	LUW	NA	CC	CC	CC	CC	CC	CC	CC	CC	CC	CC	CC	CC	CC	CC	CC	CC	CC	CC	CC	CC	CC	CC	CC	CC	CC	CC	CC	CC	CC	CC	CC	CC	CC	CC	CC	CC	CC	CC
SeqSNP targeted GBS	Lalb_Chr02_546450	G/T	Lalb_Chr02	546450	+	Lalb_v1	Whtelupin	NA	NA	LUW	NA	GG	TT	NN	GG	GT	TT	GG	TT	GG	NN	TT	TT	GG	GG	GG	GG	GG	GG	GG	GG	GG	NN	GG	GG	NN	GG	GG	GG	GG	TT	GG	GG	NN	NN	GG	GG	GG	GG
SeqSNP targeted GBS	Lalb_Chr02_549214	C/T	Lalb_Chr02	549214	+	Lalb_v1	Whtelupin	NA	NA	LUW	NA	CC	CC	CC	CC	CC	CC	CC	CC	CC	CC	CC	CC	CC	CC	CC	CC	CC	CC	CC	CC	CC	CC	CC	CC	CC	CC	CC	CC	CC	CC	CC	CC	CC	CC	CC	CC	CC	CC
GBS	Lalb_Chr02_549534	C/T	Lalb_Chr02	549534	+	Lalb_v1	whitelupin	NA	NA	LUW	NA	CC	CC	CC	CC	CC	CC	CC	CC	CC	CC	CC	CC	CC	CC	CC	CC	CC	CC	CC	CC	NN	CC	CC	CC	NN	NN	NN	NN	NN	NN	CC	CC	NN	CC	NN	NN	NN	CC
SeqSNP targeted GBS	Lalb_Chr02_550460	A/T	Lalb_Chr02	550460	+	Lalb_v1	Whtelupin	NA	NA	LUW	NA	AA	TT	TT	AA	AT	TT	AA	TT	AA	AA	TT	TT	AA	AA	AA	AA	AA	AA	AA	AA	AA	TT	AA	AA	AA	AA	AA	AA	AA	TT	AA	AA	AA	AA	AA	AA	AA	AA
GBS	Lalb_Chr02_550648	A/C	Lalb_Chr02	550648	+	Lalb_v1	whitelupin	NA	NA	LUW	NA	AA	CC	CC	AA	AC	CC	AA	CC	AA	AA	CC	CC	AA	AA	AA	AA	AA	AA	AA	AA	AA	CC	AA	AA	AA	CC	CC	AA	AA	CC	AA	AA	AA	AA	AA	AA	AA	AA
GBS	Lalb_Chr02_550697	A/T	Lalb_Chr02	550697	+	Lalb_v1	whitelupin	NA	NA	LUW	NA	AA	AA	AA	AA	AA	AA	AA	AA	AA	AA	AA	AA	AA	AA	AA	AA	AA	AA	AA	AA	NN	AA	AA	AA	NN	AA	NN	NN	AA	AA	AA	AA	NN	AA	NN	NN	NN	AA
GBS	Lalb_Chr02_550723	A/T	Lalb_Chr02	550723	+	Lalb_v1	whitelupin	NA	NA	LUW	NA	AA	AA	AA	AA	AA	AA	AA	AA	AA	AA	AA	AA	AA	AA	AA	AA	AA	AA	AA	AA	NN	AA	AA	AA	NN	NN	NN	NN	AA	NN	AA	AA	NN	AA	NN	NN	AA	AA
GBS	Lalb_Chr02_550877	C/T	Lalb_Chr02	550877	+	Lalb_v1	whitelupin	NA	NA	LUW	NA	CC	CC	CC	CC	CC	CC	CC	CC	CC	CC	CC	CC	CC	CC	CC	CC	CC	CC	CC	CC	NN	CC	CC	CC	NN	NN	NN	NN	NN	NN	CC	CC	NN	CC	NN	NN	NN	CC
GBS	Lalb_Chr02_550893	T/C	Lalb_Chr02	550893	+	Lalb_v1	whitelupin	NA	NA	LUW	NA	TT	TT	TT	TT	TT	TT	TT	TT	TT	TT	TT	TT	TT	TT	TT	TT	TT	TT	TT	TT	NN	TT	TT	TT	NN	NN	NN	NN	NN	NN	TT	TT	NN	TT	NN	NN	NN	TT
SeqSNP targeted GBS	Lalb_Chr02_552267	T/G	Lalb_Chr02	552267	+	Lalb_v1	Whtelupin	NA	NA	LUW	NA	TT	TT	TT	TT	TT	TT	TT	GG	TT	TT	GG	GG	TT	TT	TT	TT	TT	TT	TT	TT	TT	GG	TT	TT	TT	TT	TT	TT	TT	TT	TT	TT	TT	TT	TT	TT	TT	TT
SeqSNP targeted GBS	Lalb_Chr02_554466	C/A	Lalb_Chr02	554466	+	Lalb_v1	Whtelupin	NA	NA	LUW	NA	CC	CC	CC	CC	CC	CC	CC	AA	CC	CC	AA	AA	CC	CC	CC	CC	CC	CC	CC	CC	CC	AA	CC	CC	CC	CC	CC	CC	CC	CC	CC	CC	CC	CC	CC	CC	CC	CC
SeqSNP targeted GBS	Lalb_Chr02_556584	T/NN	Lalb_Chr02	556584	+	Lalb_v1	Whtelupin	NA	NA	LUW	NA	TT	TT	TT	TT	TT	TT	TT	TT	TT	TT	TT	TT	TT	TT	TT	TT	TT	TT	TT	TT	TT	TT	TT	TT	TT	TT	TT	TT	TT	TT	TT	TT	TT	TT	TT	TT	TT	TT
SeqSNP targeted GBS	Lalb_Chr02_558525	A/T	Lalb_Chr02	558525	+	Lalb_v1	Whtelupin	NA	NA	LUW	NA	AA	AA	AA	AA	AA	AA	AA	TT	AA	AA	TT	TT	AA	AA	AA	AA	AA	AA	AA	TT	AA	TT	AA	AA	AA	AA	AA	AA	AA	AA	AA	AA	AA	AA	AA	AA	AA	AA
SeqSNP targeted GBS	Lalb_Chr02_560400	G/C	Lalb_Chr02	560400	+	Lalb_v1	Whtelupin	NA	NA	LUW	NA	GG	CC	CC	GG	GC	CC	GG	CC	GG	GG	CC	CC	GG	GG	GG	GG	GG	GG	GG	GG	GG	GG	GG	GG	GG	GG	GG	GG	GG	CC	GG	GG	GG	GG	GG	GG	GG	GG
SeqSNP targeted GBS	Lalb_Chr02_562309	A/G	Lalb_Chr02	562309	+	Lalb_v1	Whtelupin	NA	NA	LUW	NA	AA	AA	AA	AA	AG	AA	AA	GG	AA	AA	GG	GG	AA	AA	AA	AA	AA	AA	AA	AA	AA	AA	AA	AA	AA	AA	AA	AA	AA	AA	AA	AA	AA	AA	AA	AA	AA	AA
SeqSNP targeted GBS	Lalb_Chr02_564442	G/A	Lalb_Chr02	564442	+	Lalb_v1	Whtelupin	NA	NA	LUW	NA	GG	GG	GG	GG	GG	GG	GG	GG	GG	GG	GG	GG	GG	GG	GG	GG	GG	GG	GG	GG	GG	GG	GG	GG	GG	GG	GG	GG	GG	GG	GG	GG	GG	GG	GG	GG	GG	GG
SeqSNP targeted GBS	Lalb_Chr02_566764	G/A	Lalb_Chr02	566764	+	Lalb_v1	Whtelupin	NA	NA	LUW	NA	GG	AA	AA	GG	GG	AA	GG	GG	GG	GG	GG	GG	GG	GG	GG	GG	GG	GG	GG	GG	GG	GG	GG	GG	GG	GG	GG	GG	GG	AA	GG	GG	GG	GG	GG	GG	GG	GG
SeqSNP targeted GBS	Lalb_Chr02_568537	T/C	Lalb_Chr02	568537	+	Lalb_v1	Whtelupin	NA	NA	LUW	NA	TT	TT	TT	TT	TT	TT	TT	NN	TT	TT	NN	NN	TT	TT	NN	TT	TT	TT	TT	TT	TT	NN	TT	TT	TT	TT	TT	TT	TT	TT	TT	TT	TT	TC	TT	TT	NN	TT
SeqSNP targeted GBS	Lalb_Chr02_570351	T/C	Lalb_Chr02	570351	+	Lalb_v1	Whtelupin	NA	NA	LUW	NA	TT	CC	CC	TT	TT	CC	TT	TT	TT	TT	TT	TT	TT	TT	TT	TT	TT	TT	TT	TT	TT	TT	TT	TT	TT	TT	TT	TT	TT	CC	TT	TT	TT	TT	TT	TT	TT	TT
SeqSNP targeted GBS	Lalb_Chr02_572792	C/T	Lalb_Chr02	572792	+	Lalb_v1	Whtelupin	NA	NA	LUW	NA	CC	CC	CC	CC	CC	CC	CC	TT	CC	CC	TT	TT	CC	CC	CC	CC	CC	CC	CC	CC	CC	CC	CC	CC	CC	CC	CC	CC	CC	CC	CC	CC	CC	CC	CC	CC	CC	CC
SeqSNP targeted GBS	Lalb_Chr02_574515	C/T	Lalb_Chr02	574515	+	Lalb_v1	Whtelupin	NA	NA	LUW	NA	CC	CC	CC	CC	CC	CC	CC	CC	CC	CC	CC	CC	CC	CC	CC	CC	CC	CC	CC	CC	CC	CC	CC	CC	CC	CC	CC	CC	CC	CC	CC	CC	CC	CC	CC	CC	CC	CC
SeqSNP targeted GBS	Lalb_Chr02_576125	A/NN	Lalb_Chr02	576125	+	Lalb_v1	Whtelupin	NA	NA	LUW	NA	AA	AA	AA	AA	AA	AA	AA	AA	AA	AA	AA	AA	AA	AA	AA	AA	AA	AA	AA	AA	AA	AA	AA	AA	AA	AA	AA	AA	AA	AA	AA	AA	AA	AA	AA	AA	AA	AA
GBS	Lalb_Chr02_576988	G/A	Lalb_Chr02	576988	+	Lalb_v1	whitelupin	NA	NA	LUW	NA	NN	NN	NN	NN	NN	NN	NN	NN	NN	NN	NN	NN	NN	NN	NN	NN	NN	NN	NN	NN	NN	NN	NN	NN	NN	NN	GG	NN	NN	NN	NN	NN	NN	NN	GG	GG	GG	NN
SeqSNP targeted GBS	Lalb_Chr02_578375	G/A	Lalb_Chr02	578375	+	Lalb_v1	Whtelupin	NA	NA	LUW	NA	GG	GG	GG	GG	GG	GG	GG	GG	GG	GG	GG	GG	GG	GG	GG	GG	GG	GG	GG	GG	GG	GG	GG	GG	GG	GG	GG	GG	GG	GG	GG	GG	GG	GG	GG	GG	GG	GG
SeqSNP targeted GBS	Lalb_Chr02_580220	C/T	Lalb_Chr02	580220	+	Lalb_v1	Whtelupin	NA	NA	LUW	NA	CC	CC	CC	CC	CC	CC	CC	CC	CC	CC	CC	CC	CC	CC	CC	CC	CC	CC	CC	CC	CC	CC	CC	CC	CC	CC	CC	CC	CC	CC	CC	CC	CC	CC	CC	CC	CC	CC
GBS	Lalb_Chr02_581674	C/G	Lalb_Chr02	581674	+	Lalb_v1	whitelupin	NA	NA	LUW	NA	CC	CC	CC	CC	CC	CC	CC	CC	CC	CC	CC	CC	CC	CC	CC	CC	CC	CC	CC	CC	NN	CC	CC	CC	NN	NN	CC	NN	CC	NN	CC	CC	NN	CC	NN	NN	NN	CC
SeqSNP targeted GBS	Lalb_Chr02_582176	T/A	Lalb_Chr02	582176	+	Lalb_v1	Whtelupin	NA	NA	LUW	NA	TT	TT	TT	TT	TT	TT	TT	TT	TT	TT	TT	TT	TT	TT	TT	TT	TT	TT	TT	TT	TT	TT	TT	TT	TT	TT	TT	TT	TT	TT	TT	TT	TT	TT	TT	TT	TT	TT
SeqSNP targeted GBS	Lalb_Chr02_584454	A/T	Lalb_Chr02	584454	+	Lalb_v1	Whtelupin	NA	NA	LUW	NA	AA	AA	AA	AA	AA	AA	AA	AA	AA	AA	AA	AA	AA	AA	AA	AA	AA	AA	AA	AA	AA	AA	AA	AA	AA	AA	AA	AA	AA	AA	AA	AA	AA	AA	AA	AA	AA	AA
SeqSNP targeted GBS	Lalb_Chr02_586546	C/G	Lalb_Chr02	586546	+	Lalb_v1	Whtelupin	NA	NA	LUW	NA	CC	CC	CC	CC	CC	CC	CC	CC	CC	CC	CC	CC	CC	CC	CC	CC	CC	CC	CC	CC	CC	CC	CC	CC	CC	CC	CC	CC	CC	CC	CC	CC	CC	CC	CC	CC	CC	CC
SeqSNP targeted GBS	Lalb_Chr02_588726	C/T	Lalb_Chr02	588726	+	Lalb_v1	Whtelupin	NA	NA	LUW	NA	CC	CC	CC	CC	CC	CC	CC	CC	CC	CC	CC	CC	CC	CC	CC	CC	CC	CC	CC	CC	CC	CC	CC	CC	CC	CC	CC	CC	CC	CC	CC	CC	CC	CC	CC	CC	CC	CC
SeqSNP targeted GBS	Lalb_Chr02_590422	C/T	Lalb_Chr02	590422	+	Lalb_v1	Whtelupin	NA	NA	LUW	NA	CC	CC	CC	CC	CC	CC	CC	CC	CC	CC	CC	CC	CC	CC	CC	CC	CC	CC	CC	CC	CC	CC	CC	CC	CC	CC	CC	CC	CC	CC	CC	CC	CC	CC	CC	CC	CC	CC
SeqSNP targeted GBS	Lalb_Chr02_592449	T/NN	Lalb_Chr02	592449	+	Lalb_v1	Whtelupin	NA	NA	LUW	NA	TT	TT	TT	TT	TT	TT	TT	TT	TT	TT	TT	TT	TT	TT	TT	TT	TT	TT	TT	TT	TT	TT	TT	TT	TT	TT	TT	TT	TT	TT	TT	TT	TT	TT	TT	TT	TT	TT
SeqSNP targeted GBS	Lalb_Chr02_594440	A/G	Lalb_Chr02	594440	+	Lalb_v1	Whtelupin	NA	NA	LUW	NA	AA	AA	AA	AA	AA	AA	AA	AA	AA	AA	AA	AA	AA	AA	AA	AA	AA	AA	AA	AA	AA	AA	AA	AA	AA	AA	AA	AA	AA	AA	AA	AA	AA	AA	AA	AA	AA	AA
SeqSNP targeted GBS	Lalb_Chr02_596399	A/C	Lalb_Chr02	596399	+	Lalb_v1	Whtelupin	NA	NA	LUW	NA	AA	AA	AA	AA	AC	AA	AA	AA	AA	AA	CC	CC	AA	AA	AA	AA	AA	AA	AA	AA	AA	AA	AA	AA	AA	AA	AA	AA	AA	CC	AA	AA	AA	AA	AA	AA	AA	AA
SeqSNP targeted GBS	Lalb_Chr02_598353	C/T	Lalb_Chr02	598353	+	Lalb_v1	Whtelupin	NA	NA	LUW	NA	CC	CC	CC	CC	CC	CC	CC	CC	CC	CC	CC	CC	CC	CC	CC	CC	CC	CC	CC	CC	CC	CC	CC	CC	CC	CC	CC	CC	CC	CC	CC	CC	CC	CC	CC	CC	CC	CC
SeqSNP targeted GBS	Lalb_Chr02_600348	T/A	Lalb_Chr02	600348	+	Lalb_v1	Whtelupin	NA	NA	LUW	NA	NN	NN	NN	NN	NN	NN	NN	NN	NN	NN	NN	NN	NN	NN	NN	NN	NN	NN	NN	NN	NN	NN	NN	NN	NN	NN	NN	NN	NN	NN	NN	TT	NN	NN	NN	NN	NN	NN
SeqSNP targeted GBS	Lalb_Chr02_602254	C/G	Lalb_Chr02	602254	+	Lalb_v1	Whtelupin	NA	NA	LUW	NA	CC	CC	NN	NN	CC	NN	NN	CC	CC	NN	NN	CC	NN	NN	NN	CC	CC	NN	CC	NN	CC	CC	NN	NN	NN	CC	NN	NN	CC	NN	NN	CC	CC	NN	CC	NN	NN	NN
GBS	Lalb_Chr02_604362	G/A	Lalb_Chr02	604362	+	Lalb_v1	whitelupin	NA	NA	LUW	NA	GA	GG	GG	GG	GG	GG	GG	GG	GG	GG	GG	GG	GG	GG	GG	GG	GG	GG	GG	GG	NN	GG	GG	GG	NN	NN	NN	NN	NN	NN	GG	GG	NN	GG	NN	NN	NN	GG
SeqSNP targeted GBS	Lalb_Chr02_604454	C/A	Lalb_Chr02	604454	+	Lalb_v1	Whtelupin	NA	NA	LUW	NA	CA	CC	CC	CC	CC	CC	CC	CC	CC	CC	CC	CC	CC	CC	CC	CC	CC	CC	CC	CC	CC	CC	CC	CC	CC	CC	CC	CC	CC	CC	CC	CC	CC	CC	CC	CC	CC	CC
SeqSNP targeted GBS	Lalb_Chr02_606364	A/G	Lalb_Chr02	606364	+	Lalb_v1	Whtelupin	NA	NA	LUW	NA	AG	AA	AA	AA	AA	AA	AA	AA	AA	AA	AA	AA	AA	AA	AA	AA	AA	AA	AA	AA	AA	AA	AA	AA	AA	AA	AA	AA	AA	AA	AA	AA	AA	AA	AA	AA	AA	AA
GBS	Lalb_Chr02_606783	T/C	Lalb_Chr02	606783	+	Lalb_v1	whitelupin	NA	NA	LUW	NA	TC	NN	NN	TT	NN	TT	TT	NN	TT	TT	CC	CC	TT	TT	NN	TT	TT	TT	TT	TT	NN	TT	NN	NN	NN	NN	NN	NN	NN	NN	TT	NN	NN	TT	NN	NN	NN	TT
GBS	Lalb_Chr02_606844	C/T	Lalb_Chr02	606844	+	Lalb_v1	whitelupin	NA	NA	LUW	NA	CC	CC	CC	CC	CC	CC	CC	CC	CC	CC	CC	CC	CC	CC	CC	CC	CC	CC	CC	CC	NN	CC	CC	CC	CC	CC	NN	NN	CC	NN	CC	CC	NN	CC	CC	NN	CC	CC
SeqSNP targeted GBS	Lalb_Chr02_608230	G/A	Lalb_Chr02	608230	+	Lalb_v1	Whtelupin	NA	NA	LUW	NA	GA	AA	AA	GG	GG	AA	GG	GG	GG	GG	GG	GG	GG	GG	GG	GG	GG	GG	GG	GG	GG	GG	GG	GG	GG	GG	GG	GG	GG	GG	GG	GG	GG	GG	GG	GG	GG	GG
SeqSNP targeted GBS	Lalb_Chr02_610388	C/T	Lalb_Chr02	610388	+	Lalb_v1	Whtelupin	NA	NA	LUW	NA	CT	CC	CC	CC	CC	CC	CC	CC	CC	CC	CC	CC	CC	CC	CC	CC	CC	CC	CC	CC	CC	CC	CC	CC	CC	CC	CC	CC	CC	CC	CC	CC	CC	CC	CC	CC	CC	CC
SeqSNP targeted GBS	Lalb_Chr02_612536	A/NN	Lalb_Chr02	612536	+	Lalb_v1	Whtelupin	NA	NA	LUW	NA	AA	AA	AA	AA	AA	AA	AA	AA	AA	AA	AA	AA	AA	AA	AA	AA	AA	AA	AA	AA	AA	AA	AA	AA	AA	AA	AA	AA	AA	AA	AA	AA	AA	AA	AA	AA	AA	AA
SeqSNP targeted GBS	Lalb_Chr02_614537	A/G	Lalb_Chr02	614537	+	Lalb_v1	Whtelupin	NA	NA	LUW	NA	AA	AA	AA	AA	AA	AA	AA	AA	AA	AA	GG	AA	AA	AA	AA	AA	AA	AA	AA	AA	AA	AA	AA	AA	AA	AA	AA	AA	AA	GG	AA	AA	AA	AA	AA	AA	AA	AA
SeqSNP targeted GBS	Lalb_Chr02_616486	A/G	Lalb_Chr02	616486	+	Lalb_v1	Whtelupin	NA	NA	LUW	NA	AA	AA	AA	AA	AA	AA	AA	AA	AA	AA	AA	AA	AA	AA	AA	AA	AA	AA	AA	AA	AA	AA	AA	AA	AA	AA	AA	AA	AA	AA	AA	AA	AA	AA	AA	AA	AA	AA
SeqSNP targeted GBS	Lalb_Chr02_618915	C/NN	Lalb_Chr02	618915	+	Lalb_v1	Whtelupin	NA	NA	LUW	NA	CC	CC	CC	CC	CC	CC	CC	CC	CC	CC	CC	CC	CC	CC	CC	CC	CC	CC	CC	CC	CC	CC	CC	CC	CC	CC	CC	CC	CC	CC	CC	CC	CC	CC	CC	CC	CC	CC
SeqSNP targeted GBS	Lalb_Chr02_620393	A/G	Lalb_Chr02	620393	+	Lalb_v1	Whtelupin	NA	NA	LUW	NA	AA	AA	AA	AA	AA	AA	AA	AA	AA	AA	AA	AA	AA	AA	AA	AA	AA	AA	AA	AA	AA	AA	AA	AA	AA	AA	AA	AA	AA	AA	AA	AA	AA	AA	AA	AA	AA	AA
SeqSNP targeted GBS	Lalb_Chr02_624568	A/T	Lalb_Chr02	624568	+	Lalb_v1	Whtelupin	NA	NA	LUW	NA	AA	AA	AA	AA	AA	AA	AA	AA	AA	AA	TT	AA	AA	AA	AA	AA	AA	AA	AA	AA	AA	AA	AA	AA	AA	AA	AA	AA	AA	TT	AA	AA	AA	AA	AA	AA	AA	AA
SeqSNP targeted GBS	Lalb_Chr02_626423	A/NN	Lalb_Chr02	626423	+	Lalb_v1	Whtelupin	NA	NA	LUW	NA	AA	AA	AA	AA	AA	AA	AA	AA	AA	AA	AA	AA	AA	AA	AA	AA	AA	AA	AA	AA	AA	AA	AA	AA	AA	AA	AA	AA	AA	AA	AA	AA	AA	AA	AA	AA	AA	AA
SeqSNP targeted GBS	Lalb_Chr02_628203	C/T	Lalb_Chr02	628203	+	Lalb_v1	Whtelupin	NA	NA	LUW	NA	CT	CC	CC	CC	CC	CC	CC	CC	CC	CC	CC	TT	CC	CC	CC	CC	CC	CC	CC	CC	CC	CC	CC	CC	CC	CC	CC	CC	CC	CC	CC	CC	CC	CC	CC	CC	CC	CC
SeqSNP targeted GBS	Lalb_Chr02_630775	C/A	Lalb_Chr02	630775	+	Lalb_v1	Whtelupin	NA	NA	LUW	NA	CC	CC	CC	CC	CC	CC	CC	CC	CC	CC	CC	CC	CC	CC	CC	CC	CC	CC	CC	CC	CC	CC	CC	CC	CC	CC	CC	CC	CC	CC	CC	CC	CC	CC	CC	CC	CC	CC
SeqSNP targeted GBS	Lalb_Chr02_632446	A/C	Lalb_Chr02	632446	+	Lalb_v1	Whtelupin	NA	NA	LUW	NA	AA	AA	AA	AA	AA	AA	AA	AA	AA	AA	AA	AA	AA	AA	AA	AA	AA	AA	AA	AA	AA	AA	AA	AA	AA	AA	AA	AA	AA	AA	AA	AA	AA	AA	AA	AA	AA	AA
GBS	Lalb_Chr02_634022	A/G	Lalb_Chr02	634022	+	Lalb_v1	whitelupin	NA	NA	LUW	NA	NN	NN	NN	NN	NN	NN	NN	AA	NN	NN	NN	NN	NN	AA	AA	NN	AA	AA	AA	NN	NN	NN	NN	NN	AA	NN	NN	NN	AA	NN	NN	AA	NN	NN	NN	NN	NN	AA
GBS	Lalb_Chr02_634228	T/C	Lalb_Chr02	634228	+	Lalb_v1	whitelupin	NA	NA	LUW	NA	NN	NN	NN	NN	NN	NN	NN	NN	NN	TT	NN	NN	NN	TT	NN	NN	NN	NN	TT	NN	NN	NN	TT	NN	NN	NN	NN	NN	NN	NN	NN	NN	NN	NN	NN	NN	NN	NN
SeqSNP targeted GBS	Lalb_Chr02_634349	G/C	Lalb_Chr02	634349	+	Lalb_v1	Whtelupin	NA	NA	LUW	NA	GG	GG	GG	GG	GG	GG	GG	GG	GG	GG	GG	GG	GG	GG	GG	GG	GG	GG	GG	GG	GG	GG	GG	GG	GG	GG	GG	GG	GG	GG	GG	GG	GG	GG	GG	GG	GG	GG
GBS	Lalb_Chr02_635348	G/A	Lalb_Chr02	635348	+	Lalb_v1	whitelupin	NA	NA	LUW	NA	GG	GG	GG	GG	GG	GG	GG	GG	GG	GG	GG	GG	GG	GG	GG	GG	GG	GG	GG	GG	NN	GG	GG	GG	GG	GG	GG	NN	GG	NN	GG	GG	NN	GG	NN	NN	GG	GG
GBS	Lalb_Chr02_635915	T/C	Lalb_Chr02	635915	+	Lalb_v1	whitelupin	NA	NA	LUW	NA	TT	TT	TT	TT	TT	TT	TT	TT	TT	TT	CC	TT	TT	TT	TT	TT	TT	TT	TT	TT	NN	TT	TT	TT	NN	NN	NN	NN	NN	NN	TT	TT	NN	TT	NN	NN	NN	TT
GBS	Lalb_Chr02_635933	A/G	Lalb_Chr02	635933	+	Lalb_v1	whitelupin	NA	NA	LUW	NA	AA	AA	AA	AA	AA	AA	AA	AA	AA	AA	GG	AA	AA	AA	AA	AA	AA	AA	AA	AA	NN	AA	AA	AA	NN	NN	NN	NN	NN	NN	AA	AA	NN	AA	NN	NN	NN	AA
SeqSNP targeted GBS	Lalb_Chr02_636428	C/A	Lalb_Chr02	636428	+	Lalb_v1	Whtelupin	NA	NA	LUW	NA	CC	CC	CC	CC	CC	CC	CC	CC	CC	CC	CC	CC	CC	CC	CC	CC	CC	CC	CC	CC	CC	CC	CC	CC	CC	CC	CC	CC	CC	CC	CC	CC	CC	CC	CC	CC	CC	CC
SeqSNP targeted GBS	Lalb_Chr02_638692	C/NN	Lalb_Chr02	638692	+	Lalb_v1	Whtelupin	NA	NA	LUW	NA	CC	CC	CC	CC	CC	CC	CC	CC	CC	CC	CC	CC	CC	CC	CC	CC	CC	CC	CC	CC	CC	CC	CC	CC	CC	CC	CC	CC	CC	CC	CC	CC	CC	CC	CC	CC	CC	CC
SeqSNP targeted GBS	Lalb_Chr02_640547	A/NN	Lalb_Chr02	640547	+	Lalb_v1	Whtelupin	NA	NA	LUW	NA	AA	AA	AA	AA	AA	AA	AA	AA	AA	AA	AA	AA	AA	AA	AA	AA	AA	AA	AA	AA	AA	AA	AA	AA	AA	AA	AA	AA	AA	AA	AA	AA	AA	AA	AA	AA	AA	AA
SeqSNP targeted GBS	Lalb_Chr02_642454	A/NN	Lalb_Chr02	642454	+	Lalb_v1	Whtelupin	NA	NA	LUW	NA	AA	AA	AA	NN	AA	AA	AA	AA	AA	AA	AA	AA	NN	AA	AA	AA	AA	NN	NN	AA	AA	NN	NN	AA	NN	AA	AA	NN	AA	AA	AA	AA	AA	NN	AA	AA	AA	AA
SeqSNP targeted GBS	Lalb_Chr02_644288	A/G	Lalb_Chr02	644288	+	Lalb_v1	Whtelupin	NA	NA	LUW	NA	AA	AA	AA	AA	AA	AA	AA	AA	AA	AA	AA	AA	AA	AA	AA	AA	AA	AA	AA	AA	AA	AA	AA	AA	AA	AA	AA	AA	AA	AA	AA	AA	AA	AA	AA	AA	AA	AA
SeqSNP targeted GBS	Lalb_Chr02_646444	C/T	Lalb_Chr02	646444	+	Lalb_v1	Whtelupin	NA	NA	LUW	NA	CC	CC	CC	CC	CC	CC	CC	CC	CC	CC	CC	CC	CC	CC	CC	CC	CC	CC	CC	CC	CC	CC	CC	CC	CC	CC	CC	CC	CC	CC	CC	CC	CC	CC	CC	CC	CC	CC
SeqSNP targeted GBS	Lalb_Chr02_648413	A/NN	Lalb_Chr02	648413	+	Lalb_v1	Whtelupin	NA	NA	LUW	NA	NN	NN	NN	NN	NN	NN	NN	NN	NN	NN	NN	NN	NN	NN	NN	NN	NN	NN	NN	NN	NN	NN	NN	NN	NN	NN	NN	NN	NN	NN	NN	NN	NN	NN	NN	NN	NN	NN
SeqSNP targeted GBS	Lalb_Chr02_649801	G/A	Lalb_Chr02	649801	+	Lalb_v1	Whtelupin	NA	NA	LUW	NA	GG	GG	GG	GG	GG	GG	GG	GG	GG	GG	GG	GG	GG	GG	GG	GG	GG	GG	GG	GG	GG	GG	GG	GG	GG	GG	GG	GG	GG	GG	GG	GG	GG	GG	GG	GG	GG	GG
SeqSNP targeted GBS	Lalb_Chr02_652940	A/C	Lalb_Chr02	652940	+	Lalb_v1	Whtelupin	NA	NA	LUW	NA	AA	AA	AA	AA	AC	AA	AA	AA	AA	AA	CC	AA	AA	AA	AA	AA	AA	AA	AA	AA	AA	AA	AA	AA	AA	AA	AA	AA	AA	CC	AA	AA	AA	AA	AA	AA	AA	AA
SeqSNP targeted GBS	Lalb_Chr02_654466	C/A	Lalb_Chr02	654466	+	Lalb_v1	Whtelupin	NA	NA	LUW	NA	CC	CC	CC	CC	CC	CC	CC	CC	CC	CC	AA	CC	CC	CC	CC	CC	CC	CC	CC	CC	CC	CC	CC	CC	CC	CC	CC	CC	CC	AA	CC	CC	CC	CC	CC	CC	CC	CC
SeqSNP targeted GBS	Lalb_Chr02_656681	G/NN	Lalb_Chr02	656681	+	Lalb_v1	Whtelupin	NA	NA	LUW	NA	NN	NN	NN	NN	NN	NN	NN	NN	NN	NN	NN	NN	NN	NN	NN	NN	NN	NN	NN	NN	NN	NN	NN	NN	NN	NN	NN	NN	NN	NN	NN	NN	NN	NN	NN	NN	NN	NN
SeqSNP targeted GBS	Lalb_Chr02_658233	G/T	Lalb_Chr02	658233	+	Lalb_v1	Whtelupin	NA	NA	LUW	NA	GG	GG	GG	GG	GT	GG	GG	GG	GG	GG	GG	GG	GG	GG	GG	GG	GG	GG	GG	GG	GG	GG	GG	GG	GG	GG	GG	GG	GG	GG	GG	GG	GG	GG	GG	GG	GG	GG
SeqSNP targeted GBS	Lalb_Chr02_660066	T/G	Lalb_Chr02	660066	+	Lalb_v1	Whtelupin	NA	NA	LUW	NA	TT	TT	TT	TT	TG	TT	TT	TT	TT	TT	GG	TT	TT	TT	TT	TT	TT	TT	TT	TT	TT	TT	TT	TT	TT	TT	TT	TT	TT	GG	TT	TT	TT	TT	TT	TT	TT	TT
SeqSNP targeted GBS	Lalb_Chr02_662537	A/NN	Lalb_Chr02	662537	+	Lalb_v1	Whtelupin	NA	NA	LUW	NA	NN	NN	NN	NN	NN	NN	NN	NN	NN	NN	NN	NN	NN	NN	NN	NN	NN	NN	NN	NN	NN	NN	NN	NN	NN	NN	NN	NN	NN	NN	NN	NN	NN	NN	NN	NN	NN	NN
SeqSNP targeted GBS	Lalb_Chr02_664445	C/G	Lalb_Chr02	664445	+	Lalb_v1	Whtelupin	NA	NA	LUW	NA	CC	GG	GG	CC	CC	GG	CC	CC	CC	CC	CC	CC	CC	CC	CC	CC	CC	CC	CC	CC	CC	CC	CC	CC	CC	CC	CC	CC	CC	CC	CC	CC	CC	CC	CC	CC	CC	CC
SeqSNP targeted GBS	Lalb_Chr02_666447	T/A	Lalb_Chr02	666447	+	Lalb_v1	Whtelupin	NA	NA	LUW	NA	TT	AA	AA	TT	TA	AA	TT	TT	TT	TT	AA	TT	TT	TT	TT	TT	TT	TT	TT	TT	TT	TT	TT	TT	TT	TT	TT	TT	TT	AA	TT	TT	TT	TT	TT	TT	TT	TT
GBS	Lalb_Chr02_668000	C/T	Lalb_Chr02	668000	+	Lalb_v1	whitelupin	NA	NA	LUW	NA	CC	CC	CC	CC	CC	CC	CC	CC	CC	CC	CC	CC	CC	CC	CC	CC	CC	CC	CC	CC	NN	CC	CC	CC	CC	CC	CC	NN	CC	NN	CC	CC	NN	CC	NN	NN	CC	CC
GBS	Lalb_Chr02_668032	G/T	Lalb_Chr02	668032	+	Lalb_v1	whitelupin	NA	NA	LUW	NA	GG	GG	GG	GG	GG	GG	GG	GG	GG	GG	GG	GG	GG	GG	GG	GG	GG	GG	GG	GG	NN	GG	GG	GG	GG	GG	GG	NN	GG	NN	GG	GG	NN	GG	NN	NN	GG	GG
SeqSNP targeted GBS	Lalb_Chr02_668408	A/C	Lalb_Chr02	668408	+	Lalb_v1	Whtelupin	NA	NA	LUW	NA	AA	AA	AA	AA	AA	AA	AA	AA	AA	AA	AA	AA	AA	AA	AA	AA	AA	AA	AA	AA	AA	AA	AA	AA	AA	AA	AA	AA	AA	AA	AA	AA	AA	AA	AA	AA	AA	AA
GBS	Lalb_Chr02_668867	G/A	Lalb_Chr02	668867	+	Lalb_v1	whitelupin	NA	NA	LUW	NA	NN	NN	NN	GG	NN	NN	NN	NN	NN	NN	NN	NN	NN	GG	NN	GG	GG	NN	GG	NN	GG	NN	NN	NN	GG	GG	GG	GG	GG	NN	GG	GG	GG	NN	GG	GG	GG	GG
GBS	Lalb_Chr02_668879	T/C	Lalb_Chr02	668879	+	Lalb_v1	whitelupin	NA	NA	LUW	NA	NN	NN	NN	TT	NN	NN	NN	NN	NN	NN	NN	NN	NN	TT	NN	TT	TT	NN	TT	NN	TT	NN	NN	NN	TT	TT	TT	TT	TT	NN	TT	TT	TT	NN	TT	TT	TT	TT
GBS	Lalb_Chr02_669621	C/T	Lalb_Chr02	669621	+	Lalb_v1	whitelupin	NA	NA	LUW	NA	CC	TT	TT	CC	CT	TT	CC	CC	CC	CC	TT	CC	CC	CC	CC	CC	CC	CC	CC	CC	NN	CC	CC	CC	NN	NN	NN	NN	NN	NN	CC	CC	NN	CC	NN	NN	NN	CC
GBS	Lalb_Chr02_669731	T/C	Lalb_Chr02	669731	+	Lalb_v1	whitelupin	NA	NA	LUW	NA	TT	CC	CC	TT	TC	CC	TT	TT	TT	TT	CC	TT	TT	TT	TT	TT	TT	TT	TT	TT	NN	TT	TT	TT	NN	TT	TT	NN	TT	NN	TT	TT	NN	TT	NN	NN	NN	TT
SeqSNP targeted GBS	Lalb_Chr02_670597	A/NN	Lalb_Chr02	670597	+	Lalb_v1	Whtelupin	NA	NA	LUW	NA	AA	AA	AA	AA	AA	AA	AA	AA	AA	AA	AA	AA	AA	AA	AA	AA	AA	AA	AA	AA	AA	AA	AA	AA	AA	AA	AA	AA	AA	AA	AA	AA	AA	AA	AA	AA	AA	AA
SeqSNP targeted GBS	Lalb_Chr02_672518	C/NN	Lalb_Chr02	672518	+	Lalb_v1	Whtelupin	NA	NA	LUW	NA	CC	CC	CC	CC	CC	CC	CC	CC	CC	CC	CC	CC	CC	CC	CC	CC	CC	CC	CC	CC	CC	CC	CC	CC	CC	CC	CC	CC	CC	CC	CC	CC	CC	CC	CC	CC	CC	CC
SeqSNP targeted GBS	Lalb_Chr02_674586	G/T	Lalb_Chr02	674586	+	Lalb_v1	Whtelupin	NA	NA	LUW	NA	GG	TT	TT	GG	GT	TT	GG	GG	GG	GG	TT	GG	GG	GG	GG	GG	GG	GG	GG	GG	GG	GG	GG	GG	GG	GG	GG	GG	GG	TT	GG	GG	GG	GG	GG	GG	GG	GG
GBS	Lalb_Chr02_675720	T/A	Lalb_Chr02	675720	+	Lalb_v1	whitelupin	NA	NA	LUW	NA	TT	TT	TT	TT	TT	TT	TT	TT	TT	TT	TT	TT	TT	TT	TT	TT	TT	TT	TT	TT	NN	TT	TT	TT	TT	NN	NN	NN	TT	NN	TT	NN	NN	TT	NN	NN	NN	TT
SeqSNP targeted GBS	Lalb_Chr02_676343	C/T	Lalb_Chr02	676343	+	Lalb_v1	Whtelupin	NA	NA	LUW	NA	CC	TT	TT	CC	CT	TT	CC	CC	CC	CC	TT	CC	CC	CC	CC	CC	CC	CC	CC	CC	CC	CC	CC	CC	CC	CC	CC	CC	CC	TT	CC	CC	CC	CC	CC	CC	CC	CC
GBS	Lalb_Chr02_676846	G/A	Lalb_Chr02	676846	+	Lalb_v1	whitelupin	NA	NA	LUW	NA	GG	GG	GG	GG	GG	GG	GG	GG	GG	GG	GG	GG	GG	GG	GG	GG	GG	GG	GG	GG	GG	GG	GG	GG	GG	GG	GG	GG	GG	GG	GG	GG	GG	GG	GG	GG	GG	GG
GBS	Lalb_Chr02_676916	C/T	Lalb_Chr02	676916	+	Lalb_v1	whitelupin	NA	NA	LUW	NA	CC	CC	CC	CC	CC	CC	CC	CC	CC	CC	CC	CC	CC	CC	CC	CC	CC	CC	CC	CC	CC	CC	CC	CC	CC	CC	CC	CC	CC	CC	CC	CC	CC	CC	CC	CC	CC	CC
GBS	Lalb_Chr02_677040	A/G	Lalb_Chr02	677040	+	Lalb_v1	whitelupin	NA	NA	LUW	NA	AA	GG	GG	AA	AG	GG	AA	AA	AA	AA	GG	AA	AA	AA	AA	AA	AA	AA	AA	AA	AA	AA	AA	AA	AA	AA	AA	AA	AA	GG	AA	AA	AA	AA	AA	AA	AA	AA
SeqSNP targeted GBS	Lalb_Chr02_678646	T/NN	Lalb_Chr02	678646	+	Lalb_v1	Whtelupin	NA	NA	LUW	NA	TT	TT	TT	TT	TT	TT	TT	TT	TT	TT	TT	TT	TT	TT	TT	TT	TT	TT	TT	TT	TT	TT	TT	TT	TT	TT	TT	TT	TT	TT	TT	TT	TT	TT	TT	TT	TT	TT
SeqSNP targeted GBS	Lalb_Chr02_680466	A/NN	Lalb_Chr02	680466	+	Lalb_v1	Whtelupin	NA	NA	LUW	NA	AA	AA	AA	AA	AA	AA	AA	AA	AA	AA	AA	AA	AA	AA	AA	AA	AA	AA	AA	AA	AA	AA	AA	AA	AA	AA	AA	AA	AA	AA	AA	AA	AA	AA	AA	AA	AA	AA
SeqSNP targeted GBS	Lalb_Chr02_682472	A/T	Lalb_Chr02	682472	+	Lalb_v1	Whtelupin	NA	NA	LUW	NA	AA	AA	AA	AA	AA	AA	AA	AA	AA	AA	AA	AA	NN	AA	AA	AA	AA	AA	AA	AA	AA	AA	AA	AA	NN	AA	AA	AA	AA	AA	AA	AA	AA	AA	AA	AA	AA	AA
SeqSNP targeted GBS	Lalb_Chr02_684397	C/G	Lalb_Chr02	684397	+	Lalb_v1	Whtelupin	NA	NA	LUW	NA	CC	CC	CC	CC	CG	CC	CC	CC	CC	CC	CC	CC	CC	CC	CC	CC	CC	CC	CC	CC	CC	CC	CC	CC	CC	CC	CC	CC	CC	CC	CC	CC	CC	CC	CC	CC	CC	CC
SeqSNP targeted GBS	Lalb_Chr02_686500	A/C	Lalb_Chr02	686500	+	Lalb_v1	Whtelupin	NA	NA	LUW	NA	AA	AA	AA	AA	AA	AA	AA	AA	AA	AA	AA	AA	AA	AA	AA	AA	AA	AA	AA	AA	AA	AA	AA	AA	AA	AA	AA	AA	AA	AA	AA	AA	AA	AA	AA	AA	AA	AA
SeqSNP targeted GBS	Lalb_Chr02_688385	T/C	Lalb_Chr02	688385	+	Lalb_v1	Whtelupin	NA	NA	LUW	NA	TT	TT	TT	TT	TT	TT	TT	TT	TT	TT	TT	TT	TT	TT	TT	TT	TT	TT	TT	TT	TT	TT	TT	TT	TT	TT	TT	TT	TT	TT	TT	TT	TT	TT	TT	TT	TT	TT
SeqSNP targeted GBS	Lalb_Chr02_690673	A/G	Lalb_Chr02	690673	+	Lalb_v1	Whtelupin	NA	NA	LUW	NA	AA	AA	AA	AA	AA	AA	AA	AA	AA	AA	AA	AA	AA	AA	AA	AA	AA	AA	AA	AA	AA	AA	AA	AA	AA	AA	AA	AA	AA	AA	AA	AA	AA	AA	AA	AA	AA	AA
SeqSNP targeted GBS	Lalb_Chr02_693190	A/T	Lalb_Chr02	693190	+	Lalb_v1	Whtelupin	NA	NA	LUW	NA	AA	AA	AA	AA	AA	AA	AA	AA	AA	AA	AA	AA	AA	AA	AA	AA	AA	AA	AA	AA	AA	AA	AA	AA	AA	AA	AA	AA	AA	AA	AA	AA	AA	AA	AA	AA	AA	AA
SeqSNP targeted GBS	Lalb_Chr02_694498	A/T	Lalb_Chr02	694498	+	Lalb_v1	Whtelupin	NA	NA	LUW	NA	AA	AA	NN	AA	AA	AA	AA	AA	AA	NN	AA	AA	NN	NN	NN	AA	NN	NN	AA	AA	AA	AA	NN	NN	NN	AA	NN	AA	AA	AA	AA	AA	NN	AA	AA	NN	NN	NN
SeqSNP targeted GBS	Lalb_Chr02_696087	C/T	Lalb_Chr02	696087	+	Lalb_v1	Whtelupin	NA	NA	LUW	NA	CC	CC	CC	CC	CC	CC	CC	CC	CC	CC	CC	CC	CC	CC	CC	CC	CC	CC	CC	CC	CC	CC	CC	CC	CC	CC	CC	CC	CC	CC	CC	CC	CC	CC	CC	CC	CC	CC
SeqSNP targeted GBS	Lalb_Chr02_698391	C/T	Lalb_Chr02	698391	+	Lalb_v1	Whtelupin	NA	NA	LUW	NA	CC	CC	CC	CC	CC	CC	CC	CC	CC	CC	CC	CC	CC	CC	CC	CC	CC	CC	CC	CC	CC	CC	CC	CC	CC	CC	CC	CC	CC	CC	CC	CC	CC	CC	CC	CC	CC	CC
SeqSNP targeted GBS	Lalb_Chr02_699969	G/T	Lalb_Chr02	699969	+	Lalb_v1	Whtelupin	NA	NA	LUW	NA	GG	GG	GG	GG	GG	GG	GG	GG	GG	GG	GG	GG	GG	GG	GG	GG	GG	GG	GG	GG	GG	GG	GG	GG	GG	GG	GG	GG	GG	GG	GG	GG	GG	GG	GG	GG	GG	GG
SeqSNP targeted GBS	Lalb_Chr02_702425	G/NN	Lalb_Chr02	702425	+	Lalb_v1	Whtelupin	NA	NA	LUW	NA	GG	GG	GG	GG	GG	GG	GG	GG	GG	GG	GG	GG	GG	GG	GG	GG	GG	GG	GG	GG	GG	GG	GG	GG	GG	GG	GG	GG	GG	GG	GG	GG	GG	GG	GG	GG	GG	GG
SeqSNP targeted GBS	Lalb_Chr02_704636	A/NN	Lalb_Chr02	704636	+	Lalb_v1	Whtelupin	NA	NA	LUW	NA	AA	AA	AA	AA	AA	AA	AA	AA	AA	AA	NN	AA	NN	AA	AA	AA	AA	NN	AA	AA	AA	AA	AA	AA	AA	AA	AA	AA	AA	AA	AA	AA	AA	NN	AA	AA	NN	NN
SeqSNP targeted GBS	Lalb_Chr02_706465	T/NN	Lalb_Chr02	706465	+	Lalb_v1	Whtelupin	NA	NA	LUW	NA	TT	TT	TT	TT	TT	TT	TT	TT	TT	TT	TT	TT	TT	TT	TT	TT	TT	TT	TT	TT	TT	TT	TT	TT	TT	TT	TT	TT	TT	TT	TT	TT	TT	TT	TT	TT	TT	TT
SeqSNP targeted GBS	Lalb_Chr02_708559	C/G	Lalb_Chr02	708559	+	Lalb_v1	Whtelupin	NA	NA	LUW	NA	CC	CC	CC	CC	CC	CC	CC	CC	CC	CC	CC	CC	CC	CC	CC	CC	CC	CC	CC	CC	CC	CC	CC	CC	CC	CC	CC	CC	CC	CC	CC	CC	CC	CC	CC	CC	CC	CC
SeqSNP targeted GBS	Lalb_Chr02_710099	G/NN	Lalb_Chr02	710099	+	Lalb_v1	Whtelupin	NA	NA	LUW	NA	GG	GG	GG	GG	GG	GG	GG	GG	GG	GG	GG	GG	GG	GG	GG	GG	GG	GG	GG	GG	GG	GG	GG	GG	GG	GG	GG	GG	GG	GG	GG	GG	GG	GG	GG	GG	GG	GG
SeqSNP targeted GBS	Lalb_Chr02_712535	T/A	Lalb_Chr02	712535	+	Lalb_v1	Whtelupin	NA	NA	LUW	NA	NN	NN	NN	NN	NN	NN	NN	NN	NN	NN	NN	NN	NN	NN	NN	NN	NN	NN	NN	NN	NN	NN	NN	NN	NN	NN	NN	NN	NN	NN	NN	NN	NN	NN	NN	NN	NN	NN
SeqSNP targeted GBS	Lalb_Chr02_714450	A/G	Lalb_Chr02	714450	+	Lalb_v1	Whtelupin	NA	NA	LUW	NA	AA	AA	AA	AA	AA	AA	AA	AA	AA	AA	AA	AA	AA	AA	AA	AA	AA	AA	AA	AA	AA	AA	AA	AA	AA	AA	AA	AA	AA	AA	AA	AA	AA	AA	AA	AA	AA	AA
SeqSNP targeted GBS	Lalb_Chr02_716157	C/A	Lalb_Chr02	716157	+	Lalb_v1	Whtelupin	NA	NA	LUW	NA	CC	CC	CC	CC	CC	CC	CC	CC	CC	CC	CC	CC	CC	CC	CC	CC	CC	CC	CC	CC	CC	CC	CC	CC	CC	CC	CC	CC	CC	CC	CC	CC	CC	CC	CC	CC	CC	CC
SeqSNP targeted GBS	Lalb_Chr02_718270	A/NN	Lalb_Chr02	718270	+	Lalb_v1	Whtelupin	NA	NA	LUW	NA	AA	AA	AA	AA	AA	AA	AA	AA	AA	AA	AA	AA	AA	AA	AA	AA	AA	AA	AA	AA	AA	AA	AA	AA	AA	AA	AA	AA	AA	AA	AA	AA	AA	AA	AA	AA	AA	AA
SeqSNP targeted GBS	Lalb_Chr02_720320	A/G	Lalb_Chr02	720320	+	Lalb_v1	Whtelupin	NA	NA	LUW	NA	AA	AA	AA	AA	AA	AA	AA	AA	AA	AA	AA	AA	AA	AA	AA	AA	AA	AA	AA	AA	AA	AA	AA	AA	AA	AA	AA	AA	AA	AA	AA	AA	AA	AA	AA	AA	AA	AA
GBS	Lalb_Chr02_720894	C/T	Lalb_Chr02	720894	+	Lalb_v1	whitelupin	NA	NA	LUW	NA	CC	CC	CC	CC	CC	CC	CC	CC	CC	CC	CC	CC	CC	CC	CC	CC	CC	CC	CC	CC	NN	CC	CC	CC	CC	CC	CC	NN	CC	NN	CC	CC	NN	CC	CC	NN	NN	CC
GBS	Lalb_Chr02_722219	T/C	Lalb_Chr02	722219	+	Lalb_v1	whitelupin	NA	NA	LUW	NA	TT	NN	NN	NN	TT	CC	TT	NN	TT	NN	TT	TT	NN	TT	TT	NN	TT	NN	TT	TT	NN	TT	TT	NN	NN	NN	NN	NN	NN	NN	TT	NN	NN	TT	NN	NN	NN	TT
SeqSNP targeted GBS	Lalb_Chr02_722407	T/A	Lalb_Chr02	722407	+	Lalb_v1	Whtelupin	NA	NA	LUW	NA	TT	TT	TT	TT	TT	TT	TT	TT	TT	TT	TT	TT	TT	TT	TT	TT	TT	TT	TT	TT	TT	TT	TT	TT	TT	TT	TT	TT	TT	TT	TT	TT	TT	TT	TT	TT	TT	TT
SeqSNP targeted GBS	Lalb_Chr02_724417	A/T	Lalb_Chr02	724417	+	Lalb_v1	Whtelupin	NA	NA	LUW	NA	AA	AA	AA	AA	AA	AA	AA	AA	AA	AA	AA	AA	AA	AA	AA	AA	AA	AA	AA	AA	AA	AA	AA	AA	AA	AA	AA	AA	AA	AA	AA	AA	AA	AA	AA	AA	AA	AA
SeqSNP targeted GBS	Lalb_Chr02_726551	G/A	Lalb_Chr02	726551	+	Lalb_v1	Whtelupin	NA	NA	LUW	NA	GG	GG	GG	GG	GG	GG	GG	GG	GG	GG	GG	GG	GG	GG	GG	GG	GG	GG	GG	GG	GG	GG	GG	GG	GG	GG	GG	GG	GG	GG	GG	GG	GG	GG	GG	GG	GG	GG
SeqSNP targeted GBS	Lalb_Chr02_728661	A/T	Lalb_Chr02	728661	+	Lalb_v1	Whtelupin	NA	NA	LUW	NA	AA	AA	AA	AA	AA	AA	AA	AA	AA	AA	AA	AA	AA	AA	AA	AA	AA	AA	AA	AA	AA	AA	AA	AA	AA	AA	AA	AA	AA	AA	AA	AA	AA	AA	AA	AA	AA	AA
SeqSNP targeted GBS	Lalb_Chr02_730435	C/A	Lalb_Chr02	730435	+	Lalb_v1	Whtelupin	NA	NA	LUW	NA	CC	AA	AA	AA	CA	AA	CC	CC	CC	CC	CC	CC	CC	CC	CC	CC	CC	CC	CC	CC	CC	CC	CC	CC	CC	CC	CC	CC	CC	AA	CC	CC	CC	CC	CC	CC	CC	CC
SeqSNP targeted GBS	Lalb_Chr02_732183	C/T	Lalb_Chr02	732183	+	Lalb_v1	Whtelupin	NA	NA	LUW	NA	CC	CC	CC	CC	CC	CC	CC	CC	CC	CC	CC	CC	CC	CC	CC	CC	CC	CC	CC	CC	CC	CC	CC	CC	CC	CC	CC	CC	CC	CC	CC	CC	CC	CC	CC	CC	CC	CC
GBS	Lalb_Chr02_732750	G/T	Lalb_Chr02	732750	+	Lalb_v1	whitelupin	NA	NA	LUW	NA	GG	GG	GG	GG	GG	GG	GG	GG	GG	GG	GG	GG	GG	GG	GG	GG	GG	GG	GG	GG	GG	GG	GG	GG	GG	GG	GG	GG	GG	GG	GG	GG	GG	GG	GG	GG	GG	GG
SeqSNP targeted GBS	Lalb_Chr02_734575	G/NN	Lalb_Chr02	734575	+	Lalb_v1	Whtelupin	NA	NA	LUW	NA	GG	GG	GG	GG	GG	GG	GG	GG	GG	GG	GG	GG	GG	GG	GG	GG	GG	GG	GG	GG	GG	GG	GG	GG	GG	GG	GG	GG	GG	GG	GG	GG	GG	GG	GG	GG	GG	GG
SeqSNP targeted GBS	Lalb_Chr02_736351	A/G	Lalb_Chr02	736351	+	Lalb_v1	Whtelupin	NA	NA	LUW	NA	AA	GG	GG	GG	AA	GG	AA	AA	AA	AA	AA	AA	AA	AA	AA	AA	AA	AA	AA	AA	AA	AA	AA	AA	AA	AA	AA	AA	AA	GG	AA	AA	AA	AA	AA	AA	AA	AA
SeqSNP targeted GBS	Lalb_Chr02_738517	G/NN	Lalb_Chr02	738517	+	Lalb_v1	Whtelupin	NA	NA	LUW	NA	NN	NN	NN	NN	NN	NN	NN	NN	NN	NN	NN	NN	NN	NN	NN	NN	NN	NN	NN	NN	NN	NN	NN	NN	NN	NN	NN	NN	NN	NN	NN	NN	NN	NN	NN	NN	NN	NN
SeqSNP targeted GBS	Lalb_Chr02_740346	T/C	Lalb_Chr02	740346	+	Lalb_v1	Whtelupin	NA	NA	LUW	NA	TT	TT	TT	TT	TC	TT	TT	TT	TT	TT	TT	TT	TT	TT	TT	TT	TT	TT	TT	TT	TT	TT	TT	TT	TT	TT	TT	TT	TT	TT	TT	TT	TT	TT	TT	TT	TT	TT
SeqSNP targeted GBS	Lalb_Chr02_742377	T/NN	Lalb_Chr02	742377	+	Lalb_v1	Whtelupin	NA	NA	LUW	NA	TT	TT	TT	TT	TT	TT	TT	TT	TT	TT	TT	TT	TT	TT	TT	TT	TT	TT	TT	TT	TT	TT	TT	TT	TT	TT	TT	TT	TT	TT	TT	TT	TT	TT	TT	TT	TT	TT
SeqSNP targeted GBS	Lalb_Chr02_744543	C/NN	Lalb_Chr02	744543	+	Lalb_v1	Whtelupin	NA	NA	LUW	NA	CC	CC	CC	CC	CC	CC	CC	CC	CC	CC	CC	CC	CC	CC	CC	CC	CC	CC	CC	CC	CC	CC	CC	CC	CC	CC	CC	CC	CC	CC	CC	CC	CC	CC	CC	CC	CC	CC
SeqSNP targeted GBS	Lalb_Chr02_746377	C/A	Lalb_Chr02	746377	+	Lalb_v1	Whtelupin	NA	NA	LUW	NA	CC	CC	CC	CC	CC	CC	CC	CC	CC	CC	CC	CC	CC	CC	CC	CC	CC	CC	CC	CC	CC	CC	CC	CC	CC	CC	CC	CC	CC	CC	CC	CC	CC	CC	CC	CC	CC	CC
SeqSNP targeted GBS	Lalb_Chr02_747781	T/C	Lalb_Chr02	747781	+	Lalb_v1	Whtelupin	NA	NA	LUW	NA	TT	TT	TT	TT	TT	TT	TT	TT	TT	TT	TT	TT	TT	TT	TT	TT	TT	TT	TT	TT	TT	TT	TT	TT	TT	TT	TT	TT	TT	TT	TT	TT	TT	TT	TT	TT	TT	TT
SeqSNP targeted GBS	Lalb_Chr02_750596	C/NN	Lalb_Chr02	750596	+	Lalb_v1	Whtelupin	NA	NA	LUW	NA	CC	CC	CC	CC	CC	CC	CC	CC	CC	CC	CC	CC	CC	CC	CC	CC	CC	CC	CC	CC	CC	CC	CC	CC	CC	CC	CC	CC	CC	CC	CC	CC	CC	CC	CC	CC	CC	CC
SeqSNP targeted GBS	Lalb_Chr02_752419	A/NN	Lalb_Chr02	752419	+	Lalb_v1	Whtelupin	NA	NA	LUW	NA	NN	NN	NN	NN	NN	NN	NN	NN	NN	NN	NN	NN	NN	NN	NN	NN	NN	NN	NN	NN	NN	NN	NN	NN	NN	NN	NN	NN	NN	NN	NN	NN	NN	NN	NN	NN	NN	NN
SeqSNP targeted GBS	Lalb_Chr02_754464	G/A	Lalb_Chr02	754464	+	Lalb_v1	Whtelupin	NA	NA	LUW	NA	GG	GG	GG	GG	GG	GG	GG	GG	GG	GG	AA	GG	GG	GG	GG	GG	GG	GG	GG	GG	GG	GG	GG	GG	GG	GG	GG	GG	GG	GG	GG	GG	GG	GG	GG	GG	GG	GG
GBS	Lalb_Chr02_754644	G/A	Lalb_Chr02	754644	+	Lalb_v1	whitelupin	NA	NA	LUW	NA	GG	GG	GG	GG	GG	GG	GG	GG	GG	GG	AA	GG	GG	GG	GG	GG	GG	GG	GG	GG	NN	GG	GG	GG	GG	NN	GG	NN	GG	NN	GG	GG	GG	GG	GG	NN	GG	GG
GBS	Lalb_Chr02_754912	G/T	Lalb_Chr02	754912	+	Lalb_v1	whitelupin	NA	NA	LUW	NA	GG	GG	GT	GT	GT	GT	GG	GT	GG	GT	GT	GG	GG	GG	GG	GG	GG	GG	GG	GG	NN	GG	GG	GG	NN	NN	TT	NN	GT	NN	GG	GG	NN	GG	NN	NN	NN	GG
GBS	Lalb_Chr02_754979	C/A	Lalb_Chr02	754979	+	Lalb_v1	whitelupin	NA	NA	LUW	NA	CC	CC	CA	CC	CA	CA	CC	CA	CC	CA	CA	CC	CC	CC	CC	CC	CC	CC	CC	CC	NN	CC	CC	CC	CC	CC	NN	NN	CA	CC	CC	CC	NN	CC	NN	NN	NN	CC
SeqSNP targeted GBS	Lalb_Chr02_756525	T/C	Lalb_Chr02	756525	+	Lalb_v1	Whtelupin	NA	NA	LUW	NA	TT	TT	TT	TT	TT	TT	TT	TT	TT	TT	TT	TT	TT	TT	TT	TT	TT	TT	TT	TT	TT	TT	TT	TT	TT	TT	TT	TT	TT	TT	TT	TT	TT	TT	TT	TT	TT	TT
GBS	Lalb_Chr02_757651	G/C	Lalb_Chr02	757651	+	Lalb_v1	whitelupin	NA	NA	LUW	NA	GG	CC	CC	CC	GG	CC	GG	GG	GG	GG	GG	GG	GG	GG	GG	GG	GG	GG	GG	GG	GG	GG	GG	GG	GG	GG	GG	GG	GG	NN	GG	GG	GG	GG	GG	NN	GG	GG
SeqSNP targeted GBS	Lalb_Chr02_758259	G/NN	Lalb_Chr02	758259	+	Lalb_v1	Whtelupin	NA	NA	LUW	NA	GG	GG	GG	GG	GG	GG	GG	GG	GG	GG	GG	GG	GG	GG	GG	GG	GG	GG	GG	GG	GG	GG	GG	GG	GG	GG	GG	GG	GG	GG	GG	GG	GG	GG	GG	GG	GG	GG
SeqSNP targeted GBS	Lalb_Chr02_759958	T/NN	Lalb_Chr02	759958	+	Lalb_v1	Whtelupin	NA	NA	LUW	NA	TT	TT	TT	TT	TT	TT	TT	TT	TT	TT	TT	TT	TT	TT	TT	TT	TT	TT	TT	TT	TT	TT	TT	TT	TT	TT	TT	TT	TT	TT	TT	TT	TT	TT	TT	TT	TT	TT
SeqSNP targeted GBS	Lalb_Chr02_762173	T/NN	Lalb_Chr02	762173	+	Lalb_v1	Whtelupin	NA	NA	LUW	NA	TT	TT	TT	TT	TT	TT	TT	TT	TT	TT	TT	TT	TT	TT	TT	TT	TT	TT	TT	TT	TT	TT	TT	TT	TT	TT	TT	TT	TT	TT	TT	TT	TT	TT	TT	TT	TT	TT
SeqSNP targeted GBS	Lalb_Chr02_764091	G/NN	Lalb_Chr02	764091	+	Lalb_v1	Whtelupin	NA	NA	LUW	NA	GG	GG	GG	GG	GG	GG	GG	GG	GG	GG	GG	GG	GG	GG	GG	GG	GG	GG	GG	GG	GG	GG	GG	GG	GG	GG	GG	GG	GG	GG	GG	GG	GG	GG	GG	GG	GG	GG
SeqSNP targeted GBS	Lalb_Chr02_766423	G/A	Lalb_Chr02	766423	+	Lalb_v1	Whtelupin	NA	NA	LUW	NA	GG	AA	AA	AA	GA	AA	GG	GG	GG	GG	AA	GG	GG	GG	GG	GG	GG	GG	GG	GG	GG	GG	GG	GG	GG	GG	GG	GG	GG	AA	GG	GG	GG	GG	GG	GG	GG	GG
SeqSNP targeted GBS	Lalb_Chr02_768428	T/A	Lalb_Chr02	768428	+	Lalb_v1	Whtelupin	NA	NA	LUW	NA	TT	TT	TT	TT	TT	TT	TT	TT	TT	TT	TT	TT	TT	TT	TT	TT	TT	TT	TT	TT	TT	TT	TT	TT	TT	TT	TT	TT	TT	TT	TT	TT	TT	TT	TT	TT	TT	TT
SeqSNP targeted GBS	Lalb_Chr02_772474	C/T	Lalb_Chr02	772474	+	Lalb_v1	Whtelupin	NA	NA	LUW	NA	CC	CC	CC	CC	CC	CC	CC	CC	CC	CC	CC	CC	CC	CC	CC	CC	CC	CC	CC	CC	CC	CC	CC	CC	CC	CC	CC	CC	CC	CC	CC	CC	CC	CC	CC	CC	CC	CC
SeqSNP targeted GBS	Lalb_Chr02_776382	G/A	Lalb_Chr02	776382	+	Lalb_v1	Whtelupin	NA	NA	LUW	NA	GG	GG	GG	GG	GG	GG	GG	GG	GG	GG	GG	GG	GG	GG	GG	GG	GG	GG	GG	GG	GG	GG	GG	GG	GG	GG	GG	GG	GG	GG	GG	GG	GG	GG	GG	GG	GG	GG
SeqSNP targeted GBS	Lalb_Chr02_778147	G/NN	Lalb_Chr02	778147	+	Lalb_v1	Whtelupin	NA	NA	LUW	NA	GG	GG	GG	GG	GG	GG	GG	GG	GG	GG	GG	GG	GG	GG	GG	GG	GG	GG	GG	GG	GG	GG	GG	GG	GG	GG	GG	GG	GG	GG	GG	GG	GG	GG	GG	GG	GG	GG
SeqSNP targeted GBS	Lalb_Chr02_780193	T/C	Lalb_Chr02	780193	+	Lalb_v1	Whtelupin	NA	NA	LUW	NA	TT	CC	CC	CC	TT	CC	TT	TT	TT	TT	TT	TT	TT	TT	TT	TT	TT	TT	TT	TT	TT	TT	TT	TT	TT	TT	TT	TT	TT	CC	TT	TT	TT	TT	TT	TT	TT	TT
SeqSNP targeted GBS	Lalb_Chr02_782342	A/G	Lalb_Chr02	782342	+	Lalb_v1	Whtelupin	NA	NA	LUW	NA	AA	AA	AA	AA	AA	AA	AA	AA	AA	AA	AA	AA	AA	AA	AA	AA	AA	AA	AA	AA	AA	AA	AA	AA	AA	AA	AA	AA	AA	AA	AA	AA	AA	AA	AA	AA	AA	AA
SeqSNP targeted GBS	Lalb_Chr02_788643	T/C	Lalb_Chr02	788643	+	Lalb_v1	Whtelupin	NA	NA	LUW	NA	TT	TT	TT	TT	TT	TT	TT	TT	TT	TT	TT	TT	TT	TT	TT	TT	TT	TT	TT	TT	TT	TT	TT	TT	TT	TT	TT	TT	TT	TT	TT	TT	TT	TT	TT	TT	TT	TT
SeqSNP targeted GBS	Lalb_Chr02_791637	A/G	Lalb_Chr02	791637	+	Lalb_v1	Whtelupin	NA	NA	LUW	NA	AA	AA	AA	AA	AA	AA	AA	AA	AA	AA	AA	AA	AA	AA	AA	AA	AA	AA	AA	AA	AA	AA	AA	AA	AA	AA	AA	AA	AA	AA	AA	AA	AA	AA	AA	AA	AA	AA
SeqSNP targeted GBS	Lalb_Chr02_792473	C/T	Lalb_Chr02	792473	+	Lalb_v1	Whtelupin	NA	NA	LUW	NA	CC	CC	CC	CC	CC	CC	CC	CC	CC	CC	CC	CC	CC	CC	CC	CC	CC	CC	CC	CC	CC	CC	CC	CC	CC	CC	CC	CC	CC	CC	CC	CC	CC	CC	CC	CC	CC	CC
GBS	Lalb_Chr02_792635	T/C	Lalb_Chr02	792635	+	Lalb_v1	whitelupin	NA	NA	LUW	NA	TT	TT	TT	TT	TT	TT	TT	TT	TT	TT	CC	TT	TT	TT	TT	TT	TT	TT	TT	TT	NN	TT	TT	TT	TT	NN	NN	NN	TT	NN	TT	NN	NN	TT	NN	NN	NN	TT
GBS	Lalb_Chr02_792674	C/T	Lalb_Chr02	792674	+	Lalb_v1	whitelupin	NA	NA	LUW	NA	CC	CC	CC	CC	CC	CC	CC	CC	CC	CC	CC	CC	CC	CC	CC	CC	CC	CC	CC	CC	NN	CC	CC	CC	CC	CC	CC	NN	CC	CC	CC	CC	CC	CC	NN	NN	NN	CC
GBS	Lalb_Chr02_792728	C/A	Lalb_Chr02	792728	+	Lalb_v1	whitelupin	NA	NA	LUW	NA	CC	CC	CC	CC	CC	CC	CC	CC	CC	CC	CC	CC	CC	CC	CC	CC	CC	CC	CC	CC	NN	CC	CC	CC	CC	CC	CC	NN	CC	NN	CC	CC	NN	CC	NN	NN	CC	CC
GBS	Lalb_Chr02_792874	C/T	Lalb_Chr02	792874	+	Lalb_v1	whitelupin	NA	NA	LUW	NA	CC	CC	CC	CC	CC	CC	CC	CC	CC	CC	CC	CC	CC	CC	CC	CC	CC	CC	CC	CC	NN	CC	CC	CC	NN	NN	NN	NN	NN	NN	CC	NN	NN	CC	NN	NN	NN	CC
SeqSNP targeted GBS	Lalb_Chr02_793928	G/C	Lalb_Chr02	793928	+	Lalb_v1	Whtelupin	NA	NA	LUW	NA	GG	CC	CC	CC	GC	CC	GG	GG	GG	GG	CC	GG	GG	GG	GG	GG	GG	GG	GG	GG	GG	GG	GG	GG	GG	GG	GG	GG	GG	CC	GG	GG	GG	GG	GG	GG	GG	GG
SeqSNP targeted GBS	Lalb_Chr02_795895	C/NN	Lalb_Chr02	795895	+	Lalb_v1	Whtelupin	NA	NA	LUW	NA	CC	CC	CC	CC	CC	CC	CC	CC	CC	CC	CC	CC	CC	CC	CC	CC	CC	CC	CC	CC	CC	CC	CC	CC	CC	CC	CC	CC	CC	CC	CC	CC	CC	CC	CC	CC	CC	CC
SeqSNP targeted GBS	Lalb_Chr02_798351	T/C	Lalb_Chr02	798351	+	Lalb_v1	Whtelupin	NA	NA	LUW	NA	TT	TT	TT	TT	TT	TT	TT	TT	TT	TT	CC	TT	TT	TT	TT	TT	TT	TT	TT	TT	TT	TT	TT	TT	TT	TT	TT	TT	TT	TT	TT	TT	TT	TT	TT	TT	TT	TT
SeqSNP targeted GBS	Lalb_Chr02_800657	G/A	Lalb_Chr02	800657	+	Lalb_v1	Whtelupin	NA	NA	LUW	NA	GG	GG	GG	GG	GG	GG	GG	GG	GG	GG	GG	GG	GG	GG	GG	GG	GG	GG	GG	GG	GG	GG	GG	GG	GG	GG	GG	GG	GG	GG	GG	GG	GG	GG	GG	GG	GG	GG
SeqSNP targeted GBS	Lalb_Chr02_802411	T/A	Lalb_Chr02	802411	+	Lalb_v1	Whtelupin	NA	NA	LUW	NA	TT	TT	TT	TT	TT	TT	TT	TT	TT	TT	AA	TT	TT	TT	TT	TT	TT	TT	TT	TT	TT	TT	TT	TT	TT	TT	TT	TT	TT	TT	TT	TT	TT	TT	TT	TT	TT	TT
SeqSNP targeted GBS	Lalb_Chr02_804465	T/C	Lalb_Chr02	804465	+	Lalb_v1	Whtelupin	NA	NA	LUW	NA	TT	TT	TT	TT	TT	TT	TT	TT	TT	TT	TT	TT	TT	TT	TT	TT	TT	TT	TT	TT	TT	TT	TT	TT	TT	TT	TT	TT	TT	TT	TT	TT	TT	TT	TT	TT	TT	TT
SeqSNP targeted GBS	Lalb_Chr02_806326	C/NN	Lalb_Chr02	806326	+	Lalb_v1	Whtelupin	NA	NA	LUW	NA	CC	CC	CC	CC	CC	CC	CC	CC	CC	CC	CC	CC	CC	CC	CC	CC	CC	CC	CC	CC	CC	CC	CC	CC	CC	CC	CC	CC	CC	CC	CC	CC	CC	CC	CC	CC	CC	CC
SeqSNP targeted GBS	Lalb_Chr02_808571	G/A	Lalb_Chr02	808571	+	Lalb_v1	Whtelupin	NA	NA	LUW	NA	GG	GG	GG	GG	GG	GG	GG	GG	GG	GG	GG	GG	GG	GG	GG	GG	GG	GG	GG	GG	GG	GG	GG	GG	GG	GG	GG	GG	GG	GG	GG	GG	GG	GG	GG	GG	GG	GG
SeqSNP targeted GBS	Lalb_Chr02_810417	C/T	Lalb_Chr02	810417	+	Lalb_v1	Whtelupin	NA	NA	LUW	NA	CC	CC	CC	CC	CC	CC	CC	CC	CC	CC	CC	CC	CC	CC	CC	CC	CC	CC	CC	CC	CC	CC	CC	CC	CC	CC	CC	CC	CC	CC	CC	CC	CC	CC	CC	CC	CC	CC
SeqSNP targeted GBS	Lalb_Chr02_812238	G/T	Lalb_Chr02	812238	+	Lalb_v1	Whtelupin	NA	NA	LUW	NA	NN	NN	NN	NN	NN	NN	NN	NN	NN	NN	NN	NN	NN	NN	NN	NN	NN	NN	NN	NN	NN	NN	NN	NN	NN	NN	NN	NN	GG	NN	NN	NN	NN	NN	NN	NN	NN	NN
SeqSNP targeted GBS	Lalb_Chr02_814355	A/C	Lalb_Chr02	814355	+	Lalb_v1	Whtelupin	NA	NA	LUW	NA	AA	AA	AA	AA	AA	AA	AA	AA	AA	AA	AA	AA	AA	AA	AA	AA	AA	AA	AA	AA	AA	AA	AA	AA	AA	AA	AA	AA	AA	AA	AA	AA	AA	AA	AA	AA	AA	AA
SeqSNP targeted GBS	Lalb_Chr02_815868	T/C	Lalb_Chr02	815868	+	Lalb_v1	Whtelupin	NA	NA	LUW	NA	TT	TT	TT	TT	TT	TT	TT	TT	TT	TT	TT	TT	TT	TT	TT	TT	TT	TT	TT	TT	TT	TT	TT	TT	TT	TT	TT	TT	TT	TT	TT	TT	TT	TT	TT	TT	TT	TT
SeqSNP targeted GBS	Lalb_Chr02_818245	C/T	Lalb_Chr02	818245	+	Lalb_v1	Whtelupin	NA	NA	LUW	NA	CC	TT	TT	TT	CC	TT	CC	CC	CC	CC	CC	CC	CC	CC	CC	CC	CC	CC	CC	CC	CC	CC	CC	CC	CC	CC	CC	CC	CC	TT	CC	CC	CC	CC	CC	CC	CC	CC
SeqSNP targeted GBS	Lalb_Chr02_821424	T/C	Lalb_Chr02	821424	+	Lalb_v1	Whtelupin	NA	NA	LUW	NA	TT	TT	TT	TT	TT	TT	TT	TT	TT	TT	TT	TT	TT	TT	TT	TT	TT	TT	TT	TT	TT	TT	TT	TT	TT	TT	TT	TT	TT	TT	TT	TT	TT	TT	TT	TT	TT	TT
SeqSNP targeted GBS	Lalb_Chr02_822993	C/G	Lalb_Chr02	822993	+	Lalb_v1	Whtelupin	NA	NA	LUW	NA	CC	CC	CC	CC	CC	CC	CC	CC	CC	CC	CC	CC	CC	CC	CC	CC	CC	CC	CC	CC	CC	CC	CC	CC	CC	CC	CC	CC	CC	CC	CC	CC	CC	CC	CC	CC	CC	CC
SeqSNP targeted GBS	Lalb_Chr02_824417	A/G	Lalb_Chr02	824417	+	Lalb_v1	Whtelupin	NA	NA	LUW	NA	AA	GG	GG	GG	AG	GG	AA	AA	AA	AA	GG	AA	AA	AA	AA	AA	AA	AA	AA	AA	AA	AA	AA	AA	AA	AA	AA	AA	AA	GG	AA	AA	AA	AA	AA	AA	AA	AA
SeqSNP targeted GBS	Lalb_Chr02_828026	G/A	Lalb_Chr02	828026	+	Lalb_v1	Whtelupin	NA	NA	LUW	NA	GG	GG	GG	GG	GG	GG	GG	GG	GG	GG	GG	GG	GG	GG	GG	GG	GG	GG	GG	GG	GG	GG	GG	GG	GG	GG	GG	GG	GG	GG	GG	GG	GG	GG	GG	GG	GG	GG
SeqSNP targeted GBS	Lalb_Chr02_828549	A/NN	Lalb_Chr02	828549	+	Lalb_v1	Whtelupin	NA	NA	LUW	NA	AA	AA	AA	AA	AA	AA	AA	AA	AA	AA	AA	AA	AA	AA	AA	AA	AA	AA	AA	AA	AA	AA	AA	AA	AA	AA	AA	AA	AA	AA	AA	AA	AA	AA	AA	AA	AA	AA
SeqSNP targeted GBS	Lalb_Chr02_830377	G/A	Lalb_Chr02	830377	+	Lalb_v1	Whtelupin	NA	NA	LUW	NA	GG	GA	AA	AA	GG	AA	GG	GG	GG	GG	GG	GG	GG	GG	GG	GG	GG	GG	GG	GG	GG	GG	GG	GG	GG	GG	GG	GG	GG	AA	GG	GG	GG	GG	GG	GG	GG	GG
SeqSNP targeted GBS	Lalb_Chr02_834904	C/T	Lalb_Chr02	834904	+	Lalb_v1	Whtelupin	NA	NA	LUW	NA	CC	CC	CC	CC	CC	CC	CC	CC	CC	CC	CC	CC	CC	CC	CC	CC	CC	CC	CC	CC	CC	CC	CC	CC	CC	CC	CC	CC	CC	CC	CC	CC	CC	CC	CC	CC	CC	CC
SeqSNP targeted GBS	Lalb_Chr02_836516	C/A	Lalb_Chr02	836516	+	Lalb_v1	Whtelupin	NA	NA	LUW	NA	CC	CC	CC	CC	CA	CC	CC	CC	CC	CC	CC	CC	CC	CC	CC	CC	CC	CC	CC	CC	CC	CC	CC	CC	CC	CC	CC	CC	CC	CC	CC	CC	CC	CC	CC	CC	CC	CC
SeqSNP targeted GBS	Lalb_Chr02_837606	A/NN	Lalb_Chr02	837606	+	Lalb_v1	Whtelupin	NA	NA	LUW	NA	AA	AA	AA	AA	AA	AA	AA	AA	AA	AA	AA	AA	AA	AA	AA	AA	AA	AA	AA	AA	AA	AA	AA	AA	AA	AA	AA	AA	AA	AA	AA	AA	AA	AA	AA	AA	AA	AA
SeqSNP targeted GBS	Lalb_Chr02_840615	G/A	Lalb_Chr02	840615	+	Lalb_v1	Whtelupin	NA	NA	LUW	NA	GG	AA	AA	AA	GA	AA	GG	GG	GG	GG	GG	GG	GG	GG	GG	GG	GG	GG	GG	GG	GG	GG	GG	GG	GG	GG	GG	GG	GG	AA	GG	GG	GG	GG	GG	GG	GG	GG
SeqSNP targeted GBS	Lalb_Chr02_842930	G/NN	Lalb_Chr02	842930	+	Lalb_v1	Whtelupin	NA	NA	LUW	NA	GG	GG	GG	GG	GG	GG	GG	GG	GG	GG	GG	GG	GG	GG	GG	GG	GG	GG	GG	GG	GG	GG	GG	GG	GG	GG	GG	GG	GG	GG	GG	GG	GG	GG	GG	GG	GG	GG
SeqSNP targeted GBS	Lalb_Chr02_844296	T/C	Lalb_Chr02	844296	+	Lalb_v1	Whtelupin	NA	NA	LUW	NA	NN	NN	NN	NN	TT	NN	NN	NN	NN	NN	NN	NN	NN	NN	NN	NN	NN	NN	NN	NN	TT	NN	NN	NN	NN	NN	NN	NN	TT	NN	NN	NN	NN	NN	NN	NN	NN	NN
SeqSNP targeted GBS	Lalb_Chr02_846256	G/NN	Lalb_Chr02	846256	+	Lalb_v1	Whtelupin	NA	NA	LUW	NA	GG	GG	GG	GG	GG	GG	GG	GG	GG	GG	GG	GG	GG	GG	GG	GG	GG	GG	GG	GG	GG	GG	GG	GG	GG	GG	GG	GG	GG	GG	GG	GG	GG	GG	GG	GG	GG	GG
SeqSNP targeted GBS	Lalb_Chr02_848271	C/G	Lalb_Chr02	848271	+	Lalb_v1	Whtelupin	NA	NA	LUW	NA	CC	GG	GG	GG	CC	GG	CC	CC	CC	CC	GG	CC	CC	CC	CC	CC	CC	CC	CC	CC	CC	CC	CC	CC	CC	CC	CC	CC	CC	GG	CC	CC	CC	CC	CC	CC	CC	CC
SeqSNP targeted GBS	Lalb_Chr02_850512	G/A	Lalb_Chr02	850512	+	Lalb_v1	Whtelupin	NA	NA	LUW	NA	GG	GG	GG	GG	GG	GG	GG	GG	GG	GG	GG	GG	GG	GG	GG	GG	GG	GG	GG	GG	GG	GG	GG	GG	GG	GG	GG	GG	GG	GG	GG	GG	GG	GG	GG	GG	GG	GG
SeqSNP targeted GBS	Lalb_Chr02_852367	C/NN	Lalb_Chr02	852367	+	Lalb_v1	Whtelupin	NA	NA	LUW	NA	CC	CC	NN	CC	CC	CC	CC	CC	CC	CC	CC	CC	NN	CC	CC	CC	CC	NN	CC	CC	CC	NN	CC	CC	CC	NN	CC	CC	CC	CC	CC	CC	CC	NN	CC	CC	NN	CC
SeqSNP targeted GBS	Lalb_Chr02_854482	T/NN	Lalb_Chr02	854482	+	Lalb_v1	Whtelupin	NA	NA	LUW	NA	NN	NN	NN	NN	NN	NN	NN	NN	NN	NN	NN	NN	NN	NN	NN	NN	NN	NN	NN	NN	NN	NN	NN	NN	NN	NN	NN	NN	NN	NN	NN	NN	NN	NN	NN	NN	NN	NN
SeqSNP targeted GBS	Lalb_Chr02_856821	C/A;T	Lalb_Chr02	856821	+	Lalb_v1	Whtelupin	NA	NA	LUW	NA	CC	CC	NN	NN	CC	NN	CC	CC	NN	NN	CC	CC	NN	NN	NN	CC	CC	CC	NN	CC	CC	CC	CC	CC	CC	CC	CC	NN	NN	NN	NN	CC	CC	NN	CC	NN	NN	NN
SeqSNP targeted GBS	Lalb_Chr02_859054	C/T	Lalb_Chr02	859054	+	Lalb_v1	Whtelupin	NA	NA	LUW	NA	CC	CC	CC	CC	CC	CC	CC	CC	CC	CC	CC	CC	CC	CC	CC	CC	CC	CC	CC	CC	CC	CC	CC	CC	CC	CC	CC	CC	CC	CC	CC	CC	CC	CC	CC	CC	CC	CC
SeqSNP targeted GBS	Lalb_Chr02_860719	C/T	Lalb_Chr02	860719	+	Lalb_v1	Whtelupin	NA	NA	LUW	NA	CC	CC	CC	CC	CC	CC	CC	CC	CC	CC	CC	CC	CC	CC	CC	CC	CC	CC	CC	CC	CC	CC	CC	CC	CC	CC	CC	CC	CC	CC	CC	CC	CC	CC	CC	CC	CC	CC
GBS	Lalb_Chr02_861777	G/C	Lalb_Chr02	861777	+	Lalb_v1	whitelupin	NA	NA	LUW	NA	NN	NN	NN	NN	NN	NN	NN	NN	NN	NN	GC	NN	NN	NN	NN	NN	NN	NN	NN	NN	NN	NN	NN	NN	NN	NN	NN	NN	NN	NN	NN	NN	NN	GG	NN	NN	NN	NN
SeqSNP targeted GBS	Lalb_Chr02_862536	A/G	Lalb_Chr02	862536	+	Lalb_v1	Whtelupin	NA	NA	LUW	NA	AA	AA	AA	AA	AA	AA	AA	AA	AA	AA	AA	AA	AA	AA	AA	AA	AA	AA	AA	AA	AA	AA	AA	AA	AA	AA	AA	AA	AA	AA	AA	AA	AA	AA	AA	AA	AA	AA
SeqSNP targeted GBS	Lalb_Chr02_864492	A/G	Lalb_Chr02	864492	+	Lalb_v1	Whtelupin	NA	NA	LUW	NA	AA	AA	AA	AA	AA	AA	AA	AA	AA	AA	AA	AA	AA	AA	AA	AA	AA	AA	AA	AA	AA	AA	AA	AA	AA	AA	AA	AA	AA	AA	AA	AA	AA	AA	AA	AA	AA	AA
GBS	Lalb_Chr02_866272	T/C	Lalb_Chr02	866272	+	Lalb_v1	whitelupin	NA	NA	LUW	NA	TT	TT	TT	TT	TT	TT	TT	TT	TT	TT	TT	TT	TT	TT	TT	TT	TT	TT	TT	TT	NN	TT	TT	TT	NN	NN	NN	NN	TT	NN	TT	TT	NN	TT	NN	NN	NN	TT
SeqSNP targeted GBS	Lalb_Chr02_866516	C/G	Lalb_Chr02	866516	+	Lalb_v1	Whtelupin	NA	NA	LUW	NA	CC	CC	CC	CC	CC	CC	CC	CC	CC	CC	CC	CC	CC	CC	CC	CC	CC	CC	CC	CC	CC	CC	CC	CC	CC	CC	CC	CC	CC	CC	CC	CC	CC	CC	CC	CC	CC	CC
SeqSNP targeted GBS	Lalb_Chr02_868698	T/A	Lalb_Chr02	868698	+	Lalb_v1	Whtelupin	NA	NA	LUW	NA	TT	TT	TT	TT	TA	TT	TT	TT	TT	TT	TT	TT	TT	TT	TT	TT	TT	TT	TT	TT	TT	TT	TT	TT	TT	TT	TT	TT	TT	TT	TT	TT	TT	TT	TT	TT	TT	TT
SeqSNP targeted GBS	Lalb_Chr02_869516	A/T	Lalb_Chr02	869516	+	Lalb_v1	Whtelupin	NA	NA	LUW	NA	AA	AA	AA	AA	AA	AA	AA	AA	AA	AA	AA	AA	AA	AA	AA	AA	AA	AA	AA	AA	AA	AA	AA	AA	AA	AA	AA	AA	AA	AA	AA	AA	AA	AA	AA	AA	AA	AA
SeqSNP targeted GBS	Lalb_Chr02_874644	C/T	Lalb_Chr02	874644	+	Lalb_v1	Whtelupin	NA	NA	LUW	NA	CC	CC	CC	CC	CC	CC	CC	CC	CC	CC	CC	CC	CC	CC	CC	CC	CC	CC	CC	CC	CC	CC	CC	CC	CC	CC	CC	CC	CC	CC	CC	CC	CC	CC	CC	CC	CC	CC
SeqSNP targeted GBS	Lalb_Chr02_876292	C/T	Lalb_Chr02	876292	+	Lalb_v1	Whtelupin	NA	NA	LUW	NA	CC	CC	CC	CC	CT	CC	CC	CC	CC	CC	CC	CC	CC	CC	CC	CC	CC	CC	CC	CC	CC	CC	CC	CC	CC	CC	CC	CC	CC	CC	CC	CC	CC	CC	CC	CC	CC	CC
SeqSNP targeted GBS	Lalb_Chr02_878317	C/T	Lalb_Chr02	878317	+	Lalb_v1	Whtelupin	NA	NA	LUW	NA	NN	NN	NN	NN	NN	NN	NN	NN	NN	NN	NN	NN	NN	NN	NN	NN	NN	NN	NN	NN	NN	NN	NN	NN	NN	NN	NN	NN	NN	NN	NN	NN	NN	NN	NN	NN	NN	NN
SeqSNP targeted GBS	Lalb_Chr02_880378	G/NN	Lalb_Chr02	880378	+	Lalb_v1	Whtelupin	NA	NA	LUW	NA	NN	NN	NN	NN	NN	NN	NN	NN	NN	NN	NN	NN	NN	NN	NN	NN	NN	NN	NN	NN	NN	NN	NN	NN	NN	NN	NN	NN	NN	NN	NN	NN	NN	NN	NN	NN	NN	NN
SeqSNP targeted GBS	Lalb_Chr02_882418	G/A	Lalb_Chr02	882418	+	Lalb_v1	Whtelupin	NA	NA	LUW	NA	GG	GG	GG	GG	GG	GG	GG	GG	GG	GG	GG	GG	GG	GG	GG	GG	GG	GG	GG	GG	GG	NN	GG	GG	GG	GG	GG	GG	GG	GG	GG	GG	GG	NN	GG	GG	GG	NN
SeqSNP targeted GBS	Lalb_Chr02_884688	G/A	Lalb_Chr02	884688	+	Lalb_v1	Whtelupin	NA	NA	LUW	NA	GG	GG	GG	GG	GG	GG	GG	GG	GG	GG	GG	GG	GG	GG	GG	GG	GG	GG	GG	GG	GG	GG	GG	GG	GG	GG	GG	GG	GG	GG	GG	GG	GG	GG	GG	GG	GG	GG
SeqSNP targeted GBS	Lalb_Chr02_886367	C/NN	Lalb_Chr02	886367	+	Lalb_v1	Whtelupin	NA	NA	LUW	NA	CC	CC	CC	CC	CC	CC	CC	CC	CC	CC	CC	CC	CC	CC	CC	CC	CC	CC	CC	CC	CC	CC	CC	CC	CC	CC	CC	CC	CC	CC	CC	CC	CC	CC	CC	CC	CC	CC
SeqSNP targeted GBS	Lalb_Chr02_889368	C/T	Lalb_Chr02	889368	+	Lalb_v1	Whtelupin	NA	NA	LUW	NA	CC	CC	CC	CC	CC	CC	CC	CC	CC	CC	CC	CC	CC	CC	CC	CC	CC	CC	CC	CC	CC	CC	CC	CC	CC	CC	CC	CC	CC	CC	CC	CC	CC	CC	CC	CC	CC	CC
SeqSNP targeted GBS	Lalb_Chr02_889903	T/NN	Lalb_Chr02	889903	+	Lalb_v1	Whtelupin	NA	NA	LUW	NA	TT	TT	TT	TT	TT	TT	TT	TT	TT	TT	TT	TT	TT	TT	TT	TT	TT	TT	TT	TT	TT	TT	TT	TT	TT	TT	TT	TT	TT	TT	TT	TT	TT	TT	TT	TT	TT	TT
SeqSNP targeted GBS	Lalb_Chr02_892600	A/NN	Lalb_Chr02	892600	+	Lalb_v1	Whtelupin	NA	NA	LUW	NA	AA	AA	AA	AA	AA	AA	AA	AA	AA	AA	AA	AA	AA	AA	AA	AA	AA	AA	AA	AA	AA	AA	AA	AA	AA	AA	AA	AA	AA	AA	AA	AA	AA	AA	AA	AA	AA	AA
SeqSNP targeted GBS	Lalb_Chr02_894025	G/C	Lalb_Chr02	894025	+	Lalb_v1	Whtelupin	NA	NA	LUW	NA	GG	CC	CC	CC	GG	CC	GG	GG	GG	GG	GG	GG	GG	GG	GG	GG	GG	GG	GG	GG	GG	GG	GG	GG	GG	GG	GG	GG	GG	CC	GG	GG	GG	GG	GG	GG	GG	GG
SeqSNP targeted GBS	Lalb_Chr02_896352	T/A	Lalb_Chr02	896352	+	Lalb_v1	Whtelupin	NA	NA	LUW	NA	TT	TT	TT	TT	AA	TT	TT	TT	TT	TT	AA	TT	TT	TT	TT	TT	TT	TT	TT	TT	TT	TT	TT	TT	TT	TT	TT	TT	TT	TT	TT	TT	TT	TT	TT	TT	TT	TT
SeqSNP targeted GBS	Lalb_Chr02_898337	A/G	Lalb_Chr02	898337	+	Lalb_v1	Whtelupin	NA	NA	LUW	NA	AG	GG	GG	GG	AG	GG	AA	AA	AA	AA	AA	AA	AA	AA	AA	AA	AA	AA	AA	AA	AA	AA	AA	AA	AA	AA	AA	AA	AA	GG	AA	AA	AA	AA	AA	AA	AA	AA
SeqSNP targeted GBS	Lalb_Chr02_900492	T/A	Lalb_Chr02	900492	+	Lalb_v1	Whtelupin	NA	NA	LUW	NA	TT	TT	TT	TT	TT	TT	TT	TT	TT	TT	TT	TT	TT	TT	TT	TT	TT	TT	TT	TT	TT	TT	TT	TT	TT	TT	TT	TT	TT	TT	TT	TT	TT	TT	TT	TT	TT	TT
GBS	Lalb_Chr02_901387	T/G	Lalb_Chr02	901387	+	Lalb_v1	whitelupin	NA	NA	LUW	NA	TT	TT	TT	TT	TT	TT	TT	TT	TT	TT	TT	TT	TT	TT	TT	TT	TT	TT	TT	TT	NN	TT	TT	TT	TT	TT	NN	NN	TT	NN	TT	TT	NN	TT	TT	NN	NN	TT
SeqSNP targeted GBS	Lalb_Chr02_902426	A/G	Lalb_Chr02	902426	+	Lalb_v1	Whtelupin	NA	NA	LUW	NA	AA	AA	NN	AA	AA	AA	AA	NN	AA	NN	AA	AA	NN	AA	NN	AA	AA	AA	AA	AA	AA	AA	AA	AA	AA	AA	AA	NN	AA	AA	AA	AA	AA	NN	NN	AA	NN	AA
SeqSNP targeted GBS	Lalb_Chr02_904135	T/NN	Lalb_Chr02	904135	+	Lalb_v1	Whtelupin	NA	NA	LUW	NA	TT	TT	TT	TT	TT	TT	TT	TT	TT	TT	TT	TT	TT	TT	TT	TT	TT	TT	TT	TT	TT	TT	TT	TT	TT	TT	TT	TT	TT	TT	TT	TT	TT	TT	TT	TT	TT	TT
SeqSNP targeted GBS	Lalb_Chr02_906404	T/NN	Lalb_Chr02	906404	+	Lalb_v1	Whtelupin	NA	NA	LUW	NA	TT	NN	TT	TT	TT	TT	TT	TT	TT	TT	TT	TT	NN	TT	TT	NN	TT	NN	TT	TT	TT	NN	TT	TT	NN	NN	TT	TT	TT	TT	TT	TT	TT	TT	TT	TT	NN	TT
SeqSNP targeted GBS	Lalb_Chr02_908582	A/T	Lalb_Chr02	908582	+	Lalb_v1	Whtelupin	NA	NA	LUW	NA	AA	AA	AA	AA	AA	AA	AA	AA	AA	AA	AA	AA	AA	AA	AA	AA	AA	AA	AA	AA	AA	AA	AA	AA	AA	AA	AA	AA	AA	AA	AA	AA	AA	AA	AA	AA	AA	AA
SeqSNP targeted GBS	Lalb_Chr02_910240	A/NN	Lalb_Chr02	910240	+	Lalb_v1	Whtelupin	NA	NA	LUW	NA	NN	NN	NN	NN	NN	NN	NN	NN	NN	NN	NN	NN	NN	NN	NN	NN	NN	NN	NN	NN	NN	NN	NN	NN	NN	NN	NN	NN	NN	NN	NN	NN	NN	NN	NN	NN	NN	NN
SeqSNP targeted GBS	Lalb_Chr02_915098	G/A	Lalb_Chr02	915098	+	Lalb_v1	Whtelupin	NA	NA	LUW	NA	GG	GG	GG	GG	GG	GG	GG	GG	GG	GG	GG	GG	GG	GG	GG	GG	GG	GG	GG	GG	GG	GG	GG	GG	GG	GG	GG	GG	GG	GG	GG	GG	GG	GG	GG	GG	GG	GG
SeqSNP targeted GBS	Lalb_Chr02_916164	G/NN	Lalb_Chr02	916164	+	Lalb_v1	Whtelupin	NA	NA	LUW	NA	GG	GG	GG	GG	GG	GG	GG	GG	GG	GG	GG	GG	GG	GG	GG	GG	GG	GG	GG	GG	GG	GG	GG	GG	GG	GG	GG	GG	GG	GG	GG	GG	GG	GG	GG	GG	GG	GG
SeqSNP targeted GBS	Lalb_Chr02_919161	C/T	Lalb_Chr02	919161	+	Lalb_v1	Whtelupin	NA	NA	LUW	NA	CC	CC	CC	TT	CC	CC	CC	CC	CC	CC	CC	CC	CC	CC	CC	CC	CC	CC	CC	CC	CC	CC	CC	CC	CC	CC	CC	CC	CC	TT	CC	CC	CC	CC	CC	CC	CC	CC
SeqSNP targeted GBS	Lalb_Chr02_922626	C/T	Lalb_Chr02	922626	+	Lalb_v1	Whtelupin	NA	NA	LUW	NA	CC	CC	CC	CC	CT	CC	CC	CC	CC	CC	CC	CC	CC	CC	CC	CC	CC	CC	CC	CC	CC	CC	CC	CC	CC	CC	CC	CC	CC	CC	CC	CC	CC	CC	CC	CC	CC	CC
SeqSNP targeted GBS	Lalb_Chr02_924473	T/A	Lalb_Chr02	924473	+	Lalb_v1	Whtelupin	NA	NA	LUW	NA	TT	TT	TT	TT	TT	TT	TT	TT	TT	TT	TT	TT	TT	TT	TT	TT	TT	TT	TT	TT	TT	TT	TT	TT	TT	TT	TT	TT	TT	TT	TT	TT	TT	TT	TT	TT	TT	TT
SeqSNP targeted GBS	Lalb_Chr02_926429	T/C	Lalb_Chr02	926429	+	Lalb_v1	Whtelupin	NA	NA	LUW	NA	TT	TT	TT	TT	TT	TT	TT	TT	TT	TT	TT	TT	TT	TT	TT	TT	TT	TT	TT	TT	TT	TT	TT	TT	TT	TT	TT	TT	TT	TT	TT	TT	TT	TT	TT	TT	TT	TT
SeqSNP targeted GBS	Lalb_Chr02_928398	A/NN	Lalb_Chr02	928398	+	Lalb_v1	Whtelupin	NA	NA	LUW	NA	NN	NN	NN	NN	NN	NN	NN	NN	NN	NN	NN	NN	NN	NN	NN	NN	NN	NN	NN	NN	NN	NN	NN	NN	NN	NN	NN	NN	NN	NN	NN	NN	NN	NN	NN	NN	NN	NN
SeqSNP targeted GBS	Lalb_Chr02_930542	C/T	Lalb_Chr02	930542	+	Lalb_v1	Whtelupin	NA	NA	LUW	NA	CC	CC	CC	CC	CC	CC	CC	CC	CC	CC	CC	CC	CC	CC	CC	CC	CC	CC	CC	CC	CC	CC	CC	CC	CC	CC	CC	CC	CC	CC	CC	CC	CC	CC	CC	CC	CC	CC
SeqSNP targeted GBS	Lalb_Chr02_934465	T/NN	Lalb_Chr02	934465	+	Lalb_v1	Whtelupin	NA	NA	LUW	NA	TT	TT	NN	TT	TT	TT	TT	TT	TT	TT	TT	TT	TT	TT	NN	TT	TT	TT	TT	NN	TT	TT	TT	TT	NN	TT	TT	TT	TT	TT	TT	TT	TT	TT	TT	NN	NN	NN
SeqSNP targeted GBS	Lalb_Chr02_936512	G/A	Lalb_Chr02	936512	+	Lalb_v1	Whtelupin	NA	NA	LUW	NA	GG	GG	GG	GG	AA	GG	GG	GG	GG	GG	AA	GG	GG	GG	GG	GG	GG	GG	GG	GG	GG	GG	GG	GG	GG	GG	GG	GG	GG	GG	GG	GG	GG	GG	GG	GG	GG	GG
SeqSNP targeted GBS	Lalb_Chr02_938664	C/T	Lalb_Chr02	938664	+	Lalb_v1	Whtelupin	NA	NA	LUW	NA	CC	CC	CC	CC	CC	CC	CC	CC	CC	CC	CC	CC	CC	CC	CC	CC	CC	CC	CC	CC	CC	CC	CC	CC	CC	CC	CC	CC	CC	CC	CC	CC	CC	CC	CC	CC	NN	CC
SeqSNP targeted GBS	Lalb_Chr02_940387	A/T	Lalb_Chr02	940387	+	Lalb_v1	Whtelupin	NA	NA	LUW	NA	AT	TT	TT	TT	AA	TT	AA	AA	AA	AA	AA	AA	AA	AA	AA	AA	AA	AA	AA	AA	AA	AA	AA	AA	AA	AA	AA	AA	AA	TT	AA	AA	AA	AA	AA	AA	AA	AA
SeqSNP targeted GBS	Lalb_Chr02_942353	A/G	Lalb_Chr02	942353	+	Lalb_v1	Whtelupin	NA	NA	LUW	NA	NN	NN	NN	NN	NN	NN	NN	NN	NN	NN	NN	NN	NN	NN	NN	NN	NN	NN	NN	NN	NN	NN	NN	NN	NN	NN	NN	NN	NN	NN	NN	NN	NN	NN	NN	NN	NN	NN
SeqSNP targeted GBS	Lalb_Chr02_944153	C/A	Lalb_Chr02	944153	+	Lalb_v1	Whtelupin	NA	NA	LUW	NA	CC	CC	CC	AA	CC	CC	CC	CC	CC	CC	CC	CC	CC	CC	CC	CC	CC	CC	CC	CC	CC	CC	CC	CC	CC	CC	CC	CC	CC	AA	CC	CC	CC	CC	CC	CC	CC	CC
GBS	Lalb_Chr02_946052	G/C	Lalb_Chr02	946052	+	Lalb_v1	whitelupin	NA	NA	LUW	NA	GG	GG	GG	CC	GG	GG	GG	GG	GG	GG	GG	GG	GG	GG	GG	GG	GG	GG	GG	GG	NN	GG	GG	GG	NN	GG	NN	NN	NN	NN	GG	NN	NN	GG	NN	NN	NN	GG
SeqSNP targeted GBS	Lalb_Chr02_946441	G/T	Lalb_Chr02	946441	+	Lalb_v1	Whtelupin	NA	NA	LUW	NA	GG	GG	GG	TT	GG	GG	GG	GG	GG	GG	GG	GG	GG	GG	GG	GG	GG	GG	GG	GG	GG	GG	GG	GG	GG	GG	GG	GG	GG	TT	GG	GG	GG	GG	GG	GG	GG	GG
SeqSNP targeted GBS	Lalb_Chr02_948449	T/C	Lalb_Chr02	948449	+	Lalb_v1	Whtelupin	NA	NA	LUW	NA	TT	TT	TT	CC	TT	TT	TT	TT	TT	TT	TT	TT	TT	TT	TT	TT	TT	TT	TT	TT	TT	TT	TT	TT	TT	TT	TT	TT	TT	CC	TT	TT	TT	TT	TT	TT	TT	TT
SeqSNP targeted GBS	Lalb_Chr02_950590	A/G	Lalb_Chr02	950590	+	Lalb_v1	Whtelupin	NA	NA	LUW	NA	AA	AA	AA	AA	GG	AA	AA	AA	AA	AA	GG	AA	AA	AA	AA	AA	AA	AA	AA	AA	AA	AA	AA	AA	AA	AA	AA	AA	AA	AA	AA	AA	AA	AA	AA	AA	AA	AA
SeqSNP targeted GBS	Lalb_Chr02_952377	T/NN	Lalb_Chr02	952377	+	Lalb_v1	Whtelupin	NA	NA	LUW	NA	NN	NN	NN	NN	NN	NN	NN	NN	NN	NN	NN	NN	NN	NN	NN	NN	NN	NN	NN	NN	NN	NN	NN	NN	NN	NN	NN	NN	NN	NN	NN	NN	NN	NN	NN	NN	NN	NN
SeqSNP targeted GBS	Lalb_Chr02_954881	C/T	Lalb_Chr02	954881	+	Lalb_v1	Whtelupin	NA	NA	LUW	NA	CC	CC	CC	CC	CT	CC	CC	CC	CC	CC	CC	CC	CC	CC	CC	CC	CC	CC	CC	CC	CC	CC	CC	CC	CC	CC	CC	CC	CC	CC	CC	CC	CC	CC	CC	CC	CC	CC
SeqSNP targeted GBS	Lalb_Chr02_956509	T/G	Lalb_Chr02	956509	+	Lalb_v1	Whtelupin	NA	NA	LUW	NA	TT	TT	TT	TT	TG	TT	TT	TT	TT	TT	TT	TT	TT	TT	TT	TT	TT	TT	TT	TT	TT	TT	TT	TT	TT	TT	TT	TT	TT	TT	TT	TT	TT	TT	TT	TT	TT	TT
SeqSNP targeted GBS	Lalb_Chr02_958473	T/C	Lalb_Chr02	958473	+	Lalb_v1	Whtelupin	NA	NA	LUW	NA	TT	TT	TT	CC	TC	TT	TT	TT	TT	TT	CC	TT	TT	TT	TT	TT	TT	TT	TT	TT	TT	TT	TT	TT	TT	TT	TT	TT	TT	CC	TT	TT	TT	TT	TT	TT	TT	TT
SeqSNP targeted GBS	Lalb_Chr02_960556	C/NN	Lalb_Chr02	960556	+	Lalb_v1	Whtelupin	NA	NA	LUW	NA	CC	CC	CC	CC	CC	CC	CC	CC	CC	CC	CC	CC	CC	CC	CC	CC	CC	CC	CC	CC	CC	CC	CC	CC	CC	CC	CC	CC	CC	CC	CC	CC	CC	CC	CC	CC	CC	CC
SeqSNP targeted GBS	Lalb_Chr02_962711	T/C	Lalb_Chr02	962711	+	Lalb_v1	Whtelupin	NA	NA	LUW	NA	TC	CC	CC	CC	TC	CC	TT	TT	TT	TT	CC	TT	TT	TT	TT	TT	TT	TT	TT	TT	TT	TT	TT	TT	TT	TT	TT	TT	TT	CC	TT	TT	TT	TT	TT	TT	TT	TT
SeqSNP targeted GBS	Lalb_Chr02_964434	T/G	Lalb_Chr02	964434	+	Lalb_v1	Whtelupin	NA	NA	LUW	NA	TG	GG	GG	TT	TG	GG	TT	TT	TT	TT	GG	TT	TT	TT	TT	TT	TT	TT	TT	TT	TT	TT	TT	TT	TT	TT	TT	TT	TT	TT	TT	TT	TT	TT	TT	TT	TT	TT
SeqSNP targeted GBS	Lalb_Chr02_966445	C/T	Lalb_Chr02	966445	+	Lalb_v1	Whtelupin	NA	NA	LUW	NA	CT	TT	TT	TT	CT	TT	CC	CC	CC	CC	TT	CC	CC	CC	CC	CC	CC	CC	CC	CC	CC	CC	CC	CC	CC	CC	CC	CC	CC	TT	CC	CC	CC	CC	CC	CC	CC	CC
SeqSNP targeted GBS	Lalb_Chr02_968330	A/NN	Lalb_Chr02	968330	+	Lalb_v1	Whtelupin	NA	NA	LUW	NA	AA	AA	AA	AA	AA	AA	AA	AA	AA	AA	AA	AA	AA	AA	AA	AA	AA	AA	AA	AA	AA	AA	AA	AA	AA	AA	AA	AA	AA	AA	AA	AA	AA	AA	AA	AA	AA	AA
GBS	Lalb_Chr02_969785	G/A	Lalb_Chr02	969785	+	Lalb_v1	whitelupin	NA	NA	LUW	NA	GG	GG	GG	GG	GG	GG	GG	GG	GG	GG	GG	GG	GG	GG	GG	GG	GG	GG	GG	GG	GG	GG	GG	GG	GG	GG	GG	GG	GG	GG	GG	GG	GG	GG	GG	NN	GG	GG
SeqSNP targeted GBS	Lalb_Chr02_972230	C/NN	Lalb_Chr02	972230	+	Lalb_v1	Whtelupin	NA	NA	LUW	NA	CC	NN	NN	NN	NN	NN	CC	CC	CC	CC	NN	CC	CC	CC	CC	CC	CC	CC	CC	CC	CC	CC	CC	CC	CC	CC	CC	CC	CC	NN	CC	CC	CC	CC	CC	CC	CC	CC
SeqSNP targeted GBS	Lalb_Chr02_977918	C/A	Lalb_Chr02	977918	+	Lalb_v1	Whtelupin	NA	NA	LUW	NA	CC	CC	CC	AA	CC	CC	CC	CC	CC	CC	CC	CC	CC	CC	CC	CC	CC	CC	CC	CC	CC	CC	CC	CC	CC	CC	CC	CC	CC	AA	CC	CC	CC	CC	CC	CC	CC	CC
SeqSNP targeted GBS	Lalb_Chr02_978455	C/T	Lalb_Chr02	978455	+	Lalb_v1	Whtelupin	NA	NA	LUW	NA	NN	NN	NN	NN	NN	NN	NN	NN	NN	NN	NN	NN	NN	NN	NN	NN	NN	NN	NN	NN	NN	NN	NN	NN	NN	NN	NN	NN	NN	NN	NN	NN	NN	NN	NN	NN	NN	NN
SeqSNP targeted GBS	Lalb_Chr02_980164	T/C	Lalb_Chr02	980164	+	Lalb_v1	Whtelupin	NA	NA	LUW	NA	TC	CC	CC	TT	CC	CC	TT	TT	TT	TT	CC	TT	TT	TT	NN	TT	TT	TT	TT	TT	TT	TT	TT	TT	TT	TT	TT	TT	TT	TT	TT	TT	TT	TT	TT	TT	TT	TT
SeqSNP targeted GBS	Lalb_Chr02_981823	T/A	Lalb_Chr02	981823	+	Lalb_v1	Whtelupin	NA	NA	LUW	NA	TT	TT	TT	AA	TA	TT	TT	TT	TT	TT	TT	TT	TT	TT	TT	TT	TT	TT	TT	TT	TT	TT	TT	TT	TT	TT	TT	TT	TT	AA	TT	TT	TT	TT	TT	TT	TT	TT
SeqSNP targeted GBS	Lalb_Chr02_984276	T/C	Lalb_Chr02	984276	+	Lalb_v1	Whtelupin	NA	NA	LUW	NA	TC	CC	CC	CC	CC	CC	TT	TT	TT	TT	CC	TT	TT	TT	TT	TT	TT	TT	TT	TT	TT	TT	TT	TT	TT	TT	TT	TT	TT	CC	TT	TT	TT	TT	TT	TT	TT	TT
SeqSNP targeted GBS	Lalb_Chr02_986423	C/G	Lalb_Chr02	986423	+	Lalb_v1	Whtelupin	NA	NA	LUW	NA	CC	CC	CC	CC	CC	CC	CC	CC	CC	CC	CC	CC	CC	CC	CC	CC	CC	CC	CC	CC	CC	CC	CC	CC	CC	CC	CC	CC	CC	CC	CC	CC	CC	CC	CC	CC	CC	CC
SeqSNP targeted GBS	Lalb_Chr02_988425	A/NN	Lalb_Chr02	988425	+	Lalb_v1	Whtelupin	NA	NA	LUW	NA	NN	NN	NN	NN	AA	NN	AA	AA	AA	AA	NN	AA	NN	AA	AA	AA	AA	AA	NN	AA	AA	AA	AA	AA	AA	AA	AA	AA	AA	NN	AA	AA	NN	NN	AA	AA	NN	AA
SeqSNP targeted GBS	Lalb_Chr02_990460	T/NN	Lalb_Chr02	990460	+	Lalb_v1	Whtelupin	NA	NA	LUW	NA	NN	NN	NN	NN	NN	NN	NN	NN	NN	NN	NN	NN	NN	NN	NN	NN	NN	NN	NN	NN	NN	NN	NN	NN	NN	NN	NN	NN	NN	NN	NN	NN	NN	NN	NN	NN	NN	NN
GBS	Lalb_Chr02_991259	C/G	Lalb_Chr02	991259	+	Lalb_v1	whitelupin	NA	NA	LUW	NA	CG	GG	GG	GG	CG	GG	CC	CC	CC	CC	GG	CC	CC	CC	CC	CC	CC	CC	CC	CC	NN	CC	CC	CC	NN	CC	NN	NN	CC	NN	CC	CC	CC	CC	NN	NN	CC	CC
GBS	Lalb_Chr02_991380	A/G	Lalb_Chr02	991380	+	Lalb_v1	whitelupin	NA	NA	LUW	NA	AG	GG	GG	GG	AG	GG	AA	AA	AA	AA	GG	AA	AA	AA	AA	AA	AA	AA	AA	AA	NN	AA	AA	AA	NN	NN	NN	NN	NN	NN	AA	NN	NN	AA	NN	NN	NN	AA
GBS	Lalb_Chr02_991409	C/A	Lalb_Chr02	991409	+	Lalb_v1	whitelupin	NA	NA	LUW	NA	CC	CC	CC	CC	CC	CC	CC	CC	CC	CC	CC	CC	CC	CC	CC	CC	CC	CC	CC	CC	NN	CC	CC	CC	NN	NN	NN	NN	NN	NN	CC	NN	NN	CC	NN	NN	NN	CC
SeqSNP targeted GBS	Lalb_Chr02_994522	C/NN	Lalb_Chr02	994522	+	Lalb_v1	Whtelupin	NA	NA	LUW	NA	NN	NN	NN	NN	NN	NN	NN	NN	NN	NN	NN	NN	NN	NN	NN	NN	NN	NN	NN	NN	NN	NN	NN	NN	NN	NN	NN	NN	NN	NN	NN	NN	NN	NN	NN	NN	NN	NN
SeqSNP targeted GBS	Lalb_Chr02_996398	C/T	Lalb_Chr02	996398	+	Lalb_v1	Whtelupin	NA	NA	LUW	NA	CT	TT	TT	TT	CT	TT	CC	CC	CC	CC	TT	CC	CC	CC	CC	CC	CC	CC	CC	CC	CC	CC	CC	CC	CC	CC	CC	CC	CC	TT	CC	CC	CC	CC	CC	CC	CC	CC
GBS	Lalb_Chr02_997661	G/A	Lalb_Chr02	997661	+	Lalb_v1	whitelupin	NA	NA	LUW	NA	GA	AA	AA	AA	GA	AA	GG	GG	GG	GG	AA	GG	GG	GG	GG	GG	GG	GG	GG	GG	NN	GG	GG	GG	GG	GG	GG	NN	GG	NN	GG	GG	NN	GG	GG	NN	GG	GG
GBS	Lalb_Chr02_997799	A/G	Lalb_Chr02	997799	+	Lalb_v1	whitelupin	NA	NA	LUW	NA	AG	GG	GG	GG	AG	GG	AA	AA	AA	AA	GG	AA	AA	AA	AA	AA	AA	AA	AA	AA	AA	AA	AA	AA	NN	AA	NN	NN	AA	NN	AA	NN	NN	AA	NN	NN	AA	AA
SeqSNP targeted GBS	Lalb_Chr02_998306	C/T	Lalb_Chr02	998306	+	Lalb_v1	Whtelupin	NA	NA	LUW	NA	CT	TT	TT	TT	CT	TT	CC	CC	CC	CC	TT	CC	CC	CC	CC	CC	CC	CC	CC	CC	CC	CC	CC	CC	CC	CC	CC	CC	CC	TT	CC	CC	CC	CC	CC	CC	CC	CC
SeqSNP targeted GBS	Lalb_Chr02_1000759	T/A	Lalb_Chr02	1000759	+	Lalb_v1	Whtelupin	NA	NA	LUW	NA	NN	NN	NN	NN	NN	NN	NN	NN	NN	NN	NN	NN	NN	NN	NN	NN	NN	NN	NN	NN	NN	NN	NN	NN	NN	NN	NN	NN	NN	NN	NN	NN	NN	NN	NN	NN	NN	NN
SeqSNP targeted GBS	Lalb_Chr02_1002436	G/A	Lalb_Chr02	1002436	+	Lalb_v1	Whtelupin	NA	NA	LUW	NA	GA	AA	AA	GG	GA	AA	GG	GG	GG	GG	GG	GG	GG	GG	GG	GG	GG	GG	GG	GG	GG	GG	GG	GG	GG	GG	GG	GG	GG	GG	GG	GG	GG	GG	GG	GG	GG	GG
SeqSNP targeted GBS	Lalb_Chr02_1004431	A/G	Lalb_Chr02	1004431	+	Lalb_v1	Whtelupin	NA	NA	LUW	NA	AA	AA	AA	AA	AA	AA	AA	AA	AA	AA	AA	AA	AA	AA	AA	AA	AA	AA	AA	AA	AA	AA	AA	AA	AA	AA	AA	AA	AA	AA	AA	AA	AA	AA	AA	AA	AA	AA
SeqSNP targeted GBS	Lalb_Chr02_1006161	T/A	Lalb_Chr02	1006161	+	Lalb_v1	Whtelupin	NA	NA	LUW	NA	TT	TT	TT	TT	TT	TT	TT	TT	TT	TT	TT	TT	TT	TT	TT	TT	TT	TT	TT	TT	TT	TT	TT	TT	TT	TT	TT	TT	TT	TT	TT	TT	TT	TT	TT	TT	TT	TT
SeqSNP targeted GBS	Lalb_Chr02_1008464	C/T	Lalb_Chr02	1008464	+	Lalb_v1	Whtelupin	NA	NA	LUW	NA	CT	TT	TT	TT	CC	TT	CC	CC	CC	CC	CC	CC	CC	CC	CC	CC	CC	CC	CC	CC	CC	CC	CC	CC	CC	CC	CC	CC	CC	TT	CC	CC	CC	CC	CC	CC	CC	CC
GBS	Lalb_Chr02_1010349	A/G	Lalb_Chr02	1010349	+	Lalb_v1	whitelupin	NA	NA	LUW	NA	AG	GG	GG	GG	AA	GG	AA	AA	AA	AA	AA	AA	AA	AA	AA	AA	AA	AA	AA	AA	NN	AA	AA	AA	NN	NN	AA	NN	NN	NN	AA	AA	NN	AA	NN	NN	NN	AA
GBS	Lalb_Chr02_1010381	C/T	Lalb_Chr02	1010381	+	Lalb_v1	whitelupin	NA	NA	LUW	NA	CC	CC	CC	CC	CC	CC	CC	CC	CC	CC	CC	CC	CC	CC	CC	CC	CC	CC	CC	CC	NN	CC	CC	CC	NN	NN	CC	NN	NN	NN	CC	CC	NN	CC	NN	NN	NN	CC
SeqSNP targeted GBS	Lalb_Chr02_1010424	C/T	Lalb_Chr02	1010424	+	Lalb_v1	Whtelupin	NA	NA	LUW	NA	CT	TT	TT	CC	CC	TT	CC	CC	CC	CC	CC	CC	CC	CC	CC	CC	CC	CC	CC	CC	CC	CC	CC	CC	CC	CC	CC	CC	CC	CC	CC	CC	CC	CC	CC	CC	CC	CC
SeqSNP targeted GBS	Lalb_Chr02_1012308	T/C	Lalb_Chr02	1012308	+	Lalb_v1	Whtelupin	NA	NA	LUW	NA	TT	TT	TT	TT	TC	TT	TT	TT	TT	TT	TT	TT	TT	TT	TT	TT	TT	TT	TT	TT	TT	TT	TT	TT	TT	TT	TT	TT	TT	TT	TT	TT	TT	TT	TT	TT	TT	TT
SeqSNP targeted GBS	Lalb_Chr02_1014669	T/NN	Lalb_Chr02	1014669	+	Lalb_v1	Whtelupin	NA	NA	LUW	NA	NN	NN	NN	NN	NN	NN	TT	TT	TT	TT	NN	NN	NN	TT	NN	TT	TT	NN	NN	TT	TT	TT	TT	TT	NN	TT	TT	TT	TT	NN	TT	TT	NN	NN	TT	NN	NN	TT
SeqSNP targeted GBS	Lalb_Chr02_1016615	T/A	Lalb_Chr02	1016615	+	Lalb_v1	Whtelupin	NA	NA	LUW	NA	TT	TT	TT	TT	AA	TT	TT	TT	TT	TT	AA	TT	TT	TT	TT	TT	TT	TT	TT	TT	TT	TT	TT	TT	TT	TT	TT	TT	TT	TT	TT	TT	TT	TT	TT	TT	TT	TT
GBS	Lalb_Chr02_1017661	C/T	Lalb_Chr02	1017661	+	Lalb_v1	whitelupin	NA	NA	LUW	NA	CC	CC	CC	CC	TT	CC	CC	CC	CC	CC	TT	CC	CC	CC	CC	CC	CC	CC	CC	CC	CC	CC	CC	CC	CC	CC	CC	CC	CC	CC	CC	CC	CC	CC	CC	NN	NN	CC
SeqSNP targeted GBS	Lalb_Chr02_1018246	C/T	Lalb_Chr02	1018246	+	Lalb_v1	Whtelupin	NA	NA	LUW	NA	CT	TT	TT	CC	CC	TT	CC	CC	CC	CC	CC	CC	CC	CC	CC	CC	CC	CC	CC	CC	CC	CC	CC	CC	CC	CC	CC	CC	CC	CC	CC	CC	CC	CC	CC	CC	CC	CC
SeqSNP targeted GBS	Lalb_Chr02_1020354	C/A	Lalb_Chr02	1020354	+	Lalb_v1	Whtelupin	NA	NA	LUW	NA	CC	CC	CC	CC	CC	CC	CC	CC	CC	CC	CC	CC	CC	CC	CC	CC	CC	CC	CC	CC	CC	CC	CC	CC	CC	CC	CC	CC	CC	CC	CC	CC	CC	CC	CC	CC	CC	CC
SeqSNP targeted GBS	Lalb_Chr02_1022412	G/A	Lalb_Chr02	1022412	+	Lalb_v1	Whtelupin	NA	NA	LUW	NA	GA	AA	AA	GG	GG	AA	GG	GG	GG	GG	GG	GG	GG	GG	GG	GG	GG	GG	GG	GG	GG	GG	GG	GG	GG	GG	GG	GG	GG	GG	GG	GG	GG	GG	GG	GG	GG	GG
SeqSNP targeted GBS	Lalb_Chr02_1026472	A/NN	Lalb_Chr02	1026472	+	Lalb_v1	Whtelupin	NA	NA	LUW	NA	AA	AA	AA	AA	AA	AA	AA	AA	AA	AA	AA	AA	AA	AA	AA	AA	AA	AA	AA	AA	AA	AA	AA	AA	AA	AA	AA	AA	AA	AA	AA	AA	AA	AA	AA	AA	AA	AA
SeqSNP targeted GBS	Lalb_Chr02_1029065	G/A	Lalb_Chr02	1029065	+	Lalb_v1	Whtelupin	NA	NA	LUW	NA	GG	GG	GG	GG	GG	GG	GG	GG	GG	GG	GG	GG	GG	GG	GG	GG	GG	GG	GG	GG	GG	GG	GG	GG	GG	GG	GG	GG	GG	GG	GG	GG	GG	GG	GG	GG	GG	GG
SeqSNP targeted GBS	Lalb_Chr02_1030184	A/G	Lalb_Chr02	1030184	+	Lalb_v1	Whtelupin	NA	NA	LUW	NA	AG	GG	GG	GG	GG	GG	AA	AA	AA	AA	GG	AA	AA	AA	AA	AA	AA	AA	AA	AA	AA	AA	AA	AA	AA	AA	AA	AA	AA	GG	AA	AA	AA	AA	AA	AA	AA	AA
SeqSNP targeted GBS	Lalb_Chr02_1032558	T/G	Lalb_Chr02	1032558	+	Lalb_v1	Whtelupin	NA	NA	LUW	NA	TT	TT	TT	GG	TG	TT	TT	TT	TT	TT	GG	TT	TT	TT	TT	TT	TT	TT	TT	TT	TT	TT	TT	TT	TT	TT	TT	TT	TT	GG	TT	TT	TT	TT	TT	TT	TT	TT
SeqSNP targeted GBS	Lalb_Chr02_1034436	A/NN	Lalb_Chr02	1034436	+	Lalb_v1	Whtelupin	NA	NA	LUW	NA	NN	NN	NN	NN	NN	NN	NN	NN	NN	NN	NN	NN	NN	NN	NN	NN	NN	NN	NN	NN	NN	NN	NN	NN	NN	NN	NN	NN	NN	NN	NN	NN	NN	NN	NN	NN	NN	NN
SeqSNP targeted GBS	Lalb_Chr02_1036782	A/NN	Lalb_Chr02	1036782	+	Lalb_v1	Whtelupin	NA	NA	LUW	NA	AA	AA	AA	AA	AA	AA	AA	AA	AA	AA	AA	AA	AA	AA	AA	AA	AA	AA	AA	AA	AA	AA	AA	AA	AA	AA	AA	AA	AA	AA	AA	AA	AA	AA	AA	AA	AA	AA
SeqSNP targeted GBS	Lalb_Chr02_1038208	C/T	Lalb_Chr02	1038208	+	Lalb_v1	Whtelupin	NA	NA	LUW	NA	CT	TT	TT	TT	TT	TT	CC	CC	CC	CC	TT	CC	CC	CC	CC	CC	CC	CC	CC	CC	CC	CC	CC	CC	CC	CC	CC	CC	CC	TT	CC	CC	CC	CC	CC	CC	CC	CC
SeqSNP targeted GBS	Lalb_Chr02_1040457	C/G	Lalb_Chr02	1040457	+	Lalb_v1	Whtelupin	NA	NA	LUW	NA	CG	GG	GG	CC	CC	GG	CC	CC	CC	CC	CC	CC	CC	CC	CC	CC	CC	CC	CC	CC	CC	CC	CC	CC	CC	CC	CC	CC	CC	CC	CC	CC	CC	CC	CC	CC	CC	CC
SeqSNP targeted GBS	Lalb_Chr02_1042381	T/A	Lalb_Chr02	1042381	+	Lalb_v1	Whtelupin	NA	NA	LUW	NA	TT	TT	TT	TT	AA	TT	TT	TT	TT	TT	AA	TT	TT	TT	TT	TT	TT	TT	TT	TT	TT	TT	TT	TT	TT	TT	TT	TT	TT	TT	TT	TT	TT	TT	TT	TT	TT	TT
SeqSNP targeted GBS	Lalb_Chr02_1044382	T/G	Lalb_Chr02	1044382	+	Lalb_v1	Whtelupin	NA	NA	LUW	NA	TT	TT	TT	TT	TT	TT	TT	TT	TT	TT	TT	TT	TT	TT	TT	TT	TT	TT	TT	TT	TT	TT	TT	TT	TT	TT	TT	TT	TT	TT	TT	TT	TT	TT	TT	TT	TT	TT
SeqSNP targeted GBS	Lalb_Chr02_1046688	T/A	Lalb_Chr02	1046688	+	Lalb_v1	Whtelupin	NA	NA	LUW	NA	TA	AA	AA	TT	TT	AA	TT	TT	TT	TT	TT	TT	TT	TT	TT	TT	TT	TT	TT	TT	TT	TT	TT	TT	TT	TT	TT	TT	TT	TT	TT	TT	TT	TT	TT	TT	TT	TT
SeqSNP targeted GBS	Lalb_Chr02_1048649	T/NN	Lalb_Chr02	1048649	+	Lalb_v1	Whtelupin	NA	NA	LUW	NA	TT	TT	TT	TT	TT	TT	TT	TT	TT	TT	TT	TT	TT	TT	TT	TT	TT	TT	TT	TT	TT	TT	TT	TT	TT	TT	TT	TT	TT	TT	TT	TT	TT	TT	TT	TT	TT	TT
SeqSNP targeted GBS	Lalb_Chr02_1050394	T/A	Lalb_Chr02	1050394	+	Lalb_v1	Whtelupin	NA	NA	LUW	NA	TT	TT	TT	TT	TA	TT	TT	TT	TT	TT	TT	TT	TT	TT	TT	TT	TT	TT	TT	TT	TT	TT	TT	TT	TT	TT	TT	TT	TT	TT	TT	TT	TT	TT	TT	TT	TT	TT
SeqSNP targeted GBS	Lalb_Chr02_1052219	T/NN	Lalb_Chr02	1052219	+	Lalb_v1	Whtelupin	NA	NA	LUW	NA	TT	TT	TT	TT	TT	TT	TT	TT	TT	TT	TT	TT	TT	TT	TT	TT	TT	TT	TT	TT	TT	TT	TT	TT	TT	TT	TT	TT	TT	TT	TT	TT	TT	TT	TT	TT	TT	TT
SeqSNP targeted GBS	Lalb_Chr02_1054531	G/NN	Lalb_Chr02	1054531	+	Lalb_v1	Whtelupin	NA	NA	LUW	NA	GG	GG	GG	GG	GG	GG	GG	GG	GG	GG	GG	GG	GG	GG	GG	GG	GG	GG	GG	GG	GG	GG	GG	GG	GG	GG	GG	GG	GG	GG	GG	GG	GG	GG	GG	GG	GG	GG
SeqSNP targeted GBS	Lalb_Chr02_1056286	A/G	Lalb_Chr02	1056286	+	Lalb_v1	Whtelupin	NA	NA	LUW	NA	AA	AA	AA	GG	AG	AA	AA	AA	AA	AA	GG	AA	AA	AA	AA	AA	AA	AA	AA	AA	AA	AA	AA	AA	AA	AA	AA	AA	AA	GG	AA	AA	AA	AA	AA	AA	AA	AA
SeqSNP targeted GBS	Lalb_Chr02_1058427	G/NN	Lalb_Chr02	1058427	+	Lalb_v1	Whtelupin	NA	NA	LUW	NA	GG	GG	GG	GG	GG	GG	GG	GG	GG	GG	GG	GG	GG	GG	GG	GG	GG	GG	GG	GG	GG	GG	GG	GG	GG	GG	GG	GG	GG	GG	GG	GG	GG	GG	GG	GG	GG	GG
SeqSNP targeted GBS	Lalb_Chr02_1060409	C/T	Lalb_Chr02	1060409	+	Lalb_v1	Whtelupin	NA	NA	LUW	NA	CC	CC	CC	CC	CC	CC	CC	CC	CC	CC	CC	CC	CC	CC	CC	CC	CC	CC	CC	CC	CC	CC	CC	CC	CC	CC	CC	CC	CC	CC	CC	CC	CC	CC	CC	CC	CC	CC
GBS	Lalb_Chr02_1060726	G/A	Lalb_Chr02	1060726	+	Lalb_v1	whitelupin	NA	NA	LUW	NA	GG	GG	GG	GG	GG	GG	GG	GG	GG	GG	GG	GG	GG	GG	GG	GG	GG	GG	GG	GG	NN	GG	GG	GG	GG	GG	GG	NN	GG	NN	GG	GG	GG	GG	GG	NN	GG	GG
SeqSNP targeted GBS	Lalb_Chr02_1060946	T/C	Lalb_Chr02	1060946	+	Lalb_v1	Whtelupin	NA	NA	LUW	NA	TC	CC	CC	CC	TC	CC	TT	TT	TT	TT	CC	TT	TT	TT	TT	TT	TT	TT	TT	TT	TT	TT	TT	TT	TT	TT	TT	TT	TT	CC	TT	TT	TT	TT	TT	TT	TT	TT
GBS	Lalb_Chr02_1061980	G/A	Lalb_Chr02	1061980	+	Lalb_v1	whitelupin	NA	NA	LUW	NA	GA	AA	AA	AA	GA	AA	GG	GG	GG	GG	AA	GG	GG	GG	GG	GG	GG	GG	GG	GG	NN	GG	GG	GG	GG	NN	NN	NN	GG	NN	GG	GG	NN	GG	NN	NN	GG	GG
GBS	Lalb_Chr02_1063262	T/G	Lalb_Chr02	1063262	+	Lalb_v1	whitelupin	NA	NA	LUW	NA	TT	TT	TT	TT	TG	TT	TT	NN	TT	TT	TT	TT	TT	TT	NN	TT	TT	TT	TT	TT	NN	TT	TT	TT	TT	NN	NN	NN	NN	NN	TT	TT	NN	TT	NN	NN	NN	TT
GBS	Lalb_Chr02_1092345	G/C	Lalb_Chr02	1092345	+	Lalb_v1	whitelupin	NA	NA	LUW	NA	GG	GG	GG	GG	GG	GG	GG	GG	GG	GG	GG	GG	GG	GG	GG	GG	GG	GG	GG	GG	NN	GG	GG	GG	GG	GG	GG	NN	GG	NN	GG	GG	GG	GG	GG	NN	GG	GG
GBS	Lalb_Chr02_1094590	T/C	Lalb_Chr02	1094590	+	Lalb_v1	whitelupin	NA	NA	LUW	NA	TT	TT	TT	TT	TT	TT	TT	TT	TT	TT	TT	TT	TT	TT	TT	TT	TT	TT	TT	TT	NN	TT	TT	TT	TT	TT	TT	NN	TT	NN	TT	TT	NN	TT	NN	NN	TT	TT
GBS	Lalb_Chr02_1096419	T/G	Lalb_Chr02	1096419	+	Lalb_v1	whitelupin	NA	NA	LUW	NA	TT	TT	TT	TT	TT	TT	TT	TT	TT	TT	TT	TT	TT	TT	TT	TT	TT	TT	TT	TT	NN	TT	TT	TT	NN	NN	NN	NN	TT	NN	TT	NN	TT	TT	NN	NN	NN	TT
GBS	Lalb_Chr02_1096488	G/A	Lalb_Chr02	1096488	+	Lalb_v1	whitelupin	NA	NA	LUW	NA	GG	GG	GG	GG	GG	GG	GG	GG	GG	GG	GG	GG	GG	GG	GG	GG	GG	GG	GG	GG	NN	GG	GG	GG	GG	GG	GG	NN	GG	NN	GG	GG	NN	GG	NN	NN	GG	GG
GBS	Lalb_Chr02_1101679	T/A	Lalb_Chr02	1101679	+	Lalb_v1	whitelupin	NA	NA	LUW	NA	TT	TT	TT	TT	TT	TT	TT	TT	TT	TT	TT	TT	TT	TT	TT	TT	TT	TT	TT	TT	NN	TT	TT	TT	TT	TT	TT	TT	TT	TT	TT	TT	NN	TT	TT	NN	TT	TT
GBS	Lalb_Chr02_1112854	C/T	Lalb_Chr02	1112854	+	Lalb_v1	whitelupin	NA	NA	LUW	NA	CC	CC	CC	CC	CT	CC	CC	CC	CC	CC	TT	CC	CC	CC	CC	CC	CC	CC	CC	CC	NN	CC	CC	CC	CC	CC	CC	CC	CC	CC	CC	CC	NN	CC	NN	NN	CC	CC
GBS	Lalb_Chr02_1116058	A/G	Lalb_Chr02	1116058	+	Lalb_v1	whitelupin	NA	NA	LUW	NA	AA	AA	AA	AA	AA	AA	AA	AA	AA	AA	AA	AA	AA	AA	AA	AA	AA	AA	AA	AA	NN	AA	AA	AA	NN	AA	NN	NN	AA	NN	AA	AA	NN	AA	NN	NN	NN	AA
GBS	Lalb_Chr02_1116092	G/A	Lalb_Chr02	1116092	+	Lalb_v1	whitelupin	NA	NA	LUW	NA	GG	GG	GG	GG	GG	GG	GG	GG	GG	GG	GG	GG	GG	GG	GG	GG	GG	GG	GG	GG	NN	GG	GG	GG	NN	GG	NN	NN	GG	NN	GG	GG	NN	GG	NN	NN	NN	GG
GBS	Lalb_Chr02_1122571	A/T	Lalb_Chr02	1122571	+	Lalb_v1	whitelupin	NA	NA	LUW	NA	AA	AA	AA	AA	AA	AA	NN	AA	AA	AA	AA	AA	AA	AA	AA	AA	AA	AA	AA	AA	NN	AA	NN	NN	NN	NN	NN	NN	NN	NN	AA	NN	NN	AA	NN	NN	NN	AA
GBS	Lalb_Chr02_1137516	G/T	Lalb_Chr02	1137516	+	Lalb_v1	whitelupin	NA	NA	LUW	NA	NN	NN	NN	GG	NN	NN	NN	NN	NN	NN	TT	NN	NN	GG	NN	GG	GG	NN	GG	NN	NN	NN	NN	NN	NN	NN	NN	NN	NN	NN	NN	NN	NN	NN	NN	NN	NN	NN
GBS	Lalb_Chr02_1138382	A/G	Lalb_Chr02	1138382	+	Lalb_v1	whitelupin	NA	NA	LUW	NA	NN	NN	NN	NN	NN	NN	NN	NN	NN	NN	GG	NN	NN	NN	NN	NN	NN	NN	NN	NN	NN	NN	NN	NN	NN	NN	NN	NN	NN	NN	NN	NN	NN	NN	NN	NN	NN	NN
GBS	Lalb_Chr02_1206596	A/C	Lalb_Chr02	1206596	+	Lalb_v1	whitelupin	NA	NA	LUW	NA	AA	CC	CC	AA	CC	CC	AA	AA	AA	AA	CC	AA	AA	AA	AA	AA	AA	AA	AA	AA	NN	AA	AA	AA	AA	NN	AA	NN	AA	NN	AA	AA	NN	AA	AA	NN	AA	AA
GBS	Lalb_Chr02_1206604	A/T	Lalb_Chr02	1206604	+	Lalb_v1	whitelupin	NA	NA	LUW	NA	AA	TT	TT	AA	AA	TT	AA	AA	AA	AA	TT	AA	AA	AA	AA	AA	AA	AA	AA	AA	NN	AA	AA	AA	AA	NN	AA	NN	AA	NN	AA	AA	NN	AA	AA	NN	AA	AA
GBS	Lalb_Chr02_1206772	T/C	Lalb_Chr02	1206772	+	Lalb_v1	whitelupin	NA	NA	LUW	NA	TT	CC	CC	TT	CC	CC	TT	TT	TT	TT	CC	TT	TT	TT	TT	TT	TT	TT	TT	TT	NN	TT	TT	TT	NN	NN	NN	NN	NN	NN	TT	TT	NN	TT	NN	NN	NN	TT
GBS	Lalb_Chr02_1220731	A/G	Lalb_Chr02	1220731	+	Lalb_v1	whitelupin	NA	NA	LUW	NA	AA	AA	AA	AA	AG	AA	AA	AA	GG	AA	AA	AA	AA	AA	AA	AA	AA	AA	AA	AA	NN	AA	AA	AA	NN	NN	NN	NN	AA	NN	AA	AA	NN	AA	NN	NN	NN	AA
GBS	Lalb_Chr02_1238611	A/C	Lalb_Chr02	1238611	+	Lalb_v1	whitelupin	NA	NA	LUW	NA	AA	AA	AA	AA	AA	AA	AA	AA	AA	AA	AA	CC	AA	AA	AA	AA	AA	AA	AA	AA	NN	AA	AA	AA	AA	NN	NN	NN	AA	NN	AA	AA	NN	AA	NN	NN	AA	AA
GBS	Lalb_Chr02_1238704	A/G	Lalb_Chr02	1238704	+	Lalb_v1	whitelupin	NA	NA	LUW	NA	AA	AA	AA	AA	AA	AA	AA	AA	AA	AA	AA	GG	AA	AA	AA	AA	AA	AA	AA	AA	AA	AA	AA	AA	AA	AA	NN	AA	AA	NN	AA	AA	AA	AA	AA	NN	AA	AA
GBS	Lalb_Chr02_1243267	C/A	Lalb_Chr02	1243267	+	Lalb_v1	whitelupin	NA	NA	LUW	NA	CC	CC	CA	CC	CA	CC	CC	CA	CC	CA	CA	CC	CC	CC	CC	CC	CC	CC	CC	CC	NN	CC	CC	CC	CC	NN	CA	NN	CC	NN	CC	CC	CC	CC	CC	NN	CC	CC
GBS	Lalb_Chr02_1244102	G/A	Lalb_Chr02	1244102	+	Lalb_v1	whitelupin	NA	NA	LUW	NA	GG	GG	GG	GG	GG	GG	GG	GG	GG	GG	GG	GG	GG	GG	GG	GG	GG	GG	GG	GG	NN	GG	GG	GG	NN	NN	NN	NN	GG	NN	GG	NN	NN	GG	NN	NN	NN	GG
GBS	Lalb_Chr02_1244306	A/G	Lalb_Chr02	1244306	+	Lalb_v1	whitelupin	NA	NA	LUW	NA	AA	AA	AA	AA	AG	AA	AA	AA	AA	AA	AA	AA	AA	AA	AA	AA	AA	AA	AA	AA	NN	AA	AA	AA	AA	AA	AA	NN	AA	NN	AA	NN	AA	AA	AA	NN	NN	AA
GBS	Lalb_Chr02_1247702	A/G	Lalb_Chr02	1247702	+	Lalb_v1	whitelupin	NA	NA	LUW	NA	AA	AA	AA	AA	AG	AA	AA	AA	GG	AA	AA	AA	AA	AA	AA	AA	AA	AA	AA	AA	NN	AA	AA	AA	AA	AA	AA	NN	AA	NN	AA	AA	NN	AA	NN	NN	AA	AA
GBS	Lalb_Chr02_1280563	G/A	Lalb_Chr02	1280563	+	Lalb_v1	whitelupin	NA	NA	LUW	NA	NN	NN	NN	GG	NN	NN	NN	NN	GG	GG	AA	NN	NN	GG	NN	NN	GG	GG	GG	GG	NN	NN	GG	NN	NN	NN	NN	NN	NN	NN	NN	NN	NN	GG	NN	NN	NN	GG
GBS	Lalb_Chr02_1285492	T/C	Lalb_Chr02	1285492	+	Lalb_v1	whitelupin	NA	NA	LUW	NA	TT	TT	TT	TT	TT	TT	TT	TT	TT	TT	CC	CC	TT	TT	TT	TT	TT	TT	TT	TT	NN	TT	TT	TT	TT	TT	TT	NN	TT	NN	TT	TT	TT	TT	TT	NN	TT	TT
GBS	Lalb_Chr02_1285528	T/C	Lalb_Chr02	1285528	+	Lalb_v1	whitelupin	NA	NA	LUW	NA	TT	TT	TT	TT	TT	TT	TT	TT	TT	TT	TT	CC	TT	TT	TT	TT	TT	TT	TT	TT	NN	TT	TT	TT	TT	TT	TT	NN	TT	NN	TT	TT	TT	TT	TT	NN	TT	TT
GBS	Lalb_Chr02_1299306	T/A	Lalb_Chr02	1299306	+	Lalb_v1	whitelupin	NA	NA	LUW	NA	TT	AA	NN	TT	TT	AA	TT	TT	TT	TT	TT	TT	NN	TT	TT	TT	TT	TT	TT	TT	NN	TT	TT	TT	NN	NN	NN	NN	NN	NN	TT	NN	NN	TT	NN	NN	NN	TT
GBS	Lalb_Chr02_1299399	T/A	Lalb_Chr02	1299399	+	Lalb_v1	whitelupin	NA	NA	LUW	NA	TT	AA	AA	TT	TT	AA	NN	TT	TT	TT	TT	TT	TT	TT	TT	TT	TT	TT	TT	TT	NN	TT	TT	TT	NN	TT	TT	NN	TT	NN	TT	TT	NN	TT	NN	NN	NN	TT
GBS	Lalb_Chr02_1304917	C/T	Lalb_Chr02	1304917	+	Lalb_v1	whitelupin	NA	NA	LUW	NA	CC	CC	CC	TT	TT	CC	CC	CC	TT	CC	CC	TT	CC	CC	CC	CC	CC	CC	CC	CC	CC	CC	CC	CC	CC	CC	CC	NN	CC	NN	CC	CC	NN	CC	NN	NN	NN	CC
GBS	Lalb_Chr02_1357419	T/A	Lalb_Chr02	1357419	+	Lalb_v1	whitelupin	NA	NA	LUW	NA	TT	TT	TT	TT	TT	TT	TT	TT	TT	TT	TT	TT	TT	TT	TT	TT	TT	TT	TT	TT	NN	TT	TT	TT	TT	NN	TT	NN	TT	NN	TT	NN	TT	TT	NN	NN	TT	TT
GBS	Lalb_Chr02_1390585	T/A	Lalb_Chr02	1390585	+	Lalb_v1	whitelupin	NA	NA	LUW	NA	TT	TT	TT	TT	TT	TT	TT	TT	TT	TT	TT	TT	TT	TT	TT	TT	TT	TT	TT	TT	TT	TT	TT	TT	TT	TT	TT	TT	TT	TT	TT	TT	TT	TT	TT	TT	TT	TT
GBS	Lalb_Chr02_1390638	G/T	Lalb_Chr02	1390638	+	Lalb_v1	whitelupin	NA	NA	LUW	NA	GG	GG	GG	GG	GG	GG	GG	GG	GG	GG	GG	GG	GG	GG	GG	GG	GG	GG	GG	GG	NN	GG	GG	GG	NN	NN	NN	NN	NN	NN	GG	GG	NN	GG	NN	NN	NN	GG
GBS	Lalb_Chr02_1392076	T/C	Lalb_Chr02	1392076	+	Lalb_v1	whitelupin	NA	NA	LUW	NA	TT	NN	TT	NN	TT	TT	TT	TT	TT	TT	NN	NN	TT	TT	NN	NN	TT	NN	TT	TT	NN	TT	TT	NN	NN	NN	NN	NN	NN	NN	TT	NN	NN	TT	NN	NN	NN	TT
GBS	Lalb_Chr02_1415822	A/G	Lalb_Chr02	1415822	+	Lalb_v1	whitelupin	NA	NA	LUW	NA	AA	AA	AA	AA	GG	AA	AA	AA	GG	AA	AA	AA	AA	AA	AA	AA	AA	AA	AA	GG	NN	AA	AA	AA	AA	NN	NN	NN	NN	NN	AA	NN	NN	AA	NN	NN	NN	AA
GBS	Lalb_Chr02_1415870	T/C	Lalb_Chr02	1415870	+	Lalb_v1	whitelupin	NA	NA	LUW	NA	TT	TT	TT	TT	CC	TT	TT	TT	CC	TT	TT	TT	TT	TT	TT	TT	TT	TT	TT	CC	NN	TT	TT	TT	NN	NN	NN	NN	TT	NN	TT	TT	NN	TT	NN	NN	TT	TT
GBS	Lalb_Chr02_1415885	T/C	Lalb_Chr02	1415885	+	Lalb_v1	whitelupin	NA	NA	LUW	NA	TT	TT	TT	TT	TT	TT	TT	TT	TT	TT	TT	TT	TT	TT	TT	TT	TT	TT	TT	TT	NN	TT	TT	TT	NN	NN	NN	NN	TT	NN	TT	TT	NN	TT	NN	NN	TT	TT
GBS	Lalb_Chr02_1432335	G/A	Lalb_Chr02	1432335	+	Lalb_v1	whitelupin	NA	NA	LUW	NA	NN	NN	NN	GG	NN	NN	NN	NN	NN	NN	NN	NN	NN	NN	GG	NN	NN	NN	NN	NN	NN	NN	NN	NN	NN	NN	NN	NN	NN	NN	NN	NN	NN	NN	NN	NN	NN	NN
GBS	Lalb_Chr02_1432389	G/A	Lalb_Chr02	1432389	+	Lalb_v1	whitelupin	NA	NA	LUW	NA	NN	NN	NN	GG	NN	NN	NN	NN	NN	NN	NN	NN	NN	NN	GG	NN	NN	NN	NN	NN	NN	NN	NN	NN	NN	NN	NN	NN	NN	NN	NN	NN	NN	NN	NN	NN	NN	NN
GBS	Lalb_Chr02_1491153	T/A	Lalb_Chr02	1491153	+	Lalb_v1	whitelupin	NA	NA	LUW	NA	TT	TT	AA	TT	TT	AA	TT	TT	TT	TT	AA	TT	TT	TT	TT	TT	TT	TT	TT	TT	TT	TT	TT	TT	TT	TT	TT	TT	TT	AA	TT	TT	TT	TT	TT	TT	TT	TT
GBS	Lalb_Chr02_1542135	G/A	Lalb_Chr02	1542135	+	Lalb_v1	whitelupin	NA	NA	LUW	NA	GG	AA	AA	GG	GG	AA	GG	GG	GG	GG	GG	GG	GG	GG	GG	GG	GG	GG	GG	GG	NN	GG	GG	GG	GG	NN	GG	NN	GG	NN	GG	GG	NN	GG	GG	NN	NN	GG
GBS	Lalb_Chr02_1558791	G/T	Lalb_Chr02	1558791	+	Lalb_v1	whitelupin	NA	NA	LUW	NA	GG	GG	GG	GG	GG	GG	GG	GG	GG	GG	GG	GG	GG	GG	GG	GG	GG	GG	GG	GG	NN	GG	GG	GG	GG	NN	GG	NN	GG	NN	GG	GG	GG	GG	GG	NN	GG	GG
GBS	Lalb_Chr02_1568821	C/A	Lalb_Chr02	1568821	+	Lalb_v1	whitelupin	NA	NA	LUW	NA	AA	NN	NN	NN	NN	NN	NN	NN	NN	NN	NN	NN	NN	NN	NN	NN	AA	CA	NN	AA	NN	NN	AA	NN	NN	NN	NN	NN	NN	NN	AA	NN	NN	NN	NN	NN	NN	NN
GBS	Lalb_Chr02_1615546	A/C	Lalb_Chr02	1615546	+	Lalb_v1	whitelupin	NA	NA	LUW	NA	AA	AA	AA	NN	AA	AA	AA	AA	AA	AA	AA	AA	AA	AA	AA	AA	AA	AA	AA	AA	NN	AA	AA	AA	AA	AA	NN	NN	AA	AA	AA	AA	NN	AA	AA	NN	AA	AA
GBS	Lalb_Chr02_1615577	T/A	Lalb_Chr02	1615577	+	Lalb_v1	whitelupin	NA	NA	LUW	NA	TT	TT	TT	NN	TT	TT	TT	TT	TT	TT	TT	AA	TT	TT	TT	TT	TT	TT	TT	TT	NN	TT	TT	TT	TT	TT	NN	NN	TT	TT	TT	TT	NN	TT	TT	NN	TT	TT
GBS	Lalb_Chr02_1621148	C/G	Lalb_Chr02	1621148	+	Lalb_v1	whitelupin	NA	NA	LUW	NA	CC	CC	CC	CC	CC	CC	CC	CC	CC	CC	CC	CC	CC	CC	CC	CC	CC	CC	CC	CC	NN	CC	CC	CC	NN	NN	NN	NN	CC	NN	CC	CC	NN	NN	NN	NN	NN	CC
GBS	Lalb_Chr02_1621327	T/C	Lalb_Chr02	1621327	+	Lalb_v1	whitelupin	NA	NA	LUW	NA	TT	TT	TT	TT	TT	TT	TT	TT	TT	TT	TT	TT	TT	TT	TT	TT	TT	TT	TT	TT	NN	TT	TT	TT	NN	TT	NN	NN	NN	NN	TT	TT	NN	TT	NN	NN	NN	TT
GBS	Lalb_Chr02_1645426	G/A	Lalb_Chr02	1645426	+	Lalb_v1	whitelupin	NA	NA	LUW	NA	GA	GG	GG	GG	GG	GG	GG	GG	GG	GG	GG	GG	GG	GG	GG	GG	GG	GG	GG	GG	NN	GG	GG	GG	NN	NN	NN	NN	NN	NN	GG	NN	NN	GG	NN	NN	NN	GG
GBS	Lalb_Chr02_1645431	A/G	Lalb_Chr02	1645431	+	Lalb_v1	whitelupin	NA	NA	LUW	NA	AG	AA	AA	AA	AA	AA	AA	AA	AA	AA	AA	AA	AA	AA	AA	AA	AA	AA	AA	AA	NN	AA	AA	AA	NN	NN	NN	NN	NN	NN	AA	NN	NN	AA	NN	NN	NN	AA
GBS	Lalb_Chr02_1651143	C/G	Lalb_Chr02	1651143	+	Lalb_v1	whitelupin	NA	NA	LUW	NA	NN	GG	GG	NN	NN	GG	GG	NN	NN	CC	GG	GG	CG	GG	CC	CC	CC	CC	CC	CC	NN	CC	NN	CC	NN	NN	NN	NN	NN	NN	CC	NN	NN	NN	NN	NN	NN	CC
GBS	Lalb_Chr02_1660359	G/A	Lalb_Chr02	1660359	+	Lalb_v1	whitelupin	NA	NA	LUW	NA	GG	AA	AA	GG	AA	AA	AA	AA	AA	GG	AA	GG	GA	AA	GG	GG	GG	GG	GG	GG	GG	GG	GG	GG	GG	GG	GG	GG	GG	AA	GG	GG	GG	GG	GG	GG	GG	GG
GBS	Lalb_Chr02_1663257	A/G	Lalb_Chr02	1663257	+	Lalb_v1	whitelupin	NA	NA	LUW	NA	AA	AA	AA	AA	AA	AA	AA	AA	AA	AA	AA	AA	AA	AA	AA	AA	AA	AA	AA	AA	AA	AA	AA	AA	AA	AA	AA	NN	AA	AA	AA	AA	AA	AA	AA	NN	AA	AA
GBS	Lalb_Chr02_1663316	C/T	Lalb_Chr02	1663316	+	Lalb_v1	whitelupin	NA	NA	LUW	NA	CC	TT	TT	CC	CC	TT	CC	CC	CC	CC	TT	CC	CC	CC	CC	CC	CC	CC	CC	CC	NN	CC	CC	CC	NN	NN	NN	NN	NN	NN	CC	CC	NN	CC	NN	NN	NN	CC
GBS	Lalb_Chr02_1663441	G/T	Lalb_Chr02	1663441	+	Lalb_v1	whitelupin	NA	NA	LUW	NA	GG	GG	GG	GG	GG	GG	GG	GG	GG	GG	GG	GG	GG	GG	GG	GG	GG	GG	GG	GG	NN	GG	GG	GG	GG	NN	GG	NN	GG	NN	GG	GG	NN	GG	NN	NN	NN	GG
GBS	Lalb_Chr02_1666384	T/A	Lalb_Chr02	1666384	+	Lalb_v1	whitelupin	NA	NA	LUW	NA	TT	TT	TT	TT	TT	TT	TT	TT	TT	TT	TT	TT	TT	TT	TT	TT	TT	TT	TT	TT	NN	TT	TT	TT	NN	NN	TT	NN	NN	NN	TT	NN	NN	TT	NN	NN	NN	TT
GBS	Lalb_Chr02_1680266	A/G	Lalb_Chr02	1680266	+	Lalb_v1	whitelupin	NA	NA	LUW	NA	AA	AA	AA	AA	AA	AA	AA	AA	AA	AA	AA	AA	AA	AA	AA	AA	AA	AA	AA	AA	AA	AA	AA	AA	AA	AA	AA	AA	AA	AA	AA	AA	AA	AA	AA	AA	AA	AA
GBS	Lalb_Chr02_1686033	C/T	Lalb_Chr02	1686033	+	Lalb_v1	whitelupin	NA	NA	LUW	NA	CC	TT	TT	CC	CC	TT	CC	CC	CC	CC	TT	CC	CC	CC	CC	CC	CC	CC	CC	CC	NN	CC	CC	CC	NN	NN	NN	NN	CC	NN	CC	CC	NN	CC	NN	NN	CC	CC
GBS	Lalb_Chr02_1692614	A/T	Lalb_Chr02	1692614	+	Lalb_v1	whitelupin	NA	NA	LUW	NA	AA	AA	AA	AA	AA	AA	AA	AA	AA	AA	AA	AA	AA	AA	AA	AA	AA	AA	AA	AA	NN	AA	AA	AA	NN	NN	AA	NN	NN	NN	AA	AA	AA	AA	NN	NN	NN	AA
GBS	Lalb_Chr02_1723249	G/C	Lalb_Chr02	1723249	+	Lalb_v1	whitelupin	NA	NA	LUW	NA	GG	GG	GG	CC	GG	GG	GG	GG	GG	GG	GG	CC	GG	GG	GG	GG	GG	GG	GG	GG	CC	GG	GG	GG	GG	GG	GG	NN	GG	GG	GG	GG	NN	GG	GG	NN	GG	GG
GBS	Lalb_Chr02_1723270	A/T	Lalb_Chr02	1723270	+	Lalb_v1	whitelupin	NA	NA	LUW	NA	AA	AA	AA	TT	AA	AA	AA	AA	AA	AA	AA	TT	AA	AA	AA	AA	AA	AA	AA	AA	TT	AA	AA	AA	AA	AA	AA	NN	AA	AA	AA	AA	NN	AA	AA	NN	AA	AA
GBS	Lalb_Chr02_1723783	G/A	Lalb_Chr02	1723783	+	Lalb_v1	whitelupin	NA	NA	LUW	NA	GG	GG	GG	GG	GG	GG	GG	GG	GG	GG	GG	GG	GG	GG	GG	GG	GG	GG	GG	GG	GG	GG	GG	GG	GG	GG	GG	GG	GG	GG	GG	GG	GG	GG	GG	GG	GG	GG
GBS	Lalb_Chr02_1723847	C/A	Lalb_Chr02	1723847	+	Lalb_v1	whitelupin	NA	NA	LUW	NA	NN	NN	NN	NN	NN	NN	NN	NN	NN	NN	NN	NN	NN	NN	NN	NN	NN	NN	NN	NN	NN	NN	NN	NN	NN	NN	NN	NN	NN	NN	NN	NN	NN	NN	NN	NN	NN	NN
GBS	Lalb_Chr02_1729884	G/A	Lalb_Chr02	1729884	+	Lalb_v1	whitelupin	NA	NA	LUW	NA	NN	NN	NN	NN	NN	NN	NN	NN	NN	NN	NN	AA	NN	NN	NN	NN	NN	NN	NN	NN	NN	NN	NN	NN	NN	NN	NN	NN	NN	NN	NN	NN	NN	NN	NN	NN	NN	NN
GBS	Lalb_Chr02_1757570	A/G	Lalb_Chr02	1757570	+	Lalb_v1	whitelupin	NA	NA	LUW	NA	AA	GG	GG	AA	AA	GG	AA	AA	AA	AA	AA	AA	AA	AA	AA	AA	AA	AA	AA	AA	NN	AA	AA	AA	NN	NN	NN	NN	NN	NN	AA	NN	NN	AA	NN	NN	NN	AA
GBS	Lalb_Chr02_1798897	T/C	Lalb_Chr02	1798897	+	Lalb_v1	whitelupin	NA	NA	LUW	NA	TT	TT	TT	TT	TT	TT	TT	TT	TT	TT	TT	TT	TT	TT	TT	TT	TT	TT	TT	TT	NN	TT	TT	TT	NN	NN	TT	NN	TT	NN	TT	TT	NN	TT	NN	NN	NN	TT
GBS	Lalb_Chr02_1802753	G/A	Lalb_Chr02	1802753	+	Lalb_v1	whitelupin	NA	NA	LUW	NA	GG	NN	NN	GG	NN	GG	NN	NN	NN	NN	GG	NN	NN	NN	NN	NN	NN	GG	GG	NN	NN	GG	NN	NN	NN	NN	NN	NN	NN	NN	NN	NN	NN	NN	NN	NN	NN	GG
GBS	Lalb_Chr02_1804643	A/T	Lalb_Chr02	1804643	+	Lalb_v1	whitelupin	NA	NA	LUW	NA	AA	AA	AA	AA	TT	AA	TT	TT	TT	AA	TT	AA	AT	TT	AA	AA	AA	AA	AA	AA	NN	AA	AA	AA	NN	NN	NN	NN	NN	NN	AA	NN	NN	TT	NN	NN	NN	AA
GBS	Lalb_Chr02_1804984	C/T	Lalb_Chr02	1804984	+	Lalb_v1	whitelupin	NA	NA	LUW	NA	NN	NN	CC	NN	NN	NN	NN	NN	NN	NN	NN	NN	NN	NN	NN	NN	NN	NN	NN	NN	NN	CC	NN	NN	NN	NN	NN	NN	NN	NN	CC	NN	NN	NN	NN	NN	NN	CC
GBS	Lalb_Chr02_1807219	G/C	Lalb_Chr02	1807219	+	Lalb_v1	whitelupin	NA	NA	LUW	NA	GG	GG	NN	NN	NN	NN	CC	NN	CC	NN	NN	GG	GC	CC	GG	GG	GG	GG	GG	GG	NN	GG	GG	GG	GG	NN	NN	NN	NN	NN	GG	GG	NN	CC	GG	NN	GG	GG
GBS	Lalb_Chr02_1807268	C/G	Lalb_Chr02	1807268	+	Lalb_v1	whitelupin	NA	NA	LUW	NA	CC	CC	CC	CC	GG	CC	GG	GG	GG	CC	GG	CC	CG	GG	CC	CC	CC	CC	CC	CC	NN	CC	CC	CC	CC	NN	NN	NN	CC	NN	CC	CC	NN	GG	CC	NN	CC	CC
GBS	Lalb_Chr02_1813734	A/G	Lalb_Chr02	1813734	+	Lalb_v1	whitelupin	NA	NA	LUW	NA	NN	NN	NN	NN	NN	NN	NN	NN	AA	AA	NN	NN	NN	NN	NN	NN	NN	NN	AA	AA	NN	NN	NN	NN	NN	NN	NN	NN	NN	NN	AA	NN	NN	NN	NN	NN	NN	AA
GBS	Lalb_Chr02_1895096	A/G	Lalb_Chr02	1895096	+	Lalb_v1	whitelupin	NA	NA	LUW	NA	NN	NN	NN	AA	NN	NN	AA	NN	GG	NN	GG	AA	NN	GG	NN	AA	AA	AA	AA	AA	NN	NN	AA	AA	NN	NN	NN	NN	NN	NN	NN	NN	NN	NN	NN	NN	NN	AA
GBS	Lalb_Chr02_1895102	C/G	Lalb_Chr02	1895102	+	Lalb_v1	whitelupin	NA	NA	LUW	NA	NN	NN	NN	CC	NN	NN	CC	NN	CC	NN	CC	CC	NN	CC	NN	CC	CC	CC	CC	CC	NN	NN	CC	CC	NN	NN	NN	NN	NN	NN	NN	NN	NN	NN	NN	NN	NN	CC
GBS	Lalb_Chr02_1904587	T/A	Lalb_Chr02	1904587	+	Lalb_v1	whitelupin	NA	NA	LUW	NA	TT	TT	TT	TT	AA	TT	TT	AA	AA	AA	AA	TT	TA	AA	TT	TT	TT	TT	TT	TT	NN	TT	TT	TT	TT	TT	TT	TT	TT	NN	TT	TT	TT	AA	TT	NN	TT	TT
GBS	Lalb_Chr02_1920553	T/G	Lalb_Chr02	1920553	+	Lalb_v1	whitelupin	NA	NA	LUW	NA	TT	TT	NN	TT	TT	TT	TT	TT	TT	TT	TT	TT	TT	TT	TT	TT	TT	TT	TT	TT	NN	TT	TT	TT	NN	NN	NN	TT	TT	NN	TT	TT	NN	TT	NN	NN	NN	TT
GBS	Lalb_Chr02_1922323	G/T	Lalb_Chr02	1922323	+	Lalb_v1	whitelupin	NA	NA	LUW	NA	GG	GG	GG	GG	GG	GG	GG	GG	GG	GG	GG	GG	GG	GG	NN	GG	GG	GG	GG	GG	NN	GG	GG	NN	NN	NN	GG	NN	NN	NN	GG	GG	NN	GG	NN	NN	NN	GG
GBS	Lalb_Chr02_1932536	G/C	Lalb_Chr02	1932536	+	Lalb_v1	whitelupin	NA	NA	LUW	NA	GG	GG	GG	GG	GG	GG	GG	GG	GG	GG	GG	GG	GG	GG	GG	GG	GG	GG	GG	GG	NN	GG	GG	GG	GG	GG	NN	NN	GG	NN	GG	GG	NN	GG	NN	NN	GG	GG
GBS	Lalb_Chr02_1940279	C/T	Lalb_Chr02	1940279	+	Lalb_v1	whitelupin	NA	NA	LUW	NA	NN	NN	NN	NN	NN	NN	NN	NN	NN	NN	NN	NN	NN	NN	CC	NN	NN	NN	NN	CC	NN	CC	NN	CC	CC	NN	CC	CC	CC	CC	CC	CC	CC	NN	CC	CC	CC	CC
GBS	Lalb_Chr02_1940301	G/A	Lalb_Chr02	1940301	+	Lalb_v1	whitelupin	NA	NA	LUW	NA	NN	NN	NN	NN	NN	NN	NN	NN	NN	NN	NN	NN	NN	NN	NN	NN	NN	NN	NN	NN	NN	GG	NN	NN	NN	NN	NN	NN	NN	NN	GG	NN	NN	NN	NN	NN	NN	GG
GBS	Lalb_Chr02_1954330	G/C	Lalb_Chr02	1954330	+	Lalb_v1	whitelupin	NA	NA	LUW	NA	GC	GG	GG	GG	GG	GG	GG	GG	GG	GG	GG	GG	GG	GG	GG	GG	GG	GG	GG	GG	NN	GG	GG	GG	NN	NN	NN	NN	NN	NN	GG	NN	NN	GG	NN	NN	NN	GG
GBS	Lalb_Chr02_1963367	A/G	Lalb_Chr02	1963367	+	Lalb_v1	whitelupin	NA	NA	LUW	NA	AA	AA	NN	NN	NN	NN	AA	NN	AA	NN	NN	AA	AA	AA	AA	AA	AA	AA	AA	AA	NN	AA	AA	AA	AA	AA	NN	NN	NN	NN	AA	AA	NN	AA	NN	NN	AA	AA
GBS	Lalb_Chr02_1977862	C/A	Lalb_Chr02	1977862	+	Lalb_v1	whitelupin	NA	NA	LUW	NA	CC	CC	CC	CC	CC	CC	CC	CC	CC	CC	CC	CC	CC	CC	CC	CC	CC	CC	CC	CC	NN	CC	CC	CC	NN	NN	NN	NN	NN	NN	CC	NN	NN	CC	NN	NN	NN	CC
GBS	Lalb_Chr02_1977897	G/A	Lalb_Chr02	1977897	+	Lalb_v1	whitelupin	NA	NA	LUW	NA	GA	AA	AA	GG	AA	AA	GG	AA	AA	AA	AA	GG	GA	AA	GG	GG	GG	GG	GG	GG	NN	GG	GG	GG	NN	NN	NN	NN	NN	NN	GG	NN	NN	AA	NN	NN	NN	GG
GBS	Lalb_Chr02_2029870	G/A	Lalb_Chr02	2029870	+	Lalb_v1	whitelupin	NA	NA	LUW	NA	GG	GG	GG	GG	GG	GG	GG	GG	GG	GG	GG	GG	GG	GG	GG	GG	GG	GG	GG	GG	GG	GG	GG	GG	NN	NN	NN	NN	NN	NN	GG	NN	NN	GG	GG	NN	NN	GG
GBS	Lalb_Chr02_2029895	G/T	Lalb_Chr02	2029895	+	Lalb_v1	whitelupin	NA	NA	LUW	NA	GG	GG	GG	GG	GG	GG	GG	NN	GG	GG	GG	GG	GG	GG	GG	GG	GG	GG	GG	GG	NN	GG	GG	GG	NN	GG	GG	NN	NN	NN	GG	GG	NN	GG	NN	NN	GG	GG
GBS	Lalb_Chr02_2030081	G/A	Lalb_Chr02	2030081	+	Lalb_v1	whitelupin	NA	NA	LUW	NA	GG	GG	GG	GG	GG	GG	GG	GG	GG	GG	GG	GG	GG	GG	GG	GG	GG	GG	GG	GG	NN	GG	GG	GG	NN	NN	NN	NN	NN	NN	GG	GG	NN	GG	NN	NN	NN	GG
GBS	Lalb_Chr02_2030171	A/G	Lalb_Chr02	2030171	+	Lalb_v1	whitelupin	NA	NA	LUW	NA	NN	NN	NN	NN	NN	NN	NN	NN	NN	NN	NN	AA	NN	NN	NN	NN	AA	NN	AA	NN	NN	NN	NN	NN	NN	NN	NN	NN	NN	NN	NN	NN	NN	NN	NN	NN	NN	AA
GBS	Lalb_Chr02_2074007	T/C	Lalb_Chr02	2074007	+	Lalb_v1	whitelupin	NA	NA	LUW	NA	TT	TT	TT	TT	TT	TT	TT	TT	TT	TT	TT	TT	TT	TT	TT	TT	TT	TT	TT	TT	NN	TT	TT	TT	NN	NN	NN	NN	NN	NN	TT	NN	NN	TT	NN	NN	NN	TT
GBS	Lalb_Chr02_2074175	G/A	Lalb_Chr02	2074175	+	Lalb_v1	whitelupin	NA	NA	LUW	NA	GG	GG	GG	GG	GG	GG	GG	GG	GG	GG	GG	GG	GG	GG	GG	GG	GG	GG	GG	GG	NN	GG	GG	GG	NN	NN	NN	NN	NN	NN	GG	NN	NN	GG	NN	NN	NN	GG
GBS	Lalb_Chr02_2093339	A/G	Lalb_Chr02	2093339	+	Lalb_v1	whitelupin	NA	NA	LUW	NA	AA	AA	AA	AA	AA	AA	AA	AA	AA	AA	AA	AA	AA	AA	AA	AA	AA	AA	AA	AA	AA	AA	AA	AA	AA	AA	AA	AA	AA	AA	AA	AA	AA	AA	AA	AA	AA	AA
GBS	Lalb_Chr02_2099392	C/T	Lalb_Chr02	2099392	+	Lalb_v1	whitelupin	NA	NA	LUW	NA	CC	CC	CC	CC	CC	CC	CC	CC	CC	CC	CC	CC	CC	CC	CC	CC	CC	CC	CC	CC	NN	CC	CC	CC	NN	NN	NN	NN	NN	NN	CC	CC	NN	CC	NN	NN	NN	CC
GBS	Lalb_Chr02_2119842	C/T	Lalb_Chr02	2119842	+	Lalb_v1	whitelupin	NA	NA	LUW	NA	CC	CC	CC	CC	CC	CC	CC	CC	CC	CC	CC	CC	CC	CC	CC	CC	CC	CC	CC	CC	NN	CC	CC	CC	CC	NN	NN	NN	CC	NN	CC	CC	NN	CC	NN	NN	NN	CC
GBS	Lalb_Chr02_2152996	A/G	Lalb_Chr02	2152996	+	Lalb_v1	whitelupin	NA	NA	LUW	NA	AA	AA	AA	AA	GG	AA	AA	GG	GG	GG	GG	AA	AA	GG	AA	AA	AA	AA	AA	AA	NN	AA	AA	AA	NN	NN	NN	NN	NN	NN	AA	AA	NN	GG	NN	NN	NN	AA
GBS	Lalb_Chr02_2187535	A/C	Lalb_Chr02	2187535	+	Lalb_v1	whitelupin	NA	NA	LUW	NA	NN	CC	NN	NN	NN	NN	NN	NN	NN	NN	NN	NN	NN	NN	NN	NN	NN	NN	NN	NN	NN	NN	NN	NN	NN	NN	NN	NN	NN	NN	NN	NN	NN	NN	NN	NN	NN	NN
GBS	Lalb_Chr02_2203982	C/T	Lalb_Chr02	2203982	+	Lalb_v1	whitelupin	NA	NA	LUW	NA	CC	CC	CC	CC	CC	CC	CC	CC	CC	CC	CC	CC	CC	CC	CC	CC	CC	CC	CC	CC	CC	CC	CC	CC	CC	CC	CC	CC	CC	CC	CC	CC	CC	CC	CC	CC	CC	CC
GBS	Lalb_Chr02_2203986	A/T	Lalb_Chr02	2203986	+	Lalb_v1	whitelupin	NA	NA	LUW	NA	AA	AA	AA	AA	AA	AA	AA	AA	AA	AA	AA	AA	AA	AA	AA	AA	AA	AA	AA	AA	AA	AA	AA	AA	AA	AA	AA	AA	AA	AA	AA	AA	AA	AA	AA	AA	AA	AA
GBS	Lalb_Chr02_2204032	T/G	Lalb_Chr02	2204032	+	Lalb_v1	whitelupin	NA	NA	LUW	NA	NN	TT	NN	NN	NN	NN	TT	NN	TT	NN	NN	TT	TT	NN	TT	TT	NN	NN	TT	NN	NN	TT	NN	TT	NN	NN	NN	NN	NN	NN	NN	NN	NN	NN	NN	NN	NN	TT
GBS	Lalb_Chr02_2204140	C/A	Lalb_Chr02	2204140	+	Lalb_v1	whitelupin	NA	NA	LUW	NA	CC	CC	CC	CC	CC	CC	CC	CC	CC	CC	CC	CC	CC	CC	CC	CC	CC	CC	CC	CC	NN	CC	CC	CC	NN	NN	NN	NN	NN	NN	CC	CC	NN	CC	NN	NN	CC	CC
GBS	Lalb_Chr02_2211437	G/A	Lalb_Chr02	2211437	+	Lalb_v1	whitelupin	NA	NA	LUW	NA	GG	AA	GA	GG	NN	AA	NN	NN	NN	NN	AA	NN	GG	AA	NN	NN	GG	GG	GG	NN	NN	GG	NN	NN	NN	NN	NN	NN	NN	NN	GG	GG	NN	NN	NN	NN	NN	GG
GBS	Lalb_Chr02_2213434	A/G	Lalb_Chr02	2213434	+	Lalb_v1	whitelupin	NA	NA	LUW	NA	AA	AA	AA	AA	AA	AA	AA	AA	AA	AA	AA	AA	AA	AA	AA	AA	AA	AA	AA	AA	AA	AA	AA	AA	AA	AA	AA	NN	AA	AA	AA	AA	AA	AA	AA	NN	AA	AA
GBS	Lalb_Chr02_2225659	A/G	Lalb_Chr02	2225659	+	Lalb_v1	whitelupin	NA	NA	LUW	NA	AA	AA	NN	NN	NN	NN	AA	NN	AA	NN	NN	AA	AA	AA	AA	AA	AA	AA	AA	AA	NN	AA	AA	AA	NN	AA	NN	NN	NN	NN	AA	AA	NN	AA	NN	NN	AA	AA
GBS	Lalb_Chr02_2225682	G/A	Lalb_Chr02	2225682	+	Lalb_v1	whitelupin	NA	NA	LUW	NA	GG	GG	NN	NN	NN	NN	GG	NN	GG	NN	NN	GG	GG	GG	GG	GG	GG	GG	GG	GG	NN	GG	GG	GG	NN	GG	NN	NN	NN	NN	GG	GG	NN	GG	NN	NN	GG	GG
GBS	Lalb_Chr02_2251907	T/C	Lalb_Chr02	2251907	+	Lalb_v1	whitelupin	NA	NA	LUW	NA	TT	TT	TT	TT	TT	TT	TT	TT	TT	TT	TT	TT	TT	TT	TT	TT	TT	TT	TT	TT	NN	TT	TT	TT	TT	TT	TT	TT	TT	TT	TT	TT	TT	TT	TT	NN	TT	TT
GBS	Lalb_Chr02_2254968	T/C	Lalb_Chr02	2254968	+	Lalb_v1	whitelupin	NA	NA	LUW	NA	TT	CC	TC	TT	TT	CC	TT	TT	TT	TT	TT	TT	TT	TT	TT	TT	TT	TT	TT	TT	NN	TT	TT	TT	TT	TT	TT	NN	TT	TT	TT	TT	NN	TT	TT	NN	TT	TT
GBS	Lalb_Chr02_2254980	A/G	Lalb_Chr02	2254980	+	Lalb_v1	whitelupin	NA	NA	LUW	NA	AA	AA	AA	AA	AA	AA	AA	AA	AA	AA	AA	AA	AA	AA	AA	AA	AA	AA	AA	AA	NN	AA	AA	AA	AA	AA	AA	NN	AA	AA	AA	AA	NN	AA	AA	NN	AA	AA
GBS	Lalb_Chr02_2283696	T/C	Lalb_Chr02	2283696	+	Lalb_v1	whitelupin	NA	NA	LUW	NA	TC	CC	TC	TT	NN	CC	TT	CC	CC	CC	CC	NN	TT	CC	TT	TT	NN	TT	TT	TT	NN	TT	TT	NN	NN	NN	NN	NN	NN	NN	TT	NN	NN	CC	NN	NN	TT	TT
GBS	Lalb_Chr02_2289910	G/C	Lalb_Chr02	2289910	+	Lalb_v1	whitelupin	NA	NA	LUW	NA	GG	GG	NN	GG	NN	NN	GG	GG	GG	GG	GG	GG	NN	GG	GG	GG	GG	GG	GG	GG	NN	GG	GG	NN	NN	NN	NN	NN	NN	NN	GG	NN	NN	GG	NN	NN	NN	NN
GBS	Lalb_Chr02_2290138	T/C	Lalb_Chr02	2290138	+	Lalb_v1	whitelupin	NA	NA	LUW	NA	TT	TT	TT	TT	NN	TT	NN	TT	TT	TT	TT	TT	TT	TT	NN	TT	TT	TT	TT	TT	NN	TT	TT	TT	TT	NN	NN	NN	NN	NN	TT	TT	NN	TT	NN	NN	NN	TT
GBS	Lalb_Chr02_2293441	C/T	Lalb_Chr02	2293441	+	Lalb_v1	whitelupin	NA	NA	LUW	NA	CC	CC	NN	CC	CC	CC	CC	CC	CC	CC	CC	CC	NN	CC	NN	CC	CC	CC	CC	CC	NN	CC	NN	CC	NN	NN	NN	NN	NN	NN	CC	CC	NN	CC	NN	NN	NN	CC
GBS	Lalb_Chr02_2303573	A/G	Lalb_Chr02	2303573	+	Lalb_v1	whitelupin	NA	NA	LUW	NA	AG	GG	AG	AA	AA	GG	AA	AA	AA	AA	AA	AA	AA	AA	AA	AA	AA	AA	AA	AA	AA	AA	AA	AA	AA	NN	NN	NN	AA	NN	AA	AA	NN	AA	NN	NN	AA	AA
GBS	Lalb_Chr02_2303661	A/G	Lalb_Chr02	2303661	+	Lalb_v1	whitelupin	NA	NA	LUW	NA	AG	GG	AG	AA	AA	GG	AA	AA	AA	AA	AA	AA	AA	AA	AA	AA	AA	AA	AA	AA	NN	AA	AA	AA	NN	NN	NN	NN	NN	NN	AA	NN	NN	AA	NN	NN	NN	AA
GBS	Lalb_Chr02_2303784	C/G	Lalb_Chr02	2303784	+	Lalb_v1	whitelupin	NA	NA	LUW	NA	CC	CC	CC	CC	CC	CC	CC	CC	CC	CC	CC	CC	CC	CC	CC	CC	CC	CC	CC	CC	NN	CC	CC	CC	CC	CC	CC	NN	CC	NN	CC	CC	NN	CC	NN	NN	NN	CC
GBS	Lalb_Chr02_2303815	C/T	Lalb_Chr02	2303815	+	Lalb_v1	whitelupin	NA	NA	LUW	NA	CC	CC	CC	CC	TT	CC	CC	TT	TT	TT	TT	CC	CC	TT	CC	CC	CT	CC	CC	CC	NN	CC	CC	CC	CC	CC	CC	NN	CC	NN	CC	CC	NN	TT	NN	NN	NN	CC
GBS	Lalb_Chr02_2305240	A/G	Lalb_Chr02	2305240	+	Lalb_v1	whitelupin	NA	NA	LUW	NA	AA	AA	AA	AA	GG	AA	AA	GG	GG	GG	GG	AA	AA	GG	AA	AA	AA	AA	AA	AA	NN	AA	AA	AA	NN	NN	NN	NN	AA	NN	AA	AA	NN	GG	NN	NN	NN	AA
GBS	Lalb_Chr02_2305302	T/C	Lalb_Chr02	2305302	+	Lalb_v1	whitelupin	NA	NA	LUW	NA	TT	NN	NN	TT	CC	NN	NN	NN	NN	CC	CC	TT	NN	CC	NN	NN	TT	TT	TT	TT	NN	TT	TT	NN	NN	NN	NN	NN	NN	NN	TT	NN	NN	CC	NN	NN	NN	TT
GBS	Lalb_Chr02_2314864	T/C	Lalb_Chr02	2314864	+	Lalb_v1	whitelupin	NA	NA	LUW	NA	TT	TT	TT	TT	TT	TT	TT	TT	TT	TT	TT	TT	TT	TT	TT	NN	TT	NN	TT	TT	NN	TT	TT	TT	NN	NN	NN	NN	NN	NN	TT	TT	NN	TT	NN	NN	NN	TT
GBS	Lalb_Chr02_2314865	A/T	Lalb_Chr02	2314865	+	Lalb_v1	whitelupin	NA	NA	LUW	NA	AA	AA	AA	AA	TT	AA	AA	TT	TT	TT	TT	AA	AA	TT	AA	NN	AA	NN	AA	AA	NN	AA	AA	AA	NN	NN	NN	NN	NN	NN	AA	AA	NN	TT	NN	NN	NN	AA
GBS	Lalb_Chr02_2314896	G/A	Lalb_Chr02	2314896	+	Lalb_v1	whitelupin	NA	NA	LUW	NA	GG	GG	GG	GG	NN	GG	GG	NN	NN	NN	NN	GG	NN	NN	NN	GG	GG	NN	GG	GG	NN	GG	NN	GG	NN	NN	NN	NN	NN	NN	GG	NN	NN	NN	NN	NN	NN	GG
GBS	Lalb_Chr02_2321777	A/G	Lalb_Chr02	2321777	+	Lalb_v1	whitelupin	NA	NA	LUW	NA	AA	AA	NN	NN	NN	AA	NN	NN	NN	AA	AA	AA	AA	AA	NN	AA	NN	AA	AA	AA	NN	AA	AA	NN	NN	NN	NN	NN	NN	NN	NN	NN	NN	NN	NN	NN	NN	AA
GBS	Lalb_Chr02_2324092	C/T	Lalb_Chr02	2324092	+	Lalb_v1	whitelupin	NA	NA	LUW	NA	CT	TT	CT	NN	TT	TT	CC	TT	TT	TT	TT	CC	CC	TT	CC	CC	CC	CC	CC	CC	NN	CC	CC	CC	NN	CC	NN	NN	NN	NN	CC	CC	NN	TT	NN	NN	CC	CC
[truncated: 22,578 more rows]
[truncated: 217 more columns]
