# Supplementary material for: Genome-wide association study revealed significant SNPs for anthracnose resistance, seed alkaloids and protein content in white lupin
Source: Theor Appl Genet. 2024 Jun 10;137(7):155. doi: 10.1007/s00122-024-04665-2 (PMC11164739; doi:10.1007/s00122-024-04665-2)
Supplement: Supplementary file 11 — Supplementary file11 (XLSX 24 kb) [file 122_2024_4665_MOESM11_ESM.xlsx]

## Sheet: TableS7.DiversityArray
Table S7. SNP assays inferred from GBS analysis of 255 white lupins present in at least 167 accessions, covered by 8 reads per accession, have a minor allele frequency between 0.4 and 0.5 and are distributed along the 25 white lupin chromosomes. Given are the SNP assay identifier (SNP ASSAY) with CHRomosome and genomic SNP position referring to L. albus reference genome v1.0 (Hufnagel et al. 2020…
SNP ASSAY	CHR	POSITION	REFERENCE ALLELE	ALTERNATE ALLELE	SNP_SEQ
Lalb_Chr01_124571	Lalb_Chr01	124571	G	A	GTGGGCAGATAGAAGATGAAAAGGTAGACTC[G/A]TCAAATAGCGCAGCTGATGAAGAGAGTTCAGT
Lalb_Chr01_1337247	Lalb_Chr01	1337247	G	A	TCCTCAGAATGCACTAATCAAATTTCAGGAT[G/A]TATAAGTATACAACAACCACACACAACTTCCT
Lalb_Chr01_1491143	Lalb_Chr01	1491143	C	A	AATCACCCCAACAATGTCATCTCTGAATCGG[C/A]TTGCAAGTAGACTAGGAGCGACGACAATAAGA
Lalb_Chr01_5961490	Lalb_Chr01	5961490	A	G	TAGGTCGAAACCGGTTTGAAGCTTTCGACTT[A/G]AGCAGGACCAGTGCTGCATATTCTTTGTTACT
Lalb_Chr01_6870937	Lalb_Chr01	6870937	C	T	GCTCTCTTAGCTTGGTTTTCAATGGGAGGGT[C/T]TGTCTCAAGTAGCCTCCTGGCGAAGCTATAAG
Lalb_Chr02_14112178	Lalb_Chr02	14112178	G	T	ACAAAGACTTAGTTAATGTCTTCGTCCGACA[G/T]TGCAGGTACAACGAGGATGCTGCTCCAGACTG
Lalb_Chr02_4781236	Lalb_Chr02	4781236	G	A	AGAACTCATACAGTGCATACATTTTTCTCCT[G/A]ATTTTATATCCCGTATTGTTCGTGCTATATTT
Lalb_Chr02_7276741	Lalb_Chr02	7276741	C	T	ATGCTTTGAATTCTCTTTTTGTGAGACTTGG[C/T]GCAACCATATGGGATGATGCATGTCTAAACTT
Lalb_Chr02_8226093	Lalb_Chr02	8226093	A	G	TGTGTAGCTGTTCACTGTGCAATTACTCCAG[A/G]GTAAGTATGCAGGTTACTTCATGTTATGATTC
Lalb_Chr02_8380354	Lalb_Chr02	8380354	A	T	ACACGCGCGAGTGTACATACGCGTACTATAG[A/T]CACGCGCGCGGGTACATACACACACATACGCA
Lalb_Chr03_1414335	Lalb_Chr03	1414335	T	C	CACTTTCTGGTACTGATGAGGGTGAAGTGCG[T/C]GAATTATTGGCAAAGCAGAATCAAGCGGGAGA
Lalb_Chr03_1635074	Lalb_Chr03	1635074	A	G	TGAGGATAGATGTACGCAGCCTTACTCCCGC[A/G]GGCGGAGAGACTGTTTCCAGGATTTGAACCTG
Lalb_Chr04_15413461	Lalb_Chr04	15413461	A	T	CAACCACAGGTGTGAAATTGCTTGATGCAGT[A/T]GATAAGAGGAGTATCTGTGTTGCTTTGGCTAA
Lalb_Chr05_13883094	Lalb_Chr05	13883094	A	T	CATTTTGAATGCTGCTGATTATAAATGTGAT[A/T]TCCAAAAATTGAAACCTTACAATGTTTTAAGG
Lalb_Chr05_2227521	Lalb_Chr05	2227521	C	T	TGTTAGGCCATGAAGGCACAACAATAGGTGT[C/T]GCTCTCACATTGCCCATTTTCATAATATCAAA
Lalb_Chr05_2323282	Lalb_Chr05	2323282	T	C	TCTAGGATTTGAACCCACGACCTCATGGTCC[T/C]TGAGCAGCATCCTTACCGTTGCCCCAGGGTTC
Lalb_Chr05_5382791	Lalb_Chr05	5382791	T	C	GTGAGGTCACAATTTCAAATCCTGGAAACAA[T/C]CTCTCTGCTTGTTGGGTAAGGTTGCATACATC
Lalb_Chr05_5382835	Lalb_Chr05	5382835	A	G	TGGGTAAGGTTGCATACATCAAACCCGTCCC[A/G]GAGTCCACTAGGTGGGAACCTCGTGCACTTGG
Lalb_Chr05_6421838	Lalb_Chr05	6421838	T	C	GCTTTCCAATGCTCTTGGCTGCGAGACAAAC[T/C]GCAAAGGTTGGAATATGTATATGTTTGTGATG
Lalb_Chr05_7168877	Lalb_Chr05	7168877	T	C	TCCACCACCACCACTTTGCAGCGGCCTTCGC[T/C]TGCCGCCACCACGACACAAATCTCTCCTTCAT
Lalb_Chr06_16367866	Lalb_Chr06	16367866	A	G	AACGGTCACAGTTGGCATGGCCCTGCTATCC[A/G]GTAACCGAAAGCAAGTTGAGTAGTCCCCAGCC
Lalb_Chr06_3840418	Lalb_Chr06	3840418	T	C	TGAACGTGAAGTGCTTATTCCGAACCAATCA[T/C]CCACATTGCAGCTGAAACAACTTTTATAATGT
Lalb_Chr06_5021788	Lalb_Chr06	5021788	G	A	ATGAAATAACCACCCGATAAAAGTAATTTCC[G/A]GATCACCTTACCATTTTCTTGAAGAAAGGCTT
Lalb_Chr06_7882114	Lalb_Chr06	7882114	T	C	CTAATTGGTAAACGACTCTTAACCCGCGAAT[T/C]GAAAAGCCTCTGCCTTGGACAAGACTCATCTA
Lalb_Chr07_2539347	Lalb_Chr07	2539347	A	T	TTGTTTCCCTGTACTTGTTTAAGGTTTTATT[A/T]ATCGACGCCTTTATTTTATACGGAAAAGTTGC
Lalb_Chr07_504866	Lalb_Chr07	504866	T	C	AAATGCCATTTGCCCCACAGTTGGTCCTGTG[T/C]ATGTGGTGCTTTCTCTTCCACAATGAGGTGGA
Lalb_Chr08_15453252	Lalb_Chr08	15453252	A	G	TCAGGAGCCAAAATGCAGTGGATTTTGCTCG[A/G]CGCAGGCTTCAGCTGCACAACGATCCCATCAT
Lalb_Chr08_5068793	Lalb_Chr08	5068793	T	A	GGACAAAGAATTAAAATCCGGAAATAACTTT[T/A]GAAAAGAATTGAAGTTCACATGGAACTAAACT
Lalb_Chr08_6103423	Lalb_Chr08	6103423	C	A	AAATTAGTTGCTAAAGGGTACCATTAGAGTA[C/A]AAAGAGACTTTTCTCCACTGGTCAAGCCTGCC
Lalb_Chr08_769672	Lalb_Chr08	769672	T	G	ACAAATGTATGCAGAACGTCTCGCAGAGCTT[T/G]CTGCTGCTTTAGGCTTCGATGGGTGGCTAGTT
Lalb_Chr09_5402350	Lalb_Chr09	5402350	G	C	AAGAAGAAATAGAATTCGCCATTCAACATGC[G/C]AAGGCAAAGGGTCTCTGCAAGGATGGGGATTC
Lalb_Chr09_5402401	Lalb_Chr09	5402401	T	C	AGGATGGGGATTCTGTTGTGGCTCTTCACCG[T/C]GTAGGCGCTGCATCAGTGATCAAAATATTGAC
Lalb_Chr09_6228030	Lalb_Chr09	6228030	A	G	ACGGTTACCTTTGTAGTAGTGGTCTCCCTGA[A/G]TTATTTGCTGCCTATGTTCCTACCTGCACCTA
Lalb_Chr09_793152	Lalb_Chr09	793152	C	T	CTGTACCAGCGCCAATTGCCATTCCAACATC[C/T]GCTGCAACCAGTGCAGGTGAATCATTGATACC
Lalb_Chr10_12903650	Lalb_Chr10	12903650	A	G	TTGGTATTCCAATGCCCTGAACACCAAGGTC[A/G]CCTAACCCAAGGATTCGACTACCATCTGTCAA
Lalb_Chr10_13809876	Lalb_Chr10	13809876	C	T	TCCCAACATTGACTTTATCAAGCACCGCAGT[C/T]CAACCATATTGCAACATGTGGGCTCGTCTAGC
Lalb_Chr10_14071549	Lalb_Chr10	14071549	T	C	TACTCATGTTTTTTTACTTGCCAGAACTTTT[T/C]AGTGAAATCAGTAATAACTTTCTAACATTGTC
Lalb_Chr10_19124477	Lalb_Chr10	19124477	A	C	GAAAGTAATCATGAGCGGTCCCTCTGATCTC[A/C]GTATTTACAGGCTCTATGCAATTCTCCAAACT
Lalb_Chr10_3031953	Lalb_Chr10	3031953	A	G	AAAGAAGAGAAAAATGCAGCTGAGAAGCCGC[A/G]ACATGGAATGGTGGATGAGGCGAAGACAGTTA
Lalb_Chr10_719264	Lalb_Chr10	719264	A	G	CAGATATGAAGCGGGTCAAACTCAGCACATC[A/G]TATGGTACCCCTCAAGTTGTTGGTGGTCAGCA
Lalb_Chr10_719273	Lalb_Chr10	719273	C	T	AGCGGGTCAAACTCAGCACATCATATGGTAC[C/T]CCTCAAGTTGTTGGTGGTCAGCAGGAAGTTGC
Lalb_Chr11_1129194	Lalb_Chr11	1129194	A	G	ACCGGATGGTATAATACATTTAAAATGAGAT[A/G]TAGTTGCTGCATCCATTTTGTGTAAGAGAATG
Lalb_Chr11_2630916	Lalb_Chr11	2630916	G	A	CAAAATTAAACCCGAAAGGACCCCTCTTTTT[G/A]CGCAGCCACTCCACAACTTCGCCGCTAACTTT
Lalb_Chr11_3444371	Lalb_Chr11	3444371	T	C	TGCAAGCCTTATTTAACTCATGAATGAGCTT[T/C]GAGTATTGTTTATATGCATCTACGCTATTGGT
Lalb_Chr11_3957987	Lalb_Chr11	3957987	T	C	TATGTTTATTCGTGTCTCTATCTTCGCTCGG[T/C]GATTAAATGGTTGTGAAATCTTTGGTGAATGC
Lalb_Chr12_1281770	Lalb_Chr12	1281770	C	T	CTTAAAAACACCAGTGTAGTCCCTAAATATA[C/T]TGCCTCCTCCAGCATACCCTGGGCAGCACCAT
Lalb_Chr12_13113624	Lalb_Chr12	13113624	T	C	AACCATGCAATACAATTTTGTTGTCATCACT[T/C]GATGTCGTAGATGGCTGCTAATGAATTTTATC
Lalb_Chr12_14699155	Lalb_Chr12	14699155	A	C	CCTCCGAGCAAATAATTCTTGCCCACAGTCC[A/C]AAAGGGGAAACCTTGGAACCTGATAATTGTGC
Lalb_Chr12_2626435	Lalb_Chr12	2626435	C	T	ATGGCCGAGATGGAACTGGTGGTGGCAGCGG[C/T]GGAGGTAGTGGCAGGCTCGGCTTGGGTGGAGA
Lalb_Chr12_3972622	Lalb_Chr12	3972622	C	T	CCACACTTAGAGGACTGATGTAAGAAAAGAA[C/T]GGTGTGGGATGGCAGCTAATCAACTCATGTTT
Lalb_Chr12_4734854	Lalb_Chr12	4734854	A	G	TGTTGTTCAGCAGCTAATACAATTGTCCAAA[A/G]GGCTACTTCTCCTCAAAATCGAAAGGATTTAT
Lalb_Chr13_12977909	Lalb_Chr13	12977909	A	T	TCTCAGTTTCTACAGCAACAAAGTACTCACC[A/T]ACAAAATCAGAAATTACCACAACTGCCTCTAT
Lalb_Chr13_13325301	Lalb_Chr13	13325301	C	T	ACTGGTGCTTTCTTTGGTGGAGAAAAGAGAA[C/T]CTGGTTGTTGAACTCAGAAGTGTAAGCAGCCA
Lalb_Chr13_417285	Lalb_Chr13	417285	T	G	CGGCTTGCATAACTGGTTGTCGGTGATTCGG[T/G]AAACTTTAGCTGCTGGCCAACTACATTGAAAA
Lalb_Chr14_12833265	Lalb_Chr14	12833265	G	T	GGCGCTGCTGATCGGAGCGGTGGTGGTGTTG[G/T]TGCACGCCGCGTTGAGGAGGACTGATGATTTG
Lalb_Chr14_13272267	Lalb_Chr14	13272267	T	C	TCCTCCAGTGTTAATCCACTCTGTAAGCTAT[T/C]AGAAACAGTAAATCACTAACAATGATTACACC
Lalb_Chr14_8992931	Lalb_Chr14	8992931	T	C	TTGACACCGCAGAAGATGCTGCGATGGCCTA[T/C]GACCGCGAGGCTTTTAAGCTGAGAGGAGAGAA
Lalb_Chr15_13426732	Lalb_Chr15	13426732	G	A	CTAAGGTTGAAGCAGGATGATCTAGTTAGTA[G/A]TAACAGATGTGCTCAGAATCTTTTTACCTTTA
Lalb_Chr15_13426778	Lalb_Chr15	13426778	C	T	AGAATCTTTTTACCTTTAGTTTGCGCTTTAG[C/T]AACTAATGGGGCAGCGCTGCATGCAGCAGTTT
Lalb_Chr15_16223086	Lalb_Chr15	16223086	G	A	TCTTGTTAGCAGCCACAGCAGCAACAAGCAG[G/A]AACTTGAGGAAAAGCTCAAGGAACTCATCGGA
Lalb_Chr15_17466630	Lalb_Chr15	17466630	A	G	CAAACATACGAGCAAGTTCACTGCGTAGCTC[A/G]TGGTAGCTGCTGAATTTAGTGATATCTAATGA
Lalb_Chr15_17966897	Lalb_Chr15	17966897	T	A	TCTGGGCTTTGAAGCAAGTTTACCTTCATCC[T/A]ATAATCTGAACACTACTTGTTTAGATGAAATG
Lalb_Chr15_4255683	Lalb_Chr15	4255683	C	T	AGCGTCAATATCAACACCTTGGAGAAAAATT[C/T]ATAAATTATCAATTTAAAATCAAGACGAGGCT
Lalb_Chr16_10941250	Lalb_Chr16	10941250	C	T	TCCATGCCTCACCAGCCATCGGATTAAATTG[C/T]ATAGCCTAAGATATACAACATGTAAGCTGCTT
Lalb_Chr16_1318749	Lalb_Chr16	1318749	A	G	GTATTCTCAGATAGTGATGAGGAGGAGACCC[A/G]GGATACACAAAGCAGGAAAGCTGCCAGTGAAT
Lalb_Chr16_13435575	Lalb_Chr16	13435575	A	G	TAACAAAAATAATAGATCTGCCAGGGTATAA[A/G]TATAGTTCAGTACTTGGCACTAAGCACGAGGC
Lalb_Chr16_13792978	Lalb_Chr16	13792978	A	G	ATTTTCTGATAAATCTAGGGTGACCAATCTC[A/G]ATAACTTCCCTATTGAATCAGGCAGCCAATCA
Lalb_Chr16_3844178	Lalb_Chr16	3844178	C	A	AATGGTGCTTCACTGCTGACATGATTTTGTC[C/A]TCAACAGTCTCAGTTAAACCGTTCTGTGTATT
Lalb_Chr17_110617	Lalb_Chr17	110617	A	G	TCATTAGATCGGGACAGAAATTTGGACCGAT[A/G]ATCCCAGTTCGCAGCTTGCCATTTCAACTGTG
Lalb_Chr17_252058	Lalb_Chr17	252058	G	A	TCCTCTAATGTCTTGATGATGTGGCCTACCT[G/A]CATGGATGATGGATATAAGAGTAGCTGCATTT
Lalb_Chr17_5552298	Lalb_Chr17	5552298	C	T	AGGTCATGAGTTTAAATCCCAGAAACAATCT[C/T]TTCGCTTGCAGTGTAAGGCACATACATTTATC
Lalb_Chr17_7677093	Lalb_Chr17	7677093	T	C	GCACGGGTGGTAAGGTTGACATTGCAATGTT[T/C]GCCTAGGACTAGTCAAAGAGCTAGTGCGTAGC
Lalb_Chr18_13982237	Lalb_Chr18	13982237	A	G	CCTAACCCATTTATCTTCAGCCACCCAAATC[A/G]GAAACCTTTCATCTTTTTCTATACCGCTGCTG
Lalb_Chr18_13982252	Lalb_Chr18	13982252	T	C	TTCAGCCACCCAAATCAGAAACCTTTCATCT[T/C]TTTCTATACCGCTGCTGCCACATGGGGGAACT
Lalb_Chr18_15363278	Lalb_Chr18	15363278	C	T	TTCAGCAGCGTTTTGTGCTATATCAGCTTTG[C/T]TTCCCTTCACAAACCCATCAACTGCAACAGCA
Lalb_Chr18_15363316	Lalb_Chr18	15363316	A	T	TCACAAACCCATCAACTGCAACAGCATCAGA[A/T]GCGTCCAATAAAATAAAATCCTGGTACAAGTC
Lalb_Chr18_18524160	Lalb_Chr18	18524160	C	G	GAGATTTATTTACATCATTCTATGCAGCTTT[C/G]TTGCAGGTACTGTCATGGCTAGCCATAGCAAA
Lalb_Chr19_16569330	Lalb_Chr19	16569330	C	T	ATCCCAATGCACGAAAGCAAGAGACCAAGGA[C/T]CCATGTACTGCATCCGAATGTTCACCACTGCC
Lalb_Chr20_16558218	Lalb_Chr20	16558218	G	A	TGATGCAGCATTTCTTGGCTGGCAGAGGAGT[G/A]GGGAAATTGAGTTTAGCCTTGTCGCCGCGGAA
Lalb_Chr20_6698621	Lalb_Chr20	6698621	G	T	TTTAATTTGAAATACCAGACCCCATAATGGT[G/T]AGAGCCTCATGCATTAGGCTGCCCTTTTTGGA
Lalb_Chr21_12637843	Lalb_Chr21	12637843	T	C	ACTGCGATGCTGCTATCCCAGCGTTATAGTG[T/C]GCAATTGACTACTTAGGGCATGAGTTGACTAA
Lalb_Chr21_12637918	Lalb_Chr21	12637918	T	C	TGAACATCTTCCTCCTCACATAAGTTTGATT[T/C]TTTGATTCTTTTCTTGACAGGCTGCCTCCTTC
Lalb_Chr21_1963662	Lalb_Chr21	1963662	A	T	TTCATTTTCTCCATATTTGCACACCCTGCTG[A/T]TGTAATTTTATCTCATATGCATACAACTTTGC
Lalb_Chr22_6339331	Lalb_Chr22	6339331	A	C	AGCAAGGTAATGGCATTGTTCCCCTTTCTAT[A/C]GTTGATGTATCATTGTTTTTGTCATTTATCCC
Lalb_Chr22_768574	Lalb_Chr22	768574	T	C	AATTAAAATGATGAGAAATGGGTGGTGTTCG[T/C]GGATTAAATGGCTTGGCTGCAGCTGAAAGCTT
Lalb_Chr23_13531619	Lalb_Chr23	13531619	G	A	TTGATTGTAAAGTCAATGTTTCTGAGTCTCC[G/A]AAACCGTAATTGCGACAACTACTTAAAACTTG
Lalb_Chr23_1533964	Lalb_Chr23	1533964	T	C	ATTTTTTGGGTGAAGGACACAAATTTCTTGG[T/C]ATTTGCTATGGGGCCGCAGCTAGACTTTCTGC
Lalb_Chr23_1944748	Lalb_Chr23	1944748	G	A	CCGGGCTGCCCTTTTTAGTATACTTTTAATT[G/A]TGAGATTTTAGGGAGTAAAAGTTCACGTTATG
Lalb_Chr23_688432	Lalb_Chr23	688432	C	T	GACTGCCAGGGGTGGATTCCCCGAATCCAGG[C/T]TGGCGATATACAAAGTATGCTCTGAGTTCGGG
Lalb_Chr24_2364360	Lalb_Chr24	2364360	A	G	ATGCTGCTATTTCTTCTTTTAACTGTATTTG[A/G]ACACAATCTTTAGGCAAAAGAAATCTCCCACA
Lalb_Chr24_2659741	Lalb_Chr24	2659741	C	T	AGGTAGTGGCAGCTATATGGATCGAATGATG[C/T]CATTCTGTTGTATCATAAACCATTTCCGATAA
Lalb_Chr24_2659752	Lalb_Chr24	2659752	T	A	GCTATATGGATCGAATGATGCCATTCTGTTG[T/A]ATCATAAACCATTTCCGATAAAGCATCTAATG
Lalb_Chr24_2917074	Lalb_Chr24	2917074	G	A	CGCTGCTGGCACCATACTCGTGGGTTCCCTC[G/A]AGAGCTGTTTTTCGGAACTTTTTCATGTCCTC
Lalb_Chr24_6432859	Lalb_Chr24	6432859	A	C	AAAAGGGTGTGCCAATGAACAAGTCTCCCAC[A/C]TAGTGGGGTCTAAAGAGAGTAGACAAATGCAG
Lalb_Chr25_11310881	Lalb_Chr25	11310881	C	T	AAAAGAGGCAGCAAGTTTGGTAGAAAAACTG[C/T]TCGTGGCTTCTCGTGAATGGTTCCTGAAGTAT
Lalb_Chr25_9302519	Lalb_Chr25	9302519	T	G	AGAAGAATATAAGGCCCGGTGGTGTCGGTGA[T/G]GCGGCGCAATCAGCTGCCACTCAGAACAGCCA
