# Supplementary material for: Genome-wide association study revealed significant SNPs for anthracnose resistance, seed alkaloids and protein content in white lupin
Source: Theor Appl Genet. 2024 Jun 10;137(7):155. doi: 10.1007/s00122-024-04665-2 (PMC11164739; doi:10.1007/s00122-024-04665-2)
Supplement: Supplementary file 12 — Supplementary file12 (XLSX 20 kb) [file 122_2024_4665_MOESM12_ESM.xlsx]

## Sheet: TableS8.VarianceHeritability
Table S8. Variance table and heritabilities of the analysed traits. Significance of variance values is indicated with ***=p-value<0.001, na=not available
SOURCE		Anthracnose							Seed
	df (1)	BBCH63		Average		BBCH77			Protein		Alkaloid
Genotype	262 (171)	31.29	***	42.72	***	34.97	***		65.05	***	88.39	***
Environment	2	0.57	***	0.87	***	1.46	***		na		na
Year	1	11.67	***	1.76	***	5.57	***		24.54	***	4.93	***
Replicate	1	0.33	***	0.56	***	0.49	***		na		na
Row in Block	1	0.85	***	1.16	***	0.75	***		na		na
Cullis H²	-	0.743		0.828		0.766			0.626		0.827
genomic H²	-	0.818		0.787		0.572			0.552		0.552
(1) The degrees of freedom correspond to a larger set of accessions for which phenotypic data was collected (the LUW panel was phenotyped in a larger field experiment with additional accessions not included in the genotyping). The accessions with both phenotype and genotype are 255 (for anthracnose) and 166 (for protein and alkaloids) and constitute the set presented in this study.
