# Supplementary material for: Genome-wide association study revealed significant SNPs for anthracnose resistance, seed alkaloids and protein content in white lupin
Source: Theor Appl Genet. 2024 Jun 10;137(7):155. doi: 10.1007/s00122-024-04665-2 (PMC11164739; doi:10.1007/s00122-024-04665-2)
Supplement: Supplementary file 13 — Supplementary file13 (XLSX 20 kb) [file 122_2024_4665_MOESM13_ESM.xlsx]

## Sheet: Tab.S9_QTL_table_env_year_sep
Table S9. Significant SNP associations for the traits anthracnose resistance per environment and year. For each locus chromosome and genomic position in bp, minor allele frequency (MAF), significance (-log(P) value), explained genetic variance (r²), effect on trait, environment (GL2: Gross Luesewitz, FRA: Frankendorf, RUH: Ruhstorf), year (2020, 2021) and SNP confidence are given.
TRAIT	LOCUS
Anthracnose resistance	Chromosome	Position	MAF	-logP	r²	Effect	Environment	Year	Confidence
BBCH 63	Lalb_Chr02	7614936	0.14	5.87	0.29	1.11	GL2	2020	Low
	Lalb_Chr08	11779503	0.43	9.67	37.12	-0.73	GL2	2020	High
	Lalb_Chr08	11779503	0.46	7.13	41.17	-0.53	RUH	2021	High
	Lalb_Chr10	16452923	0.38	7.47	22.5	-0.55	GL2	2020	High
Average	Lalb_Chr01	11987460	0.21	10.51	5.03	-0.82	FRA	2021	Low
	Lalb_Chr02	13032613	0.17	9.6	0.07	-0.63	RUH	2020	Low
	Lalb_Chr03	3697673	0.47	6.67	5.08	-0.45	FRA	2021	Low
	Lalb_Chr08	11779503	0.44	8.04	38.27	-0.27	RUH	2020	High
	Lalb_Chr08	11779503	0.43	7.25	40.02	-0.46	GL2	2020	High
	Lalb_Chr10	15843202	0.42	7.13	25.98	0.24	RUH	2020	High
	Lalb_Chr10	16065293	0.27	9.1	40.9	-0.58	GL2	2020	High
	Lalb_Chr10	16211186	0.01	10.65	3.03	-3.3	FRA	2021	Low
	Lalb_Chr20	5354678	0.43	5.88	0.22	0.54	RUH	2020	Low
BBCH 77	Lalb_Chr01	1662204	0.11	10.17	1.9	-1.03	GL2	2021	Low
	Lalb_Chr04	8066660	0.45	5.99	26.29	0.64	GL2	2021	High
	Lalb_Chr04	16717968	0.37	7.09	24.95	0.33	GL2	2020	High
	Lalb_Chr05	6091552	0.02	6.42	0.84	1.77	FRA	2021	Low
	Lalb_Chr06	10340581	0.36	5.75	2.64	-0.48	GL2	2020	Low
	Lalb_Chr09	14247781	0.47	5.83	18.01	-0.52	RUH	2020	High
	Lalb_Chr10	16065293	0.27	12.51	47	-0.63	GL2	2020	High
	Lalb_Chr10	16065293	0.28	12.27	45.52	-0.73	FRA	2021	High
	Lalb_Chr10	16211186	0.01	14.86	3.85	-3.27	FRA	2021	Low
	Lalb_Chr11	3600904	0.38	6.41	32.54	-0.49	FRA	2021	High
	Lalb_Chr16	5833030	0.35	6.37	14.41	0.34	GL2	2021	High
	Lalb_Chr21	13112195	0.24	6.05	4.61	-0.29	GL2	2021	Low
	Lalb_Chr22	2887724	0.47	6.65	7.72	-0.31	GL2	2021	Low
	Lalb_Chr22	6265721	0.43	7.75	33.55	-0.57	FRA	2020	High
	Lalb_Chr24	9334356	0.31	6.55	0.03	0.35	RUH	2020	Low
	Lalb_Chr25	1235520	0.49	9.91	35.51	0.57	GL2	2021	High
	Lalb_Chr25	5330353	0.18	6.95	0.03	0.33	RUH	2020	Low
